# Supplementary material for: Mapping the immune environment in clear cell renal carcinoma by single-cell genomics
Source: Commun Biol. 2021 Jan 27;4:122. doi: 10.1038/s42003-020-01625-6 (PMC7840906; doi:10.1038/s42003-020-01625-6)
Supplement: Supplementary file 4 — Supplementary Data 1 [file 42003_2020_1625_MOESM4_ESM.xlsx]

## Sheet: Clonotypes
barcode	sample	ID	TCR1	cdr3_aa1	cdr3_nt1	TCR2	cdr3_aa2	cdr3_nt2	CTgene	CTnt	CTaa	CTstrict
P1_P_AAACCTGAGAGCTGGT	P1	P	NA	NA	NA	TRBV20-1.TRBJ1-5.TRBD1.TRBC1	CSASMGPVVSNQPQHF	TGCAGTGCTAGCATGGGACCGGTAGTGAGCAATCAGCCCCAGCATTTT	NA_TRBV20-1.TRBJ1-5.TRBD1.TRBC1	NA_TGCAGTGCTAGCATGGGACCGGTAGTGAGCAATCAGCCCCAGCATTTT	NA_CSASMGPVVSNQPQHF	NA_NA_TRBV20-1.TRBJ1-5.TRBD1.TRBC1_TGCAGTGCTAGCATGGGACCGGTAGTGAGCAATCAGCCCCAGCATTTT
P1_P_AAACCTGAGCATCATC	P1	P	TRAV12-1.TRAJ37.TRAC	CVVNDEGSSNTGKLIF	TGTGTGGTGAACGATGAAGGCTCTAGCAACACAGGCAAACTAATCTTT	TRBV5-1.TRBJ2-2.TRBD2.TRBC2	CASSWSGAGDGELFF	TGCGCCAGCAGCTGGTCAGGAGCGGGAGACGGGGAGCTGTTTTTT	TRAV12-1.TRAJ37.TRAC_TRBV5-1.TRBJ2-2.TRBD2.TRBC2	TGTGTGGTGAACGATGAAGGCTCTAGCAACACAGGCAAACTAATCTTT_TGCGCCAGCAGCTGGTCAGGAGCGGGAGACGGGGAGCTGTTTTTT	CVVNDEGSSNTGKLIF_CASSWSGAGDGELFF	TRAV12-1.TRAJ37.TRAC_TGTGTGGTGAACGATGAAGGCTCTAGCAACACAGGCAAACTAATCTTT_TRBV5-1.TRBJ2-2.TRBD2.TRBC2_TGCGCCAGCAGCTGGTCAGGAGCGGGAGACGGGGAGCTGTTTTTT
P1_P_AAACCTGAGTGGTCCC	P1	P	NA	NA	NA	TRBV7-9.TRBJ2-5.TRBD1.TRBC2	CASSPSEGGRQETQYF	TGTGCCAGCAGCCCCTCCGAAGGGGGGAGACAAGAGACCCAGTACTTC	NA_TRBV7-9.TRBJ2-5.TRBD1.TRBC2	NA_TGTGCCAGCAGCCCCTCCGAAGGGGGGAGACAAGAGACCCAGTACTTC	NA_CASSPSEGGRQETQYF	NA_NA_TRBV7-9.TRBJ2-5.TRBD1.TRBC2_TGTGCCAGCAGCCCCTCCGAAGGGGGGAGACAAGAGACCCAGTACTTC
P1_P_AAACCTGCAAACGCGA	P1	P	TRAV29DV5.TRAJ22.TRAC	CAASGYGSARQLTF	TGTGCAGCAAGCGGTTACGGTTCTGCAAGGCAACTGACCTTT	TRBV2.TRBJ1-6.TRBD1.TRBC1	CASRVQGNRGSPLHF	TGTGCCAGCAGGGTACAGGGTAATAGGGGTTCACCCCTCCACTTT	TRAV29DV5.TRAJ22.TRAC_TRBV2.TRBJ1-6.TRBD1.TRBC1	TGTGCAGCAAGCGGTTACGGTTCTGCAAGGCAACTGACCTTT_TGTGCCAGCAGGGTACAGGGTAATAGGGGTTCACCCCTCCACTTT	CAASGYGSARQLTF_CASRVQGNRGSPLHF	TRAV29DV5.TRAJ22.TRAC_TGTGCAGCAAGCGGTTACGGTTCTGCAAGGCAACTGACCTTT_TRBV2.TRBJ1-6.TRBD1.TRBC1_TGTGCCAGCAGGGTACAGGGTAATAGGGGTTCACCCCTCCACTTT
P1_P_AAACCTGGTGAAAGAG	P1	P	TRAV2.TRAJ42.TRAC	CAAGGGGSQGNLIF	TGTGCTGCGGGAGGGGGAGGAAGCCAAGGAAATCTCATCTTT	TRBV3-1.TRBJ2-5.TRBD1.TRBC2	CASSQNRVETQYF	TGTGCCAGCAGCCAAAACAGGGTAGAGACCCAGTACTTC	TRAV2.TRAJ42.TRAC_TRBV3-1.TRBJ2-5.TRBD1.TRBC2	TGTGCTGCGGGAGGGGGAGGAAGCCAAGGAAATCTCATCTTT_TGTGCCAGCAGCCAAAACAGGGTAGAGACCCAGTACTTC	CAAGGGGSQGNLIF_CASSQNRVETQYF	TRAV2.TRAJ42.TRAC_TGTGCTGCGGGAGGGGGAGGAAGCCAAGGAAATCTCATCTTT_TRBV3-1.TRBJ2-5.TRBD1.TRBC2_TGTGCCAGCAGCCAAAACAGGGTAGAGACCCAGTACTTC
P1_P_AAACGGGCACGCTTTC	P1	P	TRAV8-1.TRAJ13.TRAC	CAVNAGTGGYQKVTF	TGTGCCGTGAATGCGGGGACTGGGGGTTACCAGAAAGTTACCTTT	NA	NA	NA	TRAV8-1.TRAJ13.TRAC_NA	TGTGCCGTGAATGCGGGGACTGGGGGTTACCAGAAAGTTACCTTT_NA	CAVNAGTGGYQKVTF_NA	TRAV8-1.TRAJ13.TRAC_TGTGCCGTGAATGCGGGGACTGGGGGTTACCAGAAAGTTACCTTT_NA_NA
P1_P_AAACGGGGTAAACGCG	P1	P	TRAV13-1.TRAJ9.TRAC	CALQGPLGGFKTIF	TGTGCCCTACAGGGGCCACTAGGAGGCTTCAAAACTATCTTT	TRBV29-1.TRBJ2-1.TRBD1.TRBC2	CSVEALRGANEQFF	TGCAGCGTTGAAGCCCTTAGGGGGGCAAATGAGCAGTTCTTC	TRAV13-1.TRAJ9.TRAC_TRBV29-1.TRBJ2-1.TRBD1.TRBC2	TGTGCCCTACAGGGGCCACTAGGAGGCTTCAAAACTATCTTT_TGCAGCGTTGAAGCCCTTAGGGGGGCAAATGAGCAGTTCTTC	CALQGPLGGFKTIF_CSVEALRGANEQFF	TRAV13-1.TRAJ9.TRAC_TGTGCCCTACAGGGGCCACTAGGAGGCTTCAAAACTATCTTT_TRBV29-1.TRBJ2-1.TRBD1.TRBC2_TGCAGCGTTGAAGCCCTTAGGGGGGCAAATGAGCAGTTCTTC
P1_P_AAACGGGGTCAGTGGA	P1	P	TRAV8-4.TRAJ40.TRAC	CAVSEGASGTYKYIF	TGTGCTGTGAGCGAGGGGGCCTCAGGAACCTACAAATACATCTTT	TRBV7-6.TRBJ1-1.None.TRBC1	CASSEITGLKSEAFF	TGTGCCAGCAGCGAGATTACGGGGTTAAAATCTGAAGCTTTCTTT	TRAV8-4.TRAJ40.TRAC_TRBV7-6.TRBJ1-1.None.TRBC1	TGTGCTGTGAGCGAGGGGGCCTCAGGAACCTACAAATACATCTTT_TGTGCCAGCAGCGAGATTACGGGGTTAAAATCTGAAGCTTTCTTT	CAVSEGASGTYKYIF_CASSEITGLKSEAFF	TRAV8-4.TRAJ40.TRAC_TGTGCTGTGAGCGAGGGGGCCTCAGGAACCTACAAATACATCTTT_TRBV7-6.TRBJ1-1.None.TRBC1_TGTGCCAGCAGCGAGATTACGGGGTTAAAATCTGAAGCTTTCTTT
P1_P_AAAGATGAGACTTGAA	P1	P	TRAV19.TRAJ54.TRAC	CALSGVIQGAQKLVF	TGTGCTCTGAGTGGGGTAATTCAGGGAGCCCAGAAGCTGGTATTT	TRBV5-1.TRBJ2-3.TRBD1.TRBC2	CASSPSRTGGPDTQYF	TGCGCCAGCAGCCCCTCCCGTACAGGGGGACCAGATACGCAGTATTTT	TRAV19.TRAJ54.TRAC_TRBV5-1.TRBJ2-3.TRBD1.TRBC2	TGTGCTCTGAGTGGGGTAATTCAGGGAGCCCAGAAGCTGGTATTT_TGCGCCAGCAGCCCCTCCCGTACAGGGGGACCAGATACGCAGTATTTT	CALSGVIQGAQKLVF_CASSPSRTGGPDTQYF	TRAV19.TRAJ54.TRAC_TGTGCTCTGAGTGGGGTAATTCAGGGAGCCCAGAAGCTGGTATTT_TRBV5-1.TRBJ2-3.TRBD1.TRBC2_TGCGCCAGCAGCCCCTCCCGTACAGGGGGACCAGATACGCAGTATTTT
P1_P_AAAGATGAGTGCAAGC	P1	P	NA	NA	NA	TRBV4-1.TRBJ2-3.TRBD2.TRBC2	CASSQVSYLAGSTDTQYF	TGCGCCAGCAGCCAAGTGTCCTACTTAGCGGGAAGCACAGATACGCAGTATTTT	NA_TRBV4-1.TRBJ2-3.TRBD2.TRBC2	NA_TGCGCCAGCAGCCAAGTGTCCTACTTAGCGGGAAGCACAGATACGCAGTATTTT	NA_CASSQVSYLAGSTDTQYF	NA_NA_TRBV4-1.TRBJ2-3.TRBD2.TRBC2_TGCGCCAGCAGCCAAGTGTCCTACTTAGCGGGAAGCACAGATACGCAGTATTTT
P1_P_AAAGATGCAAATCCGT	P1	P	NA	NA	NA	TRBV3-1.TRBJ2-7.TRBD1.TRBC2	CASSQGSQGFLTYEQYF	TGTGCCAGCAGCCAAGGGTCGCAGGGATTCTTAACCTACGAGCAGTACTTC	NA_TRBV3-1.TRBJ2-7.TRBD1.TRBC2	NA_TGTGCCAGCAGCCAAGGGTCGCAGGGATTCTTAACCTACGAGCAGTACTTC	NA_CASSQGSQGFLTYEQYF	NA_NA_TRBV3-1.TRBJ2-7.TRBD1.TRBC2_TGTGCCAGCAGCCAAGGGTCGCAGGGATTCTTAACCTACGAGCAGTACTTC
P1_P_AAAGATGCAACACGCC	P1	P	NA	NA	NA	TRBV11-1.TRBJ2-3.TRBD1.TRBC2	CASSPLEGVYTDTQYF	TGTGCCAGCAGCCCTCTGGAAGGGGTATATACAGATACGCAGTATTTT	NA_TRBV11-1.TRBJ2-3.TRBD1.TRBC2	NA_TGTGCCAGCAGCCCTCTGGAAGGGGTATATACAGATACGCAGTATTTT	NA_CASSPLEGVYTDTQYF	NA_NA_TRBV11-1.TRBJ2-3.TRBD1.TRBC2_TGTGCCAGCAGCCCTCTGGAAGGGGTATATACAGATACGCAGTATTTT
P1_P_AAAGATGCACCACCAG	P1	P	NA	NA	NA	TRBV7-9.TRBJ2-3.None.TRBC2	CASSLEADTQYF	TGTGCCAGCAGCTTAGAGGCAGATACGCAGTATTTT	NA_TRBV7-9.TRBJ2-3.None.TRBC2	NA_TGTGCCAGCAGCTTAGAGGCAGATACGCAGTATTTT	NA_CASSLEADTQYF	NA_NA_TRBV7-9.TRBJ2-3.None.TRBC2_TGTGCCAGCAGCTTAGAGGCAGATACGCAGTATTTT
P1_P_AAAGATGCACTAAGTC	P1	P	TRAV24.TRAJ9.TRAC	CAFYTGGFKTIF	TGTGCCTTCTATACTGGAGGCTTCAAAACTATCTTT	TRBV24-1.TRBJ2-2.None.TRBC2	CATSDFPSYTGELFF	TGTGCCACCAGTGATTTTCCCAGTTACACCGGGGAGCTGTTTTTT	TRAV24.TRAJ9.TRAC_TRBV24-1.TRBJ2-2.None.TRBC2	TGTGCCTTCTATACTGGAGGCTTCAAAACTATCTTT_TGTGCCACCAGTGATTTTCCCAGTTACACCGGGGAGCTGTTTTTT	CAFYTGGFKTIF_CATSDFPSYTGELFF	TRAV24.TRAJ9.TRAC_TGTGCCTTCTATACTGGAGGCTTCAAAACTATCTTT_TRBV24-1.TRBJ2-2.None.TRBC2_TGTGCCACCAGTGATTTTCCCAGTTACACCGGGGAGCTGTTTTTT
P1_P_AAAGATGGTTGTGGCC	P1	P	NA	NA	NA	TRBV28.TRBJ1-5.TRBD2.TRBC1	CASTTEGSSLTQHF	TGTGCCAGCACCACGGAGGGGTCCAGTCTGACCCAGCATTTT	NA_TRBV28.TRBJ1-5.TRBD2.TRBC1	NA_TGTGCCAGCACCACGGAGGGGTCCAGTCTGACCCAGCATTTT	NA_CASTTEGSSLTQHF	NA_NA_TRBV28.TRBJ1-5.TRBD2.TRBC1_TGTGCCAGCACCACGGAGGGGTCCAGTCTGACCCAGCATTTT
P1_P_AAAGATGGTTTACTCT	P1	P	TRAV26-1.TRAJ37.TRAC	CIVRPHGSSNTGKLIF	TGCATCGTCAGACCGCATGGCTCTAGCAACACAGGCAAACTAATCTTT	TRBV9.TRBJ2-2.TRBD2.TRBC2	CASGHRPSETGELFF	TGTGCCAGCGGCCATCGGCCTAGCGAAACCGGGGAGCTGTTTTTT	TRAV26-1.TRAJ37.TRAC_TRBV9.TRBJ2-2.TRBD2.TRBC2	TGCATCGTCAGACCGCATGGCTCTAGCAACACAGGCAAACTAATCTTT_TGTGCCAGCGGCCATCGGCCTAGCGAAACCGGGGAGCTGTTTTTT	CIVRPHGSSNTGKLIF_CASGHRPSETGELFF	TRAV26-1.TRAJ37.TRAC_TGCATCGTCAGACCGCATGGCTCTAGCAACACAGGCAAACTAATCTTT_TRBV9.TRBJ2-2.TRBD2.TRBC2_TGTGCCAGCGGCCATCGGCCTAGCGAAACCGGGGAGCTGTTTTTT
P1_P_AAAGATGTCCTTGGTC	P1	P	TRAV9-2.TRAJ23.TRAC	CALPVNQGGKLIF	TGTGCTCTGCCCGTCAACCAGGGAGGAAAGCTTATCTTC	NA	NA	NA	TRAV9-2.TRAJ23.TRAC_NA	TGTGCTCTGCCCGTCAACCAGGGAGGAAAGCTTATCTTC_NA	CALPVNQGGKLIF_NA	TRAV9-2.TRAJ23.TRAC_TGTGCTCTGCCCGTCAACCAGGGAGGAAAGCTTATCTTC_NA_NA
P1_P_AAAGCAAAGATAGCAT	P1	P	TRAV8-6.TRAJ52.TRAC	CAVSSNAGGTSYGKLTF	TGTGCTGTGAGCTCCAATGCTGGTGGTACTAGCTATGGAAAGCTGACATTT	TRBV5-8.TRBJ2-3.TRBD2.TRBC2	CASSLITRAGTDTQYF	TGTGCCAGCAGCTTGATTACACGGGCGGGTACAGATACGCAGTATTTT	TRAV8-6.TRAJ52.TRAC_TRBV5-8.TRBJ2-3.TRBD2.TRBC2	TGTGCTGTGAGCTCCAATGCTGGTGGTACTAGCTATGGAAAGCTGACATTT_TGTGCCAGCAGCTTGATTACACGGGCGGGTACAGATACGCAGTATTTT	CAVSSNAGGTSYGKLTF_CASSLITRAGTDTQYF	TRAV8-6.TRAJ52.TRAC_TGTGCTGTGAGCTCCAATGCTGGTGGTACTAGCTATGGAAAGCTGACATTT_TRBV5-8.TRBJ2-3.TRBD2.TRBC2_TGTGCCAGCAGCTTGATTACACGGGCGGGTACAGATACGCAGTATTTT
P1_P_AAAGCAAAGCTCCTTC	P1	P	TRAV24.TRAJ9.TRAC	CAFYTGGFKTIF	TGTGCCTTCTATACTGGAGGCTTCAAAACTATCTTT	TRBV24-1.TRBJ2-2.None.TRBC2	CATSDFPSYTGELFF	TGTGCCACCAGTGATTTTCCCAGTTACACCGGGGAGCTGTTTTTT	TRAV24.TRAJ9.TRAC_TRBV24-1.TRBJ2-2.None.TRBC2	TGTGCCTTCTATACTGGAGGCTTCAAAACTATCTTT_TGTGCCACCAGTGATTTTCCCAGTTACACCGGGGAGCTGTTTTTT	CAFYTGGFKTIF_CATSDFPSYTGELFF	TRAV24.TRAJ9.TRAC_TGTGCCTTCTATACTGGAGGCTTCAAAACTATCTTT_TRBV24-1.TRBJ2-2.None.TRBC2_TGTGCCACCAGTGATTTTCCCAGTTACACCGGGGAGCTGTTTTTT
P1_P_AAAGCAAAGGACATTA	P1	P	TRAV17.TRAJ20.TRAC	CATNDYKLSF	TGTGCTACTAACGACTACAAGCTCAGCTTT	TRBV2.TRBJ2-1.TRBD1.TRBC2	CASSTQGVSYNEQFF	TGTGCCAGCAGTACGCAGGGGGTCTCCTACAATGAGCAGTTCTTC	TRAV17.TRAJ20.TRAC_TRBV2.TRBJ2-1.TRBD1.TRBC2	TGTGCTACTAACGACTACAAGCTCAGCTTT_TGTGCCAGCAGTACGCAGGGGGTCTCCTACAATGAGCAGTTCTTC	CATNDYKLSF_CASSTQGVSYNEQFF	TRAV17.TRAJ20.TRAC_TGTGCTACTAACGACTACAAGCTCAGCTTT_TRBV2.TRBJ2-1.TRBD1.TRBC2_TGTGCCAGCAGTACGCAGGGGGTCTCCTACAATGAGCAGTTCTTC
P1_P_AAAGCAACAAGCGAGT	P1	P	TRAV8-1.TRAJ27.TRAC	CAVNAYAGKSTF	TGTGCCGTGAATGCTTATGCAGGCAAATCAACCTTT	TRBV5-4.TRBJ2-1.TRBD2.TRBC2	CASSAGTTSYNEQFF	TGTGCCAGCAGCGCCGGGACTACCTCCTACAATGAGCAGTTCTTC	TRAV8-1.TRAJ27.TRAC_TRBV5-4.TRBJ2-1.TRBD2.TRBC2	TGTGCCGTGAATGCTTATGCAGGCAAATCAACCTTT_TGTGCCAGCAGCGCCGGGACTACCTCCTACAATGAGCAGTTCTTC	CAVNAYAGKSTF_CASSAGTTSYNEQFF	TRAV8-1.TRAJ27.TRAC_TGTGCCGTGAATGCTTATGCAGGCAAATCAACCTTT_TRBV5-4.TRBJ2-1.TRBD2.TRBC2_TGTGCCAGCAGCGCCGGGACTACCTCCTACAATGAGCAGTTCTTC
P1_P_AAAGCAACAAGGTGTG	P1	P	TRAV5.TRAJ16.TRAC	CAGVQEDGQKLLF	TGTGCAGGGGTCCAGGAAGATGGCCAGAAGCTGCTCTTT	TRBV9.TRBJ2-1.TRBD2.TRBC2	CASSASGGAYNEQFF	TGTGCCAGCAGCGCGAGCGGGGGGGCCTACAATGAGCAGTTCTTC	TRAV5.TRAJ16.TRAC_TRBV9.TRBJ2-1.TRBD2.TRBC2	TGTGCAGGGGTCCAGGAAGATGGCCAGAAGCTGCTCTTT_TGTGCCAGCAGCGCGAGCGGGGGGGCCTACAATGAGCAGTTCTTC	CAGVQEDGQKLLF_CASSASGGAYNEQFF	TRAV5.TRAJ16.TRAC_TGTGCAGGGGTCCAGGAAGATGGCCAGAAGCTGCTCTTT_TRBV9.TRBJ2-1.TRBD2.TRBC2_TGTGCCAGCAGCGCGAGCGGGGGGGCCTACAATGAGCAGTTCTTC
P1_P_AAAGCAACAATAACGA	P1	P	TRAV14DV4.TRAJ43.TRAC	CAMTYYNNNDMRF	TGTGCAATGACCTATTACAATAACAATGACATGCGCTTT	TRBV5-1.TRBJ2-5.TRBD1.TRBC2	CASSTGTGGNQETQYF	TGCGCCAGCAGCACGGGGACAGGGGGCAACCAAGAGACCCAGTACTTC	TRAV14DV4.TRAJ43.TRAC_TRBV5-1.TRBJ2-5.TRBD1.TRBC2	TGTGCAATGACCTATTACAATAACAATGACATGCGCTTT_TGCGCCAGCAGCACGGGGACAGGGGGCAACCAAGAGACCCAGTACTTC	CAMTYYNNNDMRF_CASSTGTGGNQETQYF	TRAV14DV4.TRAJ43.TRAC_TGTGCAATGACCTATTACAATAACAATGACATGCGCTTT_TRBV5-1.TRBJ2-5.TRBD1.TRBC2_TGCGCCAGCAGCACGGGGACAGGGGGCAACCAAGAGACCCAGTACTTC
P1_P_AAAGCAACAATTGCTG	P1	P	TRAV36DV7.TRAJ49.TRAC	CAVGFLNTGNQFYF	TGTGCTGTGGGGTTCCTCAACACCGGTAACCAGTTCTATTTT	TRBV5-1.TRBJ2-3.TRBD2.TRBC2	CASSLVVADTQYF	TGCGCCAGCAGCTTGGTAGTGGCAGATACGCAGTATTTT	TRAV36DV7.TRAJ49.TRAC_TRBV5-1.TRBJ2-3.TRBD2.TRBC2	TGTGCTGTGGGGTTCCTCAACACCGGTAACCAGTTCTATTTT_TGCGCCAGCAGCTTGGTAGTGGCAGATACGCAGTATTTT	CAVGFLNTGNQFYF_CASSLVVADTQYF	TRAV36DV7.TRAJ49.TRAC_TGTGCTGTGGGGTTCCTCAACACCGGTAACCAGTTCTATTTT_TRBV5-1.TRBJ2-3.TRBD2.TRBC2_TGCGCCAGCAGCTTGGTAGTGGCAGATACGCAGTATTTT
P1_P_AAAGCAAGTACACCGC	P1	P	TRAV1-1.TRAJ12.TRAC	CAVIPGDSSYKLIF	TGCGCTGTGATCCCGGGGGATAGCAGCTATAAATTGATCTTC	TRBV9.TRBJ2-1.TRBD2.TRBC2	CASSASGEGIDEQFF	TGTGCCAGCAGCGCTAGCGGAGAGGGCATCGATGAGCAGTTCTTC	TRAV1-1.TRAJ12.TRAC_TRBV9.TRBJ2-1.TRBD2.TRBC2	TGCGCTGTGATCCCGGGGGATAGCAGCTATAAATTGATCTTC_TGTGCCAGCAGCGCTAGCGGAGAGGGCATCGATGAGCAGTTCTTC	CAVIPGDSSYKLIF_CASSASGEGIDEQFF	TRAV1-1.TRAJ12.TRAC_TGCGCTGTGATCCCGGGGGATAGCAGCTATAAATTGATCTTC_TRBV9.TRBJ2-1.TRBD2.TRBC2_TGTGCCAGCAGCGCTAGCGGAGAGGGCATCGATGAGCAGTTCTTC
P1_P_AAAGCAATCCTAGGGC	P1	P	NA	NA	NA	TRBV7-8.TRBJ2-5.TRBD1.None	CASSPGTGVLETQYF	TGTGCCAGCAGCCCCGGGACAGGGGTTTTAGAGACCCAGTACTTC	NA_TRBV7-8.TRBJ2-5.TRBD1.None	NA_TGTGCCAGCAGCCCCGGGACAGGGGTTTTAGAGACCCAGTACTTC	NA_CASSPGTGVLETQYF	NA_NA_TRBV7-8.TRBJ2-5.TRBD1.None_TGTGCCAGCAGCCCCGGGACAGGGGTTTTAGAGACCCAGTACTTC
P1_P_AAAGTAGCAAGACGTG	P1	P	NA	NA	NA	TRBV6-1.TRBJ2-7.TRBD1.TRBC2	CASSEERGEQYF	TGTGCCAGCAGTGAAGAAAGGGGCGAGCAGTACTTC	NA_TRBV6-1.TRBJ2-7.TRBD1.TRBC2	NA_TGTGCCAGCAGTGAAGAAAGGGGCGAGCAGTACTTC	NA_CASSEERGEQYF	NA_NA_TRBV6-1.TRBJ2-7.TRBD1.TRBC2_TGTGCCAGCAGTGAAGAAAGGGGCGAGCAGTACTTC
P1_P_AAAGTAGCAATGGAGC	P1	P	TRAV8-1.TRAJ43.TRAC	CAVKGNNNDMRF	TGTGCCGTGAAAGGCAATAACAATGACATGCGCTTT	TRBV20-1.TRBJ2-7.TRBD1.TRBC2	CSATPGTMAYEQYF	TGCAGTGCTACTCCGGGGACAATGGCCTACGAGCAGTACTTC	TRAV8-1.TRAJ43.TRAC_TRBV20-1.TRBJ2-7.TRBD1.TRBC2	TGTGCCGTGAAAGGCAATAACAATGACATGCGCTTT_TGCAGTGCTACTCCGGGGACAATGGCCTACGAGCAGTACTTC	CAVKGNNNDMRF_CSATPGTMAYEQYF	TRAV8-1.TRAJ43.TRAC_TGTGCCGTGAAAGGCAATAACAATGACATGCGCTTT_TRBV20-1.TRBJ2-7.TRBD1.TRBC2_TGCAGTGCTACTCCGGGGACAATGGCCTACGAGCAGTACTTC
P1_P_AAAGTAGCAGCAGTTT	P1	P	TRAV12-1.TRAJ23.TRAC	CVVNMMGGKLIF	TGTGTGGTGAACATGATGGGAGGAAAGCTTATCTTC	TRBV5-1.TRBJ2-3.TRBD2.TRBC2	CASSTSGGPGTDTQYF	TGCGCCAGCAGCACCAGCGGGGGCCCTGGCACAGATACGCAGTATTTT	TRAV12-1.TRAJ23.TRAC_TRBV5-1.TRBJ2-3.TRBD2.TRBC2	TGTGTGGTGAACATGATGGGAGGAAAGCTTATCTTC_TGCGCCAGCAGCACCAGCGGGGGCCCTGGCACAGATACGCAGTATTTT	CVVNMMGGKLIF_CASSTSGGPGTDTQYF	TRAV12-1.TRAJ23.TRAC_TGTGTGGTGAACATGATGGGAGGAAAGCTTATCTTC_TRBV5-1.TRBJ2-3.TRBD2.TRBC2_TGCGCCAGCAGCACCAGCGGGGGCCCTGGCACAGATACGCAGTATTTT
P1_P_AAAGTAGCATGCCCGA	P1	P	NA	NA	NA	TRBV28.TRBJ1-2.None.TRBC1	CASSSRTYGYTF	TGTGCCAGCAGTTCCCGAACCTATGGCTACACCTTC	NA_TRBV28.TRBJ1-2.None.TRBC1	NA_TGTGCCAGCAGTTCCCGAACCTATGGCTACACCTTC	NA_CASSSRTYGYTF	NA_NA_TRBV28.TRBJ1-2.None.TRBC1_TGTGCCAGCAGTTCCCGAACCTATGGCTACACCTTC
P1_P_AAAGTAGGTGTTGAGG	P1	P	TRAV21.TRAJ41.TRAC	CALNSNSGYALNF	TGTGCCCTGAACTCAAATTCCGGGTATGCACTCAACTTC	TRBV4-1.TRBJ1-1.None.TRBC1	CASSQEGPLGEAFF	TGCGCCAGCAGCCAAGAAGGGCCCCTGGGGGAAGCTTTCTTT	TRAV21.TRAJ41.TRAC_TRBV4-1.TRBJ1-1.None.TRBC1	TGTGCCCTGAACTCAAATTCCGGGTATGCACTCAACTTC_TGCGCCAGCAGCCAAGAAGGGCCCCTGGGGGAAGCTTTCTTT	CALNSNSGYALNF_CASSQEGPLGEAFF	TRAV21.TRAJ41.TRAC_TGTGCCCTGAACTCAAATTCCGGGTATGCACTCAACTTC_TRBV4-1.TRBJ1-1.None.TRBC1_TGCGCCAGCAGCCAAGAAGGGCCCCTGGGGGAAGCTTTCTTT
P1_P_AAAGTAGGTTATGTGC	P1	P	TRAV4.TRAJ9.TRAC	CLVGPNTGGFKTIF	TGCCTCGTGGGTCCTAATACTGGAGGCTTCAAAACTATCTTT	TRBV6-5.TRBJ1-6.TRBD1.TRBC1	CASSRGDRGNFNSPLHF	TGTGCCAGCAGTCGAGGAGACAGGGGGAATTTTAATTCACCCCTCCACTTT	TRAV4.TRAJ9.TRAC_TRBV6-5.TRBJ1-6.TRBD1.TRBC1	TGCCTCGTGGGTCCTAATACTGGAGGCTTCAAAACTATCTTT_TGTGCCAGCAGTCGAGGAGACAGGGGGAATTTTAATTCACCCCTCCACTTT	CLVGPNTGGFKTIF_CASSRGDRGNFNSPLHF	TRAV4.TRAJ9.TRAC_TGCCTCGTGGGTCCTAATACTGGAGGCTTCAAAACTATCTTT_TRBV6-5.TRBJ1-6.TRBD1.TRBC1_TGTGCCAGCAGTCGAGGAGACAGGGGGAATTTTAATTCACCCCTCCACTTT
P1_P_AAAGTAGTCTGTTTGT	P1	P	TRAV29DV5.TRAJ18.TRAC	CAASTFVRGSTLGRLYF	TGTGCAGCAAGCACCTTTGTCAGAGGCTCAACCCTGGGGAGGCTATACTTT	TRBV4-1.TRBJ2-7.TRBD1.TRBC2	CASSQGPAAGQGNNEQYF	TGCGCCAGCAGCCAAGGCCCGGCGGCGGGACAGGGGAACAACGAGCAGTACTTC	TRAV29DV5.TRAJ18.TRAC_TRBV4-1.TRBJ2-7.TRBD1.TRBC2	TGTGCAGCAAGCACCTTTGTCAGAGGCTCAACCCTGGGGAGGCTATACTTT_TGCGCCAGCAGCCAAGGCCCGGCGGCGGGACAGGGGAACAACGAGCAGTACTTC	CAASTFVRGSTLGRLYF_CASSQGPAAGQGNNEQYF	TRAV29DV5.TRAJ18.TRAC_TGTGCAGCAAGCACCTTTGTCAGAGGCTCAACCCTGGGGAGGCTATACTTT_TRBV4-1.TRBJ2-7.TRBD1.TRBC2_TGCGCCAGCAGCCAAGGCCCGGCGGCGGGACAGGGGAACAACGAGCAGTACTTC
P1_P_AAATGCCAGCTAACAA	P1	P	TRAV13-2.TRAJ52.TRAC	CAEWAGGTSYGKLTF	TGTGCAGAGTGGGCTGGTGGTACTAGCTATGGAAAGCTGACATTT	TRBV4-3.TRBJ1-1.None.TRBC1	CASSQEEALSTEAFF	TGCGCCAGCAGCCAAGAAGAGGCCCTGAGCACTGAAGCTTTCTTT	TRAV13-2.TRAJ52.TRAC_TRBV4-3.TRBJ1-1.None.TRBC1	TGTGCAGAGTGGGCTGGTGGTACTAGCTATGGAAAGCTGACATTT_TGCGCCAGCAGCCAAGAAGAGGCCCTGAGCACTGAAGCTTTCTTT	CAEWAGGTSYGKLTF_CASSQEEALSTEAFF	TRAV13-2.TRAJ52.TRAC_TGTGCAGAGTGGGCTGGTGGTACTAGCTATGGAAAGCTGACATTT_TRBV4-3.TRBJ1-1.None.TRBC1_TGCGCCAGCAGCCAAGAAGAGGCCCTGAGCACTGAAGCTTTCTTT
P1_P_AAATGCCCAAGCTGAG	P1	P	TRAV29DV5.TRAJ52.TRAC	CAARTAGGTSYGKLTF	TGTGCAGCACGAACTGCTGGTGGTACTAGCTATGGAAAGCTGACATTT	TRBV6-5.TRBJ1-6.None.TRBC1	CASSYTAVPRANSPLHF	TGTGCCAGCAGTTACACGGCCGTCCCCAGAGCTAATTCACCCCTCCACTTT	TRAV29DV5.TRAJ52.TRAC_TRBV6-5.TRBJ1-6.None.TRBC1	TGTGCAGCACGAACTGCTGGTGGTACTAGCTATGGAAAGCTGACATTT_TGTGCCAGCAGTTACACGGCCGTCCCCAGAGCTAATTCACCCCTCCACTTT	CAARTAGGTSYGKLTF_CASSYTAVPRANSPLHF	TRAV29DV5.TRAJ52.TRAC_TGTGCAGCACGAACTGCTGGTGGTACTAGCTATGGAAAGCTGACATTT_TRBV6-5.TRBJ1-6.None.TRBC1_TGTGCCAGCAGTTACACGGCCGTCCCCAGAGCTAATTCACCCCTCCACTTT
P1_P_AAATGCCGTCTCAACA	P1	P	TRAV29DV5.TRAJ52.None	CAARTAGGTSYGKLTF	TGTGCAGCACGAACTGCTGGTGGTACTAGCTATGGAAAGCTGACATTT	TRBV6-5.TRBJ1-6.None.TRBC1	CASSYTAVPRANSPLHF	TGTGCCAGCAGTTACACGGCCGTCCCCAGAGCTAATTCACCCCTCCACTTT	TRAV29DV5.TRAJ52.None_TRBV6-5.TRBJ1-6.None.TRBC1	TGTGCAGCACGAACTGCTGGTGGTACTAGCTATGGAAAGCTGACATTT_TGTGCCAGCAGTTACACGGCCGTCCCCAGAGCTAATTCACCCCTCCACTTT	CAARTAGGTSYGKLTF_CASSYTAVPRANSPLHF	TRAV29DV5.TRAJ52.None_TGTGCAGCACGAACTGCTGGTGGTACTAGCTATGGAAAGCTGACATTT_TRBV6-5.TRBJ1-6.None.TRBC1_TGTGCCAGCAGTTACACGGCCGTCCCCAGAGCTAATTCACCCCTCCACTTT
P1_P_AAATGCCGTTCGAATC	P1	P	TRAV13-1.TRAJ13.TRAC	CAAMPSGGYQKVTF	TGTGCAGCAATGCCCTCTGGGGGTTACCAGAAAGTTACCTTT	TRBV6-5.TRBJ1-2.TRBD2.TRBC1	CASSYQGRLYGYTF	TGTGCCAGCAGTTACCAGGGACGGCTCTATGGCTACACCTTC	TRAV13-1.TRAJ13.TRAC_TRBV6-5.TRBJ1-2.TRBD2.TRBC1	TGTGCAGCAATGCCCTCTGGGGGTTACCAGAAAGTTACCTTT_TGTGCCAGCAGTTACCAGGGACGGCTCTATGGCTACACCTTC	CAAMPSGGYQKVTF_CASSYQGRLYGYTF	TRAV13-1.TRAJ13.TRAC_TGTGCAGCAATGCCCTCTGGGGGTTACCAGAAAGTTACCTTT_TRBV6-5.TRBJ1-2.TRBD2.TRBC1_TGTGCCAGCAGTTACCAGGGACGGCTCTATGGCTACACCTTC
P1_P_AAATGCCTCCACGCAG	P1	P	TRAV20.TRAJ6.TRAC	CAVQAAGGSYIPTF	TGTGCTGTGCAGGCGGCAGGAGGAAGCTACATACCTACATTT	TRBV28.TRBJ2-2.TRBD1.TRBC2	CASSGAGTGELFF	TGTGCCAGTTCAGGGGCAGGTACCGGGGAGCTGTTTTTT	TRAV20.TRAJ6.TRAC_TRBV28.TRBJ2-2.TRBD1.TRBC2	TGTGCTGTGCAGGCGGCAGGAGGAAGCTACATACCTACATTT_TGTGCCAGTTCAGGGGCAGGTACCGGGGAGCTGTTTTTT	CAVQAAGGSYIPTF_CASSGAGTGELFF	TRAV20.TRAJ6.TRAC_TGTGCTGTGCAGGCGGCAGGAGGAAGCTACATACCTACATTT_TRBV28.TRBJ2-2.TRBD1.TRBC2_TGTGCCAGTTCAGGGGCAGGTACCGGGGAGCTGTTTTTT
P1_P_AAATGCCTCCGGCACA	P1	P	TRAV13-1.TRAJ20.TRAC	CAASPSNDYKLSF	TGTGCAGCAAGTCCCTCTAACGACTACAAGCTCAGCTTT	TRBV12-3.TRBJ2-1.TRBD1.TRBC2	CASSLGRTGNEQFF	TGTGCCAGCAGTTTAGGGCGGACAGGGAACGAGCAGTTCTTC	TRAV13-1.TRAJ20.TRAC_TRBV12-3.TRBJ2-1.TRBD1.TRBC2	TGTGCAGCAAGTCCCTCTAACGACTACAAGCTCAGCTTT_TGTGCCAGCAGTTTAGGGCGGACAGGGAACGAGCAGTTCTTC	CAASPSNDYKLSF_CASSLGRTGNEQFF	TRAV13-1.TRAJ20.TRAC_TGTGCAGCAAGTCCCTCTAACGACTACAAGCTCAGCTTT_TRBV12-3.TRBJ2-1.TRBD1.TRBC2_TGTGCCAGCAGTTTAGGGCGGACAGGGAACGAGCAGTTCTTC
P1_P_AACACGTAGTAATCCC	P1	P	TRAV41.TRAJ49.TRAC	CAVKGTSQFYF	TGTGCTGTCAAGGGAACGAGCCAGTTCTATTTT	TRBV4-1.TRBJ1-2.TRBD1.TRBC1	CASSQLDRGIGTDYGYTF	TGCGCCAGCAGCCAACTTGACAGGGGAATAGGGACCGACTATGGCTACACCTTC	TRAV41.TRAJ49.TRAC_TRBV4-1.TRBJ1-2.TRBD1.TRBC1	TGTGCTGTCAAGGGAACGAGCCAGTTCTATTTT_TGCGCCAGCAGCCAACTTGACAGGGGAATAGGGACCGACTATGGCTACACCTTC	CAVKGTSQFYF_CASSQLDRGIGTDYGYTF	TRAV41.TRAJ49.TRAC_TGTGCTGTCAAGGGAACGAGCCAGTTCTATTTT_TRBV4-1.TRBJ1-2.TRBD1.TRBC1_TGCGCCAGCAGCCAACTTGACAGGGGAATAGGGACCGACTATGGCTACACCTTC
P1_P_AACACGTCAGGGAGAG	P1	P	TRAV12-1.TRAJ12.TRAC	CVATDSSYKLIF	TGTGTGGCAACGGATAGCAGCTATAAATTGATCTTC	TRBV12-4.TRBJ2-1.TRBD1.TRBC2	CASSPWQGGDEQFF	TGTGCCAGCAGTCCCTGGCAGGGCGGCGATGAGCAGTTCTTC	TRAV12-1.TRAJ12.TRAC_TRBV12-4.TRBJ2-1.TRBD1.TRBC2	TGTGTGGCAACGGATAGCAGCTATAAATTGATCTTC_TGTGCCAGCAGTCCCTGGCAGGGCGGCGATGAGCAGTTCTTC	CVATDSSYKLIF_CASSPWQGGDEQFF	TRAV12-1.TRAJ12.TRAC_TGTGTGGCAACGGATAGCAGCTATAAATTGATCTTC_TRBV12-4.TRBJ2-1.TRBD1.TRBC2_TGTGCCAGCAGTCCCTGGCAGGGCGGCGATGAGCAGTTCTTC
P1_P_AACACGTGTTCCACAA	P1	P	TRAV6.TRAJ49.TRAC	CARATGNQFYF	TGTGCTCGGGCAACCGGTAACCAGTTCTATTTT	NA	NA	NA	TRAV6.TRAJ49.TRAC_NA	TGTGCTCGGGCAACCGGTAACCAGTTCTATTTT_NA	CARATGNQFYF_NA	TRAV6.TRAJ49.TRAC_TGTGCTCGGGCAACCGGTAACCAGTTCTATTTT_NA_NA
P1_P_AACACGTTCAGCTGGC	P1	P	TRAV29DV5.TRAJ52.TRAC	CAARTAGGTSYGKLTF	TGTGCAGCACGAACTGCTGGTGGTACTAGCTATGGAAAGCTGACATTT	NA	NA	NA	TRAV29DV5.TRAJ52.TRAC_NA	TGTGCAGCACGAACTGCTGGTGGTACTAGCTATGGAAAGCTGACATTT_NA	CAARTAGGTSYGKLTF_NA	TRAV29DV5.TRAJ52.TRAC_TGTGCAGCACGAACTGCTGGTGGTACTAGCTATGGAAAGCTGACATTT_NA_NA
P1_P_AACACGTTCCGTCATC	P1	P	NA;TRAV8-1.TRAJ9.TRAC	CASSPARHSRGTDTQYF;CAVSRTGGFKTIF	TGTGCCAGCAGTCCCGCTCGACACTCACGAGGCACAGATACGCAGTATTTT;TGTGCCGTGAGTCGGACTGGAGGCTTCAAAACTATCTTT	TRBV28.TRBJ2-3.None.TRBC2	CASSPARHSRGTDTQYF	TGTGCCAGCAGTCCCGCTCGACACTCACGAGGCACAGATACGCAGTATTTT	NA;TRAV8-1.TRAJ9.TRAC_TRBV28.TRBJ2-3.None.TRBC2	TGTGCCAGCAGTCCCGCTCGACACTCACGAGGCACAGATACGCAGTATTTT;TGTGCCGTGAGTCGGACTGGAGGCTTCAAAACTATCTTT_TGTGCCAGCAGTCCCGCTCGACACTCACGAGGCACAGATACGCAGTATTTT	CASSPARHSRGTDTQYF;CAVSRTGGFKTIF_CASSPARHSRGTDTQYF	NA;TRAV8-1.TRAJ9.TRAC_TGTGCCAGCAGTCCCGCTCGACACTCACGAGGCACAGATACGCAGTATTTT;TGTGCCGTGAGTCGGACTGGAGGCTTCAAAACTATCTTT_TRBV28.TRBJ2-3.None.TRBC2_TGTGCCAGCAGTCCCGCTCGACACTCACGAGGCACAGATACGCAGTATTTT
P1_P_AACACGTTCGCAGGCT	P1	P	NA	CASSVTSGEETQYF	TGTGCCAGTAGCGTTACTAGCGGGGAAGAGACCCAGTACTTC	TRBV7-9.TRBJ2-7.TRBD1.TRBC2	CATYLPTSGTEDSSYEQYV	TGTGCCACATACCTGCCGACCTCGGGGACAGAAGACAGCTCCTACGAGCAGTACGTC	NA_TRBV7-9.TRBJ2-7.TRBD1.TRBC2	TGTGCCAGTAGCGTTACTAGCGGGGAAGAGACCCAGTACTTC_TGTGCCACATACCTGCCGACCTCGGGGACAGAAGACAGCTCCTACGAGCAGTACGTC	CASSVTSGEETQYF_CATYLPTSGTEDSSYEQYV	NA_TGTGCCAGTAGCGTTACTAGCGGGGAAGAGACCCAGTACTTC_TRBV7-9.TRBJ2-7.TRBD1.TRBC2_TGTGCCACATACCTGCCGACCTCGGGGACAGAAGACAGCTCCTACGAGCAGTACGTC
P1_P_AACACGTTCTACCTGC	P1	P	TRAV38-2DV8.TRAJ53.TRAC	CAYRSGGSNYKLTF	TGTGCTTATAGGAGCGGAGGTAGCAACTATAAACTGACATTT	TRBV11-1.TRBJ2-5.None.TRBC2	CASSWAPQETQYF	TGTGCCAGCAGCTGGGCGCCCCAAGAGACCCAGTACTTC	TRAV38-2DV8.TRAJ53.TRAC_TRBV11-1.TRBJ2-5.None.TRBC2	TGTGCTTATAGGAGCGGAGGTAGCAACTATAAACTGACATTT_TGTGCCAGCAGCTGGGCGCCCCAAGAGACCCAGTACTTC	CAYRSGGSNYKLTF_CASSWAPQETQYF	TRAV38-2DV8.TRAJ53.TRAC_TGTGCTTATAGGAGCGGAGGTAGCAACTATAAACTGACATTT_TRBV11-1.TRBJ2-5.None.TRBC2_TGTGCCAGCAGCTGGGCGCCCCAAGAGACCCAGTACTTC
P1_P_AACCATGCACCTATCC	P1	P	NA	NA	NA	TRBV3-1.TRBJ2-1.TRBD1.TRBC2	CASSQDQFGTGYNEQFF	TGTGCCAGCAGCCAAGATCAATTCGGGACAGGGTACAATGAGCAGTTCTTC	NA_TRBV3-1.TRBJ2-1.TRBD1.TRBC2	NA_TGTGCCAGCAGCCAAGATCAATTCGGGACAGGGTACAATGAGCAGTTCTTC	NA_CASSQDQFGTGYNEQFF	NA_NA_TRBV3-1.TRBJ2-1.TRBD1.TRBC2_TGTGCCAGCAGCCAAGATCAATTCGGGACAGGGTACAATGAGCAGTTCTTC
P1_P_AACCATGCACGTCTCT	P1	P	NA;TRAV8-6.TRAJ42.TRAC	CASSPGSRVGDTQYF;CAVSGRYGGSQGNLIF	TGCGCCAGCAGCCCGGGGTCCAGGGTAGGGGATACGCAGTATTTT;TGTGCTGTGAGTGGAAGGTATGGAGGAAGCCAAGGAAATCTCATCTTT	TRBV5-1.TRBJ2-3.TRBD1.TRBC2	CASSPGSRVGDTQYF	TGCGCCAGCAGCCCGGGGTCCAGGGTAGGGGATACGCAGTATTTT	NA;TRAV8-6.TRAJ42.TRAC_TRBV5-1.TRBJ2-3.TRBD1.TRBC2	TGCGCCAGCAGCCCGGGGTCCAGGGTAGGGGATACGCAGTATTTT;TGTGCTGTGAGTGGAAGGTATGGAGGAAGCCAAGGAAATCTCATCTTT_TGCGCCAGCAGCCCGGGGTCCAGGGTAGGGGATACGCAGTATTTT	CASSPGSRVGDTQYF;CAVSGRYGGSQGNLIF_CASSPGSRVGDTQYF	NA;TRAV8-6.TRAJ42.TRAC_TGCGCCAGCAGCCCGGGGTCCAGGGTAGGGGATACGCAGTATTTT;TGTGCTGTGAGTGGAAGGTATGGAGGAAGCCAAGGAAATCTCATCTTT_TRBV5-1.TRBJ2-3.TRBD1.TRBC2_TGCGCCAGCAGCCCGGGGTCCAGGGTAGGGGATACGCAGTATTTT
P1_P_AACCATGCAGGATTGG	P1	P	NA	NA	NA	TRBV11-1.TRBJ2-3.TRBD1.TRBC2	CASSPLEGVYTDTQYF	TGTGCCAGCAGCCCTCTGGAAGGGGTATATACAGATACGCAGTATTTT	NA_TRBV11-1.TRBJ2-3.TRBD1.TRBC2	NA_TGTGCCAGCAGCCCTCTGGAAGGGGTATATACAGATACGCAGTATTTT	NA_CASSPLEGVYTDTQYF	NA_NA_TRBV11-1.TRBJ2-3.TRBD1.TRBC2_TGTGCCAGCAGCCCTCTGGAAGGGGTATATACAGATACGCAGTATTTT
P1_P_AACCATGCAGGGATTG	P1	P	TRAV2.TRAJ37.TRAC	CAVEDQDTGKLIF	TGTGCTGTGGAGGATCAGGACACAGGCAAACTAATCTTT	TRBV2.TRBJ2-3.None.TRBC2	CASSAGIDTDTQYF	TGTGCCAGCAGTGCGGGGATCGACACAGATACGCAGTATTTT	TRAV2.TRAJ37.TRAC_TRBV2.TRBJ2-3.None.TRBC2	TGTGCTGTGGAGGATCAGGACACAGGCAAACTAATCTTT_TGTGCCAGCAGTGCGGGGATCGACACAGATACGCAGTATTTT	CAVEDQDTGKLIF_CASSAGIDTDTQYF	TRAV2.TRAJ37.TRAC_TGTGCTGTGGAGGATCAGGACACAGGCAAACTAATCTTT_TRBV2.TRBJ2-3.None.TRBC2_TGTGCCAGCAGTGCGGGGATCGACACAGATACGCAGTATTTT
P1_P_AACCATGCATGGATGG	P1	P	TRAV26-2.TRAJ53.TRAC	CIPRGSGGSNYKLTF	TGCATCCCGAGGGGGAGTGGAGGTAGCAACTATAAACTGACATTT	TRBV4-1.TRBJ2-1.None.TRBC2	CASSPLIPRNEQFF	TGCGCCAGCAGCCCCCTGATTCCGAGAAATGAGCAGTTCTTC	TRAV26-2.TRAJ53.TRAC_TRBV4-1.TRBJ2-1.None.TRBC2	TGCATCCCGAGGGGGAGTGGAGGTAGCAACTATAAACTGACATTT_TGCGCCAGCAGCCCCCTGATTCCGAGAAATGAGCAGTTCTTC	CIPRGSGGSNYKLTF_CASSPLIPRNEQFF	TRAV26-2.TRAJ53.TRAC_TGCATCCCGAGGGGGAGTGGAGGTAGCAACTATAAACTGACATTT_TRBV4-1.TRBJ2-1.None.TRBC2_TGCGCCAGCAGCCCCCTGATTCCGAGAAATGAGCAGTTCTTC
P1_P_AACCATGGTTAGAACA	P1	P	NA	NA	NA	TRBV19.TRBJ1-5.TRBD1.TRBC1	CASTQGLVQPQHF	TGTGCCAGTACTCAGGGGCTAGTTCAGCCCCAGCATTTT	NA_TRBV19.TRBJ1-5.TRBD1.TRBC1	NA_TGTGCCAGTACTCAGGGGCTAGTTCAGCCCCAGCATTTT	NA_CASTQGLVQPQHF	NA_NA_TRBV19.TRBJ1-5.TRBD1.TRBC1_TGTGCCAGTACTCAGGGGCTAGTTCAGCCCCAGCATTTT
P1_P_AACCGCGAGAGTCGGT	P1	P	TRAV19.TRAJ3.TRAC	CALTGRASKIIF	TGTGCTCTGACGGGGAGAGCTTCCAAGATAATCTTT	TRBV7-2.TRBJ2-5.TRBD2.TRBC2	CASRLTGTRQETQYF	TGTGCCAGCAGGCTTACCGGGACTAGGCAGGAGACCCAGTACTTC	TRAV19.TRAJ3.TRAC_TRBV7-2.TRBJ2-5.TRBD2.TRBC2	TGTGCTCTGACGGGGAGAGCTTCCAAGATAATCTTT_TGTGCCAGCAGGCTTACCGGGACTAGGCAGGAGACCCAGTACTTC	CALTGRASKIIF_CASRLTGTRQETQYF	TRAV19.TRAJ3.TRAC_TGTGCTCTGACGGGGAGAGCTTCCAAGATAATCTTT_TRBV7-2.TRBJ2-5.TRBD2.TRBC2_TGTGCCAGCAGGCTTACCGGGACTAGGCAGGAGACCCAGTACTTC
P1_P_AACCGCGAGGCTCAGA	P1	P	TRAV3.TRAJ24.TRAC	CAVWITDSWGKLQF	TGTGCTGTTTGGATTACTGACAGCTGGGGGAAATTGCAGTTT	TRBV7-8.TRBJ2-1.TRBD1.TRBC2	CASSLAAGVVYNEQFF	TGTGCCAGCAGCTTAGCGGCAGGGGTGGTCTACAATGAGCAGTTCTTC	TRAV3.TRAJ24.TRAC_TRBV7-8.TRBJ2-1.TRBD1.TRBC2	TGTGCTGTTTGGATTACTGACAGCTGGGGGAAATTGCAGTTT_TGTGCCAGCAGCTTAGCGGCAGGGGTGGTCTACAATGAGCAGTTCTTC	CAVWITDSWGKLQF_CASSLAAGVVYNEQFF	TRAV3.TRAJ24.TRAC_TGTGCTGTTTGGATTACTGACAGCTGGGGGAAATTGCAGTTT_TRBV7-8.TRBJ2-1.TRBD1.TRBC2_TGTGCCAGCAGCTTAGCGGCAGGGGTGGTCTACAATGAGCAGTTCTTC
P1_P_AACCGCGAGTCGCCGT	P1	P	TRAV26-1.TRAJ52.TRAC	CIVRVAGAGGTSYGKLTF	TGCATCGTCAGAGTCGCGGGTGCTGGTGGTACTAGCTATGGAAAGCTGACATTT	TRBV6-5.TRBJ2-3.TRBD2.TRBC2;TRBV19.TRBJ2-2.TRBD2.TRBC2	CASSHGRADTQYF;CASTPGGSANTGELFF	TGTGCCAGCAGCCACGGGCGGGCAGATACGCAGTATTTT;TGTGCCAGTACCCCAGGAGGTAGCGCAAACACCGGGGAGCTGTTTTTT	TRAV26-1.TRAJ52.TRAC_TRBV6-5.TRBJ2-3.TRBD2.TRBC2;TRBV19.TRBJ2-2.TRBD2.TRBC2	TGCATCGTCAGAGTCGCGGGTGCTGGTGGTACTAGCTATGGAAAGCTGACATTT_TGTGCCAGCAGCCACGGGCGGGCAGATACGCAGTATTTT;TGTGCCAGTACCCCAGGAGGTAGCGCAAACACCGGGGAGCTGTTTTTT	CIVRVAGAGGTSYGKLTF_CASSHGRADTQYF;CASTPGGSANTGELFF	TRAV26-1.TRAJ52.TRAC_TGCATCGTCAGAGTCGCGGGTGCTGGTGGTACTAGCTATGGAAAGCTGACATTT_TRBV6-5.TRBJ2-3.TRBD2.TRBC2;TRBV19.TRBJ2-2.TRBD2.TRBC2_TGTGCCAGCAGCCACGGGCGGGCAGATACGCAGTATTTT;TGTGCCAGTACCCCAGGAGGTAGCGCAAACACCGGGGAGCTGTTTTTT
P1_P_AACCGCGCATCTATGG	P1	P	NA	NA	NA	TRBV5-1.TRBJ1-1.TRBD1.TRBC1	CASSPGTENTEAFF	TGCGCCAGCAGCCCTGGGACAGAGAACACTGAAGCTTTCTTT	NA_TRBV5-1.TRBJ1-1.TRBD1.TRBC1	NA_TGCGCCAGCAGCCCTGGGACAGAGAACACTGAAGCTTTCTTT	NA_CASSPGTENTEAFF	NA_NA_TRBV5-1.TRBJ1-1.TRBD1.TRBC1_TGCGCCAGCAGCCCTGGGACAGAGAACACTGAAGCTTTCTTT
P1_P_AACCGCGCATGCAATC	P1	P	TRAV41.TRAJ49.TRAC	CAAPVNQFYF	TGTGCTGCCCCCGTGAACCAGTTCTATTTT	TRBV27.TRBJ2-3.TRBD1.TRBC2	CASSYYRASTDTQYF	TGTGCCAGCAGCTACTACAGGGCGAGCACAGATACGCAGTATTTT	TRAV41.TRAJ49.TRAC_TRBV27.TRBJ2-3.TRBD1.TRBC2	TGTGCTGCCCCCGTGAACCAGTTCTATTTT_TGTGCCAGCAGCTACTACAGGGCGAGCACAGATACGCAGTATTTT	CAAPVNQFYF_CASSYYRASTDTQYF	TRAV41.TRAJ49.TRAC_TGTGCTGCCCCCGTGAACCAGTTCTATTTT_TRBV27.TRBJ2-3.TRBD1.TRBC2_TGTGCCAGCAGCTACTACAGGGCGAGCACAGATACGCAGTATTTT
P1_P_AACCGCGGTCAGAAGC	P1	P	NA	NA	NA	TRBV2.TRBJ2-3.None.TRBC2	CASSAGIDTDTQYF	TGTGCCAGCAGTGCGGGGATCGACACAGATACGCAGTATTTT	NA_TRBV2.TRBJ2-3.None.TRBC2	NA_TGTGCCAGCAGTGCGGGGATCGACACAGATACGCAGTATTTT	NA_CASSAGIDTDTQYF	NA_NA_TRBV2.TRBJ2-3.None.TRBC2_TGTGCCAGCAGTGCGGGGATCGACACAGATACGCAGTATTTT
P1_P_AACCGCGGTGAAGGCT	P1	P	NA	NA	NA	TRBV29-1.TRBJ2-3.TRBD1.TRBC2	CSVDHQPGADTQYF	TGCAGCGTTGACCACCAGCCAGGGGCAGATACGCAGTATTTT	NA_TRBV29-1.TRBJ2-3.TRBD1.TRBC2	NA_TGCAGCGTTGACCACCAGCCAGGGGCAGATACGCAGTATTTT	NA_CSVDHQPGADTQYF	NA_NA_TRBV29-1.TRBJ2-3.TRBD1.TRBC2_TGCAGCGTTGACCACCAGCCAGGGGCAGATACGCAGTATTTT
P1_P_AACCGCGGTTTGCATG	P1	P	TRAV8-4.TRAJ17.TRAC	CAVRKAAGNKLTF	TGTGCTGTGAGGAAAGCTGCAGGCAACAAGCTAACTTTT	TRBV6-6.TRBJ1-4.TRBD1.TRBC1	CASSTGTLVEKLFF	TGTGCCAGCAGTACTGGGACATTAGTTGAAAAACTGTTTTTT	TRAV8-4.TRAJ17.TRAC_TRBV6-6.TRBJ1-4.TRBD1.TRBC1	TGTGCTGTGAGGAAAGCTGCAGGCAACAAGCTAACTTTT_TGTGCCAGCAGTACTGGGACATTAGTTGAAAAACTGTTTTTT	CAVRKAAGNKLTF_CASSTGTLVEKLFF	TRAV8-4.TRAJ17.TRAC_TGTGCTGTGAGGAAAGCTGCAGGCAACAAGCTAACTTTT_TRBV6-6.TRBJ1-4.TRBD1.TRBC1_TGTGCCAGCAGTACTGGGACATTAGTTGAAAAACTGTTTTTT
P1_P_AACCGCGTCTGCGGCA	P1	P	TRAV41.TRAJ45.TRAC	CAVYSGGGADGLTF	TGTGCTGTCTATTCAGGAGGAGGTGCTGACGGACTCACCTTT	TRBV6-1.TRBJ2-5.None.TRBC2	CASSWGFEETQYF	TGTGCCAGCTCGTGGGGTTTTGAAGAGACCCAGTACTTC	TRAV41.TRAJ45.TRAC_TRBV6-1.TRBJ2-5.None.TRBC2	TGTGCTGTCTATTCAGGAGGAGGTGCTGACGGACTCACCTTT_TGTGCCAGCTCGTGGGGTTTTGAAGAGACCCAGTACTTC	CAVYSGGGADGLTF_CASSWGFEETQYF	TRAV41.TRAJ45.TRAC_TGTGCTGTCTATTCAGGAGGAGGTGCTGACGGACTCACCTTT_TRBV6-1.TRBJ2-5.None.TRBC2_TGTGCCAGCTCGTGGGGTTTTGAAGAGACCCAGTACTTC
P1_P_AACGTTGAGATATACG	P1	P	NA	NA	NA	TRBV11-1.TRBJ2-3.TRBD1.TRBC2	CASSPLEGVYTDTQYF	TGTGCCAGCAGCCCTCTGGAAGGGGTATATACAGATACGCAGTATTTT	NA_TRBV11-1.TRBJ2-3.TRBD1.TRBC2	NA_TGTGCCAGCAGCCCTCTGGAAGGGGTATATACAGATACGCAGTATTTT	NA_CASSPLEGVYTDTQYF	NA_NA_TRBV11-1.TRBJ2-3.TRBD1.TRBC2_TGTGCCAGCAGCCCTCTGGAAGGGGTATATACAGATACGCAGTATTTT
P1_P_AACGTTGAGATCCGAG	P1	P	TRAV41.TRAJ49.TRAC	CAVKGTSQFYF	TGTGCTGTCAAGGGAACGAGCCAGTTCTATTTT	TRBV4-1.TRBJ1-2.TRBD1.TRBC1	CASSQLDRGIGTDYGYTF	TGCGCCAGCAGCCAACTTGACAGGGGAATAGGGACCGACTATGGCTACACCTTC	TRAV41.TRAJ49.TRAC_TRBV4-1.TRBJ1-2.TRBD1.TRBC1	TGTGCTGTCAAGGGAACGAGCCAGTTCTATTTT_TGCGCCAGCAGCCAACTTGACAGGGGAATAGGGACCGACTATGGCTACACCTTC	CAVKGTSQFYF_CASSQLDRGIGTDYGYTF	TRAV41.TRAJ49.TRAC_TGTGCTGTCAAGGGAACGAGCCAGTTCTATTTT_TRBV4-1.TRBJ1-2.TRBD1.TRBC1_TGCGCCAGCAGCCAACTTGACAGGGGAATAGGGACCGACTATGGCTACACCTTC
P1_P_AACGTTGCACATTTCT	P1	P	TRAV38-1.TRAJ17.TRAC	CAFMDSWDAGNKLTF	TGTGCTTTCATGGACAGTTGGGATGCAGGCAACAAGCTAACTTTT	TRBV11-1.TRBJ2-3.TRBD1.TRBC2	CASSPLEGVYTDTQYF	TGTGCCAGCAGCCCTCTGGAAGGGGTATATACAGATACGCAGTATTTT	TRAV38-1.TRAJ17.TRAC_TRBV11-1.TRBJ2-3.TRBD1.TRBC2	TGTGCTTTCATGGACAGTTGGGATGCAGGCAACAAGCTAACTTTT_TGTGCCAGCAGCCCTCTGGAAGGGGTATATACAGATACGCAGTATTTT	CAFMDSWDAGNKLTF_CASSPLEGVYTDTQYF	TRAV38-1.TRAJ17.TRAC_TGTGCTTTCATGGACAGTTGGGATGCAGGCAACAAGCTAACTTTT_TRBV11-1.TRBJ2-3.TRBD1.TRBC2_TGTGCCAGCAGCCCTCTGGAAGGGGTATATACAGATACGCAGTATTTT
P1_P_AACGTTGGTGATGTGG	P1	P	TRAV14DV4.TRAJ9.TRAC	CAMREGDTGGFKTIF	TGTGCAATGAGAGAGGGCGATACTGGAGGCTTCAAAACTATCTTT	TRBV5-4.TRBJ2-2.TRBD2.TRBC2	CASSEEGGRTGELFF	TGTGCCAGCAGCGAGGAGGGGGGGCGAACCGGGGAGCTGTTTTTT	TRAV14DV4.TRAJ9.TRAC_TRBV5-4.TRBJ2-2.TRBD2.TRBC2	TGTGCAATGAGAGAGGGCGATACTGGAGGCTTCAAAACTATCTTT_TGTGCCAGCAGCGAGGAGGGGGGGCGAACCGGGGAGCTGTTTTTT	CAMREGDTGGFKTIF_CASSEEGGRTGELFF	TRAV14DV4.TRAJ9.TRAC_TGTGCAATGAGAGAGGGCGATACTGGAGGCTTCAAAACTATCTTT_TRBV5-4.TRBJ2-2.TRBD2.TRBC2_TGTGCCAGCAGCGAGGAGGGGGGGCGAACCGGGGAGCTGTTTTTT
P1_P_AACGTTGTCCGGCACA	P1	P	TRAV26-1.TRAJ11.TRAC	CIVGYSTLTF	TGCATCGTAGGATACAGCACCCTCACCTTT	TRBV15.TRBJ2-3.TRBD2.TRBC2	CATSRDEGLAGGQDTQYF	TGTGCCACCAGCAGAGATGAAGGGCTAGCGGGGGGGCAAGATACGCAGTATTTT	TRAV26-1.TRAJ11.TRAC_TRBV15.TRBJ2-3.TRBD2.TRBC2	TGCATCGTAGGATACAGCACCCTCACCTTT_TGTGCCACCAGCAGAGATGAAGGGCTAGCGGGGGGGCAAGATACGCAGTATTTT	CIVGYSTLTF_CATSRDEGLAGGQDTQYF	TRAV26-1.TRAJ11.TRAC_TGCATCGTAGGATACAGCACCCTCACCTTT_TRBV15.TRBJ2-3.TRBD2.TRBC2_TGTGCCACCAGCAGAGATGAAGGGCTAGCGGGGGGGCAAGATACGCAGTATTTT
P1_P_AACGTTGTCCGTCAAA	P1	P	NA	NA	NA	TRBV19.TRBJ1-2.TRBD2.TRBC1	CASSISGTANYGYTF	TGTGCCAGTAGTATATCCGGGACGGCTAACTATGGCTACACCTTC	NA_TRBV19.TRBJ1-2.TRBD2.TRBC1	NA_TGTGCCAGTAGTATATCCGGGACGGCTAACTATGGCTACACCTTC	NA_CASSISGTANYGYTF	NA_NA_TRBV19.TRBJ1-2.TRBD2.TRBC1_TGTGCCAGTAGTATATCCGGGACGGCTAACTATGGCTACACCTTC
P1_P_AACGTTGTCTGTCAAG	P1	P	TRAV2.TRAJ8.TRAC	CAVEVYGNTGFQKLVF	TGTGCTGTGGAGGTATACGGGAACACAGGCTTTCAGAAACTTGTATTT	TRBV14.TRBJ2-5.TRBD2.TRBC2	CASSQVGSGRWETQYF	TGTGCCAGCAGCCAAGTAGGGAGCGGGAGATGGGAGACCCAGTACTTC	TRAV2.TRAJ8.TRAC_TRBV14.TRBJ2-5.TRBD2.TRBC2	TGTGCTGTGGAGGTATACGGGAACACAGGCTTTCAGAAACTTGTATTT_TGTGCCAGCAGCCAAGTAGGGAGCGGGAGATGGGAGACCCAGTACTTC	CAVEVYGNTGFQKLVF_CASSQVGSGRWETQYF	TRAV2.TRAJ8.TRAC_TGTGCTGTGGAGGTATACGGGAACACAGGCTTTCAGAAACTTGTATTT_TRBV14.TRBJ2-5.TRBD2.TRBC2_TGTGCCAGCAGCCAAGTAGGGAGCGGGAGATGGGAGACCCAGTACTTC
P1_P_AACGTTGTCTTGAGAC	P1	P	TRAV19.TRAJ35.TRAC	CALSEARGFGNVLHC	TGTGCTCTGAGTGAGGCGCGGGGCTTTGGGAATGTGCTGCATTGC	TRBV7-2.TRBJ2-7.TRBD2.TRBC2;TRBV5-1.TRBJ2-5.TRBD1.TRBC2	CASSSVGLAGAEQYF;CASSLGGSQETQYF	TGTGCCAGCAGCTCGGTCGGACTAGCGGGAGCCGAGCAGTACTTC;TGCGCCAGCAGCTTGGGGGGGTCCCAGGAGACCCAGTACTTC	TRAV19.TRAJ35.TRAC_TRBV7-2.TRBJ2-7.TRBD2.TRBC2;TRBV5-1.TRBJ2-5.TRBD1.TRBC2	TGTGCTCTGAGTGAGGCGCGGGGCTTTGGGAATGTGCTGCATTGC_TGTGCCAGCAGCTCGGTCGGACTAGCGGGAGCCGAGCAGTACTTC;TGCGCCAGCAGCTTGGGGGGGTCCCAGGAGACCCAGTACTTC	CALSEARGFGNVLHC_CASSSVGLAGAEQYF;CASSLGGSQETQYF	TRAV19.TRAJ35.TRAC_TGTGCTCTGAGTGAGGCGCGGGGCTTTGGGAATGTGCTGCATTGC_TRBV7-2.TRBJ2-7.TRBD2.TRBC2;TRBV5-1.TRBJ2-5.TRBD1.TRBC2_TGTGCCAGCAGCTCGGTCGGACTAGCGGGAGCCGAGCAGTACTTC;TGCGCCAGCAGCTTGGGGGGGTCCCAGGAGACCCAGTACTTC
P1_P_AACTCAGAGTTAAGTG	P1	P	TRAV17.TRAJ53.TRAC	CATDSNSGGSNYKLTF	TGTGCTACGGACTCAAATAGTGGAGGTAGCAACTATAAACTGACATTT	TRBV10-3.TRBJ2-2.TRBD2.TRBC2	CAISSGLAANTGELFF	TGTGCCATCAGCTCGGGACTAGCGGCGAACACCGGGGAGCTGTTTTTT	TRAV17.TRAJ53.TRAC_TRBV10-3.TRBJ2-2.TRBD2.TRBC2	TGTGCTACGGACTCAAATAGTGGAGGTAGCAACTATAAACTGACATTT_TGTGCCATCAGCTCGGGACTAGCGGCGAACACCGGGGAGCTGTTTTTT	CATDSNSGGSNYKLTF_CAISSGLAANTGELFF	TRAV17.TRAJ53.TRAC_TGTGCTACGGACTCAAATAGTGGAGGTAGCAACTATAAACTGACATTT_TRBV10-3.TRBJ2-2.TRBD2.TRBC2_TGTGCCATCAGCTCGGGACTAGCGGCGAACACCGGGGAGCTGTTTTTT
P1_P_AACTCAGCAAACTGTC	P1	P	NA	NA	NA	TRBV11-2.TRBJ2-1.None.TRBC2	CASSLLDGSYNEQFF	TGTGCCAGCAGCTTACTAGATGGCTCCTACAATGAGCAGTTCTTC	NA_TRBV11-2.TRBJ2-1.None.TRBC2	NA_TGTGCCAGCAGCTTACTAGATGGCTCCTACAATGAGCAGTTCTTC	NA_CASSLLDGSYNEQFF	NA_NA_TRBV11-2.TRBJ2-1.None.TRBC2_TGTGCCAGCAGCTTACTAGATGGCTCCTACAATGAGCAGTTCTTC
P1_P_AACTCAGCATCACAAC	P1	P	TRAV38-2DV8.TRAJ53.TRAC	CAYRLGGSNYKLTF	TGTGCTTATAGGCTCGGAGGTAGCAACTATAAACTGACATTT	TRBV19.TRBJ2-1.TRBD1.TRBC2	CASTPPGGFYNEQFF	TGTGCCAGTACCCCACCCGGGGGGTTTTACAATGAGCAGTTCTTC	TRAV38-2DV8.TRAJ53.TRAC_TRBV19.TRBJ2-1.TRBD1.TRBC2	TGTGCTTATAGGCTCGGAGGTAGCAACTATAAACTGACATTT_TGTGCCAGTACCCCACCCGGGGGGTTTTACAATGAGCAGTTCTTC	CAYRLGGSNYKLTF_CASTPPGGFYNEQFF	TRAV38-2DV8.TRAJ53.TRAC_TGTGCTTATAGGCTCGGAGGTAGCAACTATAAACTGACATTT_TRBV19.TRBJ2-1.TRBD1.TRBC2_TGTGCCAGTACCCCACCCGGGGGGTTTTACAATGAGCAGTTCTTC
P1_P_AACTCAGCATCCAACA	P1	P	TRAV38-1.TRAJ17.TRAC	CAFMDSWDAGNKLTF	TGTGCTTTCATGGACAGTTGGGATGCAGGCAACAAGCTAACTTTT	NA	NA	NA	TRAV38-1.TRAJ17.TRAC_NA	TGTGCTTTCATGGACAGTTGGGATGCAGGCAACAAGCTAACTTTT_NA	CAFMDSWDAGNKLTF_NA	TRAV38-1.TRAJ17.TRAC_TGTGCTTTCATGGACAGTTGGGATGCAGGCAACAAGCTAACTTTT_NA_NA
P1_P_AACTCAGGTGCTCTTC	P1	P	TRAV3.TRAJ42.TRAC	CAVRGNYGGSQGNLIF	TGTGCTGTGAGAGGGAATTATGGAGGAAGCCAAGGAAATCTCATCTTT	TRBV28.TRBJ2-5.TRBD1.TRBC2	CASYPGQGAWETQYF	TGTGCCAGCTATCCGGGACAGGGGGCTTGGGAGACCCAGTACTTC	TRAV3.TRAJ42.TRAC_TRBV28.TRBJ2-5.TRBD1.TRBC2	TGTGCTGTGAGAGGGAATTATGGAGGAAGCCAAGGAAATCTCATCTTT_TGTGCCAGCTATCCGGGACAGGGGGCTTGGGAGACCCAGTACTTC	CAVRGNYGGSQGNLIF_CASYPGQGAWETQYF	TRAV3.TRAJ42.TRAC_TGTGCTGTGAGAGGGAATTATGGAGGAAGCCAAGGAAATCTCATCTTT_TRBV28.TRBJ2-5.TRBD1.TRBC2_TGTGCCAGCTATCCGGGACAGGGGGCTTGGGAGACCCAGTACTTC
P1_P_AACTCAGGTTTGACTG	P1	P	NA;TRAV17.TRAJ33.TRAC	CASIQRGSTDTQYF;CATALEDSNYQLIW	TGTGCCAGCATCCAGCGCGGAAGCACAGATACGCAGTATTTT;TGTGCTACGGCGTTGGAGGATAGCAACTATCAGTTAATCTGG	TRBV6-1.TRBJ2-3.None.TRBC2	CASIQRGSTDTQYF	TGTGCCAGCATCCAGCGCGGAAGCACAGATACGCAGTATTTT	NA;TRAV17.TRAJ33.TRAC_TRBV6-1.TRBJ2-3.None.TRBC2	TGTGCCAGCATCCAGCGCGGAAGCACAGATACGCAGTATTTT;TGTGCTACGGCGTTGGAGGATAGCAACTATCAGTTAATCTGG_TGTGCCAGCATCCAGCGCGGAAGCACAGATACGCAGTATTTT	CASIQRGSTDTQYF;CATALEDSNYQLIW_CASIQRGSTDTQYF	NA;TRAV17.TRAJ33.TRAC_TGTGCCAGCATCCAGCGCGGAAGCACAGATACGCAGTATTTT;TGTGCTACGGCGTTGGAGGATAGCAACTATCAGTTAATCTGG_TRBV6-1.TRBJ2-3.None.TRBC2_TGTGCCAGCATCCAGCGCGGAAGCACAGATACGCAGTATTTT
P1_P_AACTCAGTCTCTGTCG	P1	P	TRAV12-2.TRAJ52.TRAC	CAVKGAGGTSYGKLTF	TGTGCCGTGAAAGGTGCTGGTGGTACTAGCTATGGAAAGCTGACATTT	TRBV20-1.TRBJ1-4.TRBD1.TRBC1	CSATRVGALSRTGEKLFF	TGCAGTGCTACGAGGGTGGGGGCCCTCTCGAGGACAGGTGAAAAACTGTTTTTT	TRAV12-2.TRAJ52.TRAC_TRBV20-1.TRBJ1-4.TRBD1.TRBC1	TGTGCCGTGAAAGGTGCTGGTGGTACTAGCTATGGAAAGCTGACATTT_TGCAGTGCTACGAGGGTGGGGGCCCTCTCGAGGACAGGTGAAAAACTGTTTTTT	CAVKGAGGTSYGKLTF_CSATRVGALSRTGEKLFF	TRAV12-2.TRAJ52.TRAC_TGTGCCGTGAAAGGTGCTGGTGGTACTAGCTATGGAAAGCTGACATTT_TRBV20-1.TRBJ1-4.TRBD1.TRBC1_TGCAGTGCTACGAGGGTGGGGGCCCTCTCGAGGACAGGTGAAAAACTGTTTTTT
P1_P_AACTCCCAGGGATGGG	P1	P	NA	NA	NA	TRBV4-2.TRBJ2-7.TRBD2.TRBC2	CASSQGLADYEQYF	TGTGCCAGCAGCCAAGGGCTAGCGGATTACGAGCAGTACTTC	NA_TRBV4-2.TRBJ2-7.TRBD2.TRBC2	NA_TGTGCCAGCAGCCAAGGGCTAGCGGATTACGAGCAGTACTTC	NA_CASSQGLADYEQYF	NA_NA_TRBV4-2.TRBJ2-7.TRBD2.TRBC2_TGTGCCAGCAGCCAAGGGCTAGCGGATTACGAGCAGTACTTC
P1_P_AACTCCCAGTGACTCT	P1	P	NA	NA	NA	TRBV2.TRBJ2-3.None.TRBC2	CASSAGIDTDTQYF	TGTGCCAGCAGTGCGGGGATCGACACAGATACGCAGTATTTT	NA_TRBV2.TRBJ2-3.None.TRBC2	NA_TGTGCCAGCAGTGCGGGGATCGACACAGATACGCAGTATTTT	NA_CASSAGIDTDTQYF	NA_NA_TRBV2.TRBJ2-3.None.TRBC2_TGTGCCAGCAGTGCGGGGATCGACACAGATACGCAGTATTTT
P1_P_AACTCCCGTTAGGGTG	P1	P	TRAV13-1.TRAJ20.TRAC	CAASSNDYKLSF	TGTGCAGCAAGTTCTAACGACTACAAGCTCAGCTTT	TRBV4-1.TRBJ1-5.TRBD1.TRBC1	CASSQDRGSHYQPQHF	TGCGCCAGCAGCCAAGATCGGGGCAGTCACTATCAGCCCCAGCATTTT	TRAV13-1.TRAJ20.TRAC_TRBV4-1.TRBJ1-5.TRBD1.TRBC1	TGTGCAGCAAGTTCTAACGACTACAAGCTCAGCTTT_TGCGCCAGCAGCCAAGATCGGGGCAGTCACTATCAGCCCCAGCATTTT	CAASSNDYKLSF_CASSQDRGSHYQPQHF	TRAV13-1.TRAJ20.TRAC_TGTGCAGCAAGTTCTAACGACTACAAGCTCAGCTTT_TRBV4-1.TRBJ1-5.TRBD1.TRBC1_TGCGCCAGCAGCCAAGATCGGGGCAGTCACTATCAGCCCCAGCATTTT
P1_P_AACTCTTAGCAGCGTA	P1	P	TRAV29DV5.TRAJ40.TRAC	CAAKTGTYKYIF	TGTGCAGCAAAGACAGGAACCTACAAATACATCTTT	TRBV20-1.TRBJ1-1.TRBD1.TRBC1	CSAPQGAKDTEAFF	TGCAGTGCCCCCCAGGGGGCTAAGGACACTGAAGCTTTCTTT	TRAV29DV5.TRAJ40.TRAC_TRBV20-1.TRBJ1-1.TRBD1.TRBC1	TGTGCAGCAAAGACAGGAACCTACAAATACATCTTT_TGCAGTGCCCCCCAGGGGGCTAAGGACACTGAAGCTTTCTTT	CAAKTGTYKYIF_CSAPQGAKDTEAFF	TRAV29DV5.TRAJ40.TRAC_TGTGCAGCAAAGACAGGAACCTACAAATACATCTTT_TRBV20-1.TRBJ1-1.TRBD1.TRBC1_TGCAGTGCCCCCCAGGGGGCTAAGGACACTGAAGCTTTCTTT
P1_P_AACTCTTCATCTACGA	P1	P	TRAV38-2DV8.TRAJ49.TRAC	CAYRRTGNQFYF	TGTGCTTATAGGAGGACCGGTAACCAGTTCTATTTT	TRBV28.TRBJ2-4.TRBD2.TRBC2	CASSSPGLRVQYF	TGTGCCAGCAGTTCGCCGGGACTTAGGGTTCAGTACTTC	TRAV38-2DV8.TRAJ49.TRAC_TRBV28.TRBJ2-4.TRBD2.TRBC2	TGTGCTTATAGGAGGACCGGTAACCAGTTCTATTTT_TGTGCCAGCAGTTCGCCGGGACTTAGGGTTCAGTACTTC	CAYRRTGNQFYF_CASSSPGLRVQYF	TRAV38-2DV8.TRAJ49.TRAC_TGTGCTTATAGGAGGACCGGTAACCAGTTCTATTTT_TRBV28.TRBJ2-4.TRBD2.TRBC2_TGTGCCAGCAGTTCGCCGGGACTTAGGGTTCAGTACTTC
P1_P_AACTCTTGTCATCGGC	P1	P	TRAV2.TRAJ37.TRAC	CAVEDQDTGKLIF	TGTGCTGTGGAGGATCAGGACACAGGCAAACTAATCTTT	TRBV2.TRBJ2-3.None.TRBC2	CASSAGIDTDTQYF	TGTGCCAGCAGTGCGGGGATCGACACAGATACGCAGTATTTT	TRAV2.TRAJ37.TRAC_TRBV2.TRBJ2-3.None.TRBC2	TGTGCTGTGGAGGATCAGGACACAGGCAAACTAATCTTT_TGTGCCAGCAGTGCGGGGATCGACACAGATACGCAGTATTTT	CAVEDQDTGKLIF_CASSAGIDTDTQYF	TRAV2.TRAJ37.TRAC_TGTGCTGTGGAGGATCAGGACACAGGCAAACTAATCTTT_TRBV2.TRBJ2-3.None.TRBC2_TGTGCCAGCAGTGCGGGGATCGACACAGATACGCAGTATTTT
P1_P_AACTCTTGTGTGCGTC	P1	P	TRAV23DV6.TRAJ49.TRAC	CAAEGNQFYF	TGTGCAGCAGAAGGTAACCAGTTCTATTTT	TRBV4-3.TRBJ2-3.TRBD1.TRBC2	CASSKRGGSTDTQYF	TGCGCCAGCAGCAAAAGGGGGGGAAGCACAGATACGCAGTATTTT	TRAV23DV6.TRAJ49.TRAC_TRBV4-3.TRBJ2-3.TRBD1.TRBC2	TGTGCAGCAGAAGGTAACCAGTTCTATTTT_TGCGCCAGCAGCAAAAGGGGGGGAAGCACAGATACGCAGTATTTT	CAAEGNQFYF_CASSKRGGSTDTQYF	TRAV23DV6.TRAJ49.TRAC_TGTGCAGCAGAAGGTAACCAGTTCTATTTT_TRBV4-3.TRBJ2-3.TRBD1.TRBC2_TGCGCCAGCAGCAAAAGGGGGGGAAGCACAGATACGCAGTATTTT
P1_P_AACTCTTGTTTGACAC	P1	P	TRAV2.TRAJ5.TRAC	CAVEDPAGRRALTF	TGTGCTGTGGAGGATCCGGCGGGCAGGAGAGCACTTACTTTT	TRBV29-1.TRBJ1-1.TRBD1.TRBC1	CSVERTGRGTEAFF	TGCAGCGTTGAGAGGACAGGGCGAGGAACTGAAGCTTTCTTT	TRAV2.TRAJ5.TRAC_TRBV29-1.TRBJ1-1.TRBD1.TRBC1	TGTGCTGTGGAGGATCCGGCGGGCAGGAGAGCACTTACTTTT_TGCAGCGTTGAGAGGACAGGGCGAGGAACTGAAGCTTTCTTT	CAVEDPAGRRALTF_CSVERTGRGTEAFF	TRAV2.TRAJ5.TRAC_TGTGCTGTGGAGGATCCGGCGGGCAGGAGAGCACTTACTTTT_TRBV29-1.TRBJ1-1.TRBD1.TRBC1_TGCAGCGTTGAGAGGACAGGGCGAGGAACTGAAGCTTTCTTT
P1_P_AACTGGTAGACGCACA	P1	P	TRAV19.TRAJ40.TRAC	CALISGTYKYIF	TGTGCTCTGATCTCAGGAACCTACAAATACATCTTT	TRBV28.TRBJ2-7.TRBD2.TRBC2	CASSLSYRLAGAKQYF	TGTGCCAGCAGTTTATCGTATCGACTAGCGGGAGCTAAGCAGTACTTC	TRAV19.TRAJ40.TRAC_TRBV28.TRBJ2-7.TRBD2.TRBC2	TGTGCTCTGATCTCAGGAACCTACAAATACATCTTT_TGTGCCAGCAGTTTATCGTATCGACTAGCGGGAGCTAAGCAGTACTTC	CALISGTYKYIF_CASSLSYRLAGAKQYF	TRAV19.TRAJ40.TRAC_TGTGCTCTGATCTCAGGAACCTACAAATACATCTTT_TRBV28.TRBJ2-7.TRBD2.TRBC2_TGTGCCAGCAGTTTATCGTATCGACTAGCGGGAGCTAAGCAGTACTTC
P1_P_AACTGGTAGATGCGAC	P1	P	TRAV12-2.TRAJ35.TRAC	CAVIGRGFGNVLHC	TGTGCCGTGATAGGGAGGGGCTTTGGGAATGTGCTGCATTGC	TRBV5-6.TRBJ1-4.TRBD1.TRBC1	CASSLGTWETNEKLFF	TGTGCCAGCAGCCTGGGGACATGGGAAACTAATGAAAAACTGTTTTTT	TRAV12-2.TRAJ35.TRAC_TRBV5-6.TRBJ1-4.TRBD1.TRBC1	TGTGCCGTGATAGGGAGGGGCTTTGGGAATGTGCTGCATTGC_TGTGCCAGCAGCCTGGGGACATGGGAAACTAATGAAAAACTGTTTTTT	CAVIGRGFGNVLHC_CASSLGTWETNEKLFF	TRAV12-2.TRAJ35.TRAC_TGTGCCGTGATAGGGAGGGGCTTTGGGAATGTGCTGCATTGC_TRBV5-6.TRBJ1-4.TRBD1.TRBC1_TGTGCCAGCAGCCTGGGGACATGGGAAACTAATGAAAAACTGTTTTTT
P1_P_AACTGGTCATTACGAC	P1	P	NA	NA	NA	TRBV28.TRBJ1-2.TRBD1.TRBC1	CASSPGQGMGGYTF	TGTGCCAGCAGTCCGGGACAGGGAATGGGGGGCTACACCTTC	NA_TRBV28.TRBJ1-2.TRBD1.TRBC1	NA_TGTGCCAGCAGTCCGGGACAGGGAATGGGGGGCTACACCTTC	NA_CASSPGQGMGGYTF	NA_NA_TRBV28.TRBJ1-2.TRBD1.TRBC1_TGTGCCAGCAGTCCGGGACAGGGAATGGGGGGCTACACCTTC
P1_P_AACTGGTTCATAGCAC	P1	P	TRAV12-2.TRAJ33.TRAC	CAVTVDSNYQLIW	TGTGCCGTGACGGTGGATAGCAACTATCAGTTAATCTGG	TRBV24-1.TRBJ2-7.None.TRBC2	CATSDLGFEQYF	TGTGCCACCAGTGATCTCGGTTTCGAGCAGTACTTC	TRAV12-2.TRAJ33.TRAC_TRBV24-1.TRBJ2-7.None.TRBC2	TGTGCCGTGACGGTGGATAGCAACTATCAGTTAATCTGG_TGTGCCACCAGTGATCTCGGTTTCGAGCAGTACTTC	CAVTVDSNYQLIW_CATSDLGFEQYF	TRAV12-2.TRAJ33.TRAC_TGTGCCGTGACGGTGGATAGCAACTATCAGTTAATCTGG_TRBV24-1.TRBJ2-7.None.TRBC2_TGTGCCACCAGTGATCTCGGTTTCGAGCAGTACTTC
P1_P_AACTGGTTCGAACTGT	P1	P	TRAV12-2.TRAJ35.TRAC	CAVIGRGFGNVLHC	TGTGCCGTGATAGGGAGGGGCTTTGGGAATGTGCTGCATTGC	NA	NA	NA	TRAV12-2.TRAJ35.TRAC_NA	TGTGCCGTGATAGGGAGGGGCTTTGGGAATGTGCTGCATTGC_NA	CAVIGRGFGNVLHC_NA	TRAV12-2.TRAJ35.TRAC_TGTGCCGTGATAGGGAGGGGCTTTGGGAATGTGCTGCATTGC_NA_NA
P1_P_AACTTTCAGCTTTGGT	P1	P	TRAV3.TRAJ24.TRAC	CAVWITDSWGKLQF	TGTGCTGTTTGGATTACTGACAGCTGGGGGAAATTGCAGTTT	TRBV7-8.TRBJ2-1.TRBD1.TRBC2	CASSLAAGVVYNEQFF	TGTGCCAGCAGCTTAGCGGCAGGGGTGGTCTACAATGAGCAGTTCTTC	TRAV3.TRAJ24.TRAC_TRBV7-8.TRBJ2-1.TRBD1.TRBC2	TGTGCTGTTTGGATTACTGACAGCTGGGGGAAATTGCAGTTT_TGTGCCAGCAGCTTAGCGGCAGGGGTGGTCTACAATGAGCAGTTCTTC	CAVWITDSWGKLQF_CASSLAAGVVYNEQFF	TRAV3.TRAJ24.TRAC_TGTGCTGTTTGGATTACTGACAGCTGGGGGAAATTGCAGTTT_TRBV7-8.TRBJ2-1.TRBD1.TRBC2_TGTGCCAGCAGCTTAGCGGCAGGGGTGGTCTACAATGAGCAGTTCTTC
P1_P_AACTTTCCAGGTGCCT	P1	P	TRAV13-2.TRAJ36.TRAC	CAENIHQTGANNLFF	TGTGCAGAGAATATCCATCAAACTGGGGCAAACAACCTCTTCTTT	TRBV19.TRBJ1-1.TRBD1.TRBC1	CASSLGTGGTEAFF	TGTGCCAGCTCCCTTGGGACAGGGGGCACTGAAGCTTTCTTT	TRAV13-2.TRAJ36.TRAC_TRBV19.TRBJ1-1.TRBD1.TRBC1	TGTGCAGAGAATATCCATCAAACTGGGGCAAACAACCTCTTCTTT_TGTGCCAGCTCCCTTGGGACAGGGGGCACTGAAGCTTTCTTT	CAENIHQTGANNLFF_CASSLGTGGTEAFF	TRAV13-2.TRAJ36.TRAC_TGTGCAGAGAATATCCATCAAACTGGGGCAAACAACCTCTTCTTT_TRBV19.TRBJ1-1.TRBD1.TRBC1_TGTGCCAGCTCCCTTGGGACAGGGGGCACTGAAGCTTTCTTT
P1_P_AACTTTCGTATAGGTA	P1	P	TRAV12-3.TRAJ5.TRAC	CAMSKDTGRRALTF	TGTGCAATGAGCAAGGACACGGGCAGGAGAGCACTTACTTTT	TRBV19.TRBJ1-5.TRBD1.TRBC1	CASSILGAGNQPQHF	TGTGCCAGTAGTATTTTGGGGGCTGGCAATCAGCCCCAGCATTTT	TRAV12-3.TRAJ5.TRAC_TRBV19.TRBJ1-5.TRBD1.TRBC1	TGTGCAATGAGCAAGGACACGGGCAGGAGAGCACTTACTTTT_TGTGCCAGTAGTATTTTGGGGGCTGGCAATCAGCCCCAGCATTTT	CAMSKDTGRRALTF_CASSILGAGNQPQHF	TRAV12-3.TRAJ5.TRAC_TGTGCAATGAGCAAGGACACGGGCAGGAGAGCACTTACTTTT_TRBV19.TRBJ1-5.TRBD1.TRBC1_TGTGCCAGTAGTATTTTGGGGGCTGGCAATCAGCCCCAGCATTTT
P1_P_AACTTTCGTCTGCCAG	P1	P	NA	CASSLGGTVNEKLFF	TGTGCCAGCAGCTTAGGGGGGACAGTTAATGAAAAACTGTTTTTT	TRBV2.TRBJ1-1.None.TRBC1	CASPLDRSTEAFF	TGTGCCAGCCCCCTCGACCGGAGCACTGAAGCTTTCTTT	NA_TRBV2.TRBJ1-1.None.TRBC1	TGTGCCAGCAGCTTAGGGGGGACAGTTAATGAAAAACTGTTTTTT_TGTGCCAGCCCCCTCGACCGGAGCACTGAAGCTTTCTTT	CASSLGGTVNEKLFF_CASPLDRSTEAFF	NA_TGTGCCAGCAGCTTAGGGGGGACAGTTAATGAAAAACTGTTTTTT_TRBV2.TRBJ1-1.None.TRBC1_TGTGCCAGCCCCCTCGACCGGAGCACTGAAGCTTTCTTT
P1_P_AACTTTCTCTCGATGA	P1	P	TRAV26-1.TRAJ32.TRAC	CIVRVEGGATNKLIF	TGCATCGTCAGAGTCGAGGGTGGTGCTACAAACAAGCTCATCTTT	NA	NA	NA	TRAV26-1.TRAJ32.TRAC_NA	TGCATCGTCAGAGTCGAGGGTGGTGCTACAAACAAGCTCATCTTT_NA	CIVRVEGGATNKLIF_NA	TRAV26-1.TRAJ32.TRAC_TGCATCGTCAGAGTCGAGGGTGGTGCTACAAACAAGCTCATCTTT_NA_NA
P1_P_AAGACCTAGTGTTGAA	P1	P	NA	NA	NA	TRBV14.TRBJ2-1.None.TRBC2	CASSQGTSNEQFF	TGTGCCAGCAGCCAAGGTACTAGCAATGAGCAGTTCTTC	NA_TRBV14.TRBJ2-1.None.TRBC2	NA_TGTGCCAGCAGCCAAGGTACTAGCAATGAGCAGTTCTTC	NA_CASSQGTSNEQFF	NA_NA_TRBV14.TRBJ2-1.None.TRBC2_TGTGCCAGCAGCCAAGGTACTAGCAATGAGCAGTTCTTC
P1_P_AAGACCTGTAGCGATG	P1	P	TRAV12-1.TRAJ23.TRAC	CVVNMMGGKLIF	TGTGTGGTGAACATGATGGGAGGAAAGCTTATCTTC	TRBV5-1.TRBJ2-3.TRBD2.TRBC2	CASSTSGGPGTDTQYF	TGCGCCAGCAGCACCAGCGGGGGCCCTGGCACAGATACGCAGTATTTT	TRAV12-1.TRAJ23.TRAC_TRBV5-1.TRBJ2-3.TRBD2.TRBC2	TGTGTGGTGAACATGATGGGAGGAAAGCTTATCTTC_TGCGCCAGCAGCACCAGCGGGGGCCCTGGCACAGATACGCAGTATTTT	CVVNMMGGKLIF_CASSTSGGPGTDTQYF	TRAV12-1.TRAJ23.TRAC_TGTGTGGTGAACATGATGGGAGGAAAGCTTATCTTC_TRBV5-1.TRBJ2-3.TRBD2.TRBC2_TGCGCCAGCAGCACCAGCGGGGGCCCTGGCACAGATACGCAGTATTTT
P1_P_AAGACCTTCACGATGT	P1	P	TRAV25.TRAJ24.TRAC	CAGSPATDSWGKLQF	TGTGCAGGGAGCCCGGCAACTGACAGCTGGGGGAAATTGCAGTTT	TRBV20-1.TRBJ2-3.TRBD2.TRBC2	CSVRGVRGPISGDTQYF	TGCAGTGTTAGAGGAGTTCGGGGACCAATTTCGGGAGATACGCAGTATTTT	TRAV25.TRAJ24.TRAC_TRBV20-1.TRBJ2-3.TRBD2.TRBC2	TGTGCAGGGAGCCCGGCAACTGACAGCTGGGGGAAATTGCAGTTT_TGCAGTGTTAGAGGAGTTCGGGGACCAATTTCGGGAGATACGCAGTATTTT	CAGSPATDSWGKLQF_CSVRGVRGPISGDTQYF	TRAV25.TRAJ24.TRAC_TGTGCAGGGAGCCCGGCAACTGACAGCTGGGGGAAATTGCAGTTT_TRBV20-1.TRBJ2-3.TRBD2.TRBC2_TGCAGTGTTAGAGGAGTTCGGGGACCAATTTCGGGAGATACGCAGTATTTT
P1_P_AAGACCTTCCCGGATG	P1	P	TRAV14DV4.TRAJ49.TRAC	CAMRANTGNQFYF	TGTGCAATGAGAGCGAACACCGGTAACCAGTTCTATTTT	TRBV12-4.TRBJ1-1.None.TRBC1	CASSFSWATEAFF	TGTGCCAGCAGTTTTAGTTGGGCCACTGAAGCTTTCTTT	TRAV14DV4.TRAJ49.TRAC_TRBV12-4.TRBJ1-1.None.TRBC1	TGTGCAATGAGAGCGAACACCGGTAACCAGTTCTATTTT_TGTGCCAGCAGTTTTAGTTGGGCCACTGAAGCTTTCTTT	CAMRANTGNQFYF_CASSFSWATEAFF	TRAV14DV4.TRAJ49.TRAC_TGTGCAATGAGAGCGAACACCGGTAACCAGTTCTATTTT_TRBV12-4.TRBJ1-1.None.TRBC1_TGTGCCAGCAGTTTTAGTTGGGCCACTGAAGCTTTCTTT
P1_P_AAGACCTTCTCCAACC	P1	P	NA	NA	NA	TRBV5-1.TRBJ2-5.TRBD1.TRBC2	CASSLGTAQETQYF	TGCGCCAGCAGCTTAGGGACAGCCCAAGAGACCCAGTACTTC	NA_TRBV5-1.TRBJ2-5.TRBD1.TRBC2	NA_TGCGCCAGCAGCTTAGGGACAGCCCAAGAGACCCAGTACTTC	NA_CASSLGTAQETQYF	NA_NA_TRBV5-1.TRBJ2-5.TRBD1.TRBC2_TGCGCCAGCAGCTTAGGGACAGCCCAAGAGACCCAGTACTTC
P1_P_AAGCCGCAGATAGGAG	P1	P	TRAV26-1.TRAJ36.TRAC	CIAYQTGANNLFF	TGCATCGCCTATCAAACTGGGGCAAACAACCTCTTCTTT	TRBV28.TRBJ1-4.TRBD1.TRBC1	CASSLLTGTLNEKLFF	TGTGCCAGCAGTTTGTTGACAGGGACCCTTAATGAAAAACTGTTTTTT	TRAV26-1.TRAJ36.TRAC_TRBV28.TRBJ1-4.TRBD1.TRBC1	TGCATCGCCTATCAAACTGGGGCAAACAACCTCTTCTTT_TGTGCCAGCAGTTTGTTGACAGGGACCCTTAATGAAAAACTGTTTTTT	CIAYQTGANNLFF_CASSLLTGTLNEKLFF	TRAV26-1.TRAJ36.TRAC_TGCATCGCCTATCAAACTGGGGCAAACAACCTCTTCTTT_TRBV28.TRBJ1-4.TRBD1.TRBC1_TGTGCCAGCAGTTTGTTGACAGGGACCCTTAATGAAAAACTGTTTTTT
P1_P_AAGCCGCAGATGAGAG	P1	P	NA	NA	NA	TRBV2.TRBJ2-3.None.TRBC2	CASSAGIDTDTQYF	TGTGCCAGCAGTGCGGGGATCGACACAGATACGCAGTATTTT	NA_TRBV2.TRBJ2-3.None.TRBC2	NA_TGTGCCAGCAGTGCGGGGATCGACACAGATACGCAGTATTTT	NA_CASSAGIDTDTQYF	NA_NA_TRBV2.TRBJ2-3.None.TRBC2_TGTGCCAGCAGTGCGGGGATCGACACAGATACGCAGTATTTT
P1_P_AAGCCGCAGTACTTGC	P1	P	NA	NA	NA	TRBV29-1.TRBJ1-2.TRBD1.TRBC1	CSVRTGRYGYTF	TGCAGCGTACGGACAGGAAGATATGGCTACACCTTC	NA_TRBV29-1.TRBJ1-2.TRBD1.TRBC1	NA_TGCAGCGTACGGACAGGAAGATATGGCTACACCTTC	NA_CSVRTGRYGYTF	NA_NA_TRBV29-1.TRBJ1-2.TRBD1.TRBC1_TGCAGCGTACGGACAGGAAGATATGGCTACACCTTC
P1_P_AAGCCGCGTAGCGATG	P1	P	TRAV38-2DV8.TRAJ37.TRAC	CAYQSSNTGKLIF	TGTGCTTATCAATCTAGCAACACAGGCAAACTAATCTTT	TRBV3-1.TRBJ2-2.TRBD2.TRBC2	CASSQAGLAGHLNTGELFF	TGTGCCAGCAGCCAAGCGGGACTAGCGGGCCATCTGAACACCGGGGAGCTGTTTTTT	TRAV38-2DV8.TRAJ37.TRAC_TRBV3-1.TRBJ2-2.TRBD2.TRBC2	TGTGCTTATCAATCTAGCAACACAGGCAAACTAATCTTT_TGTGCCAGCAGCCAAGCGGGACTAGCGGGCCATCTGAACACCGGGGAGCTGTTTTTT	CAYQSSNTGKLIF_CASSQAGLAGHLNTGELFF	TRAV38-2DV8.TRAJ37.TRAC_TGTGCTTATCAATCTAGCAACACAGGCAAACTAATCTTT_TRBV3-1.TRBJ2-2.TRBD2.TRBC2_TGTGCCAGCAGCCAAGCGGGACTAGCGGGCCATCTGAACACCGGGGAGCTGTTTTTT
P1_P_AAGCCGCGTGACGCCT	P1	P	NA	NA	NA	TRBV2.TRBJ2-7.TRBD1.TRBC2	CASSENRQGHSYEQYV	TGTGCCAGCAGTGAAAATAGGCAGGGGCACTCCTACGAGCAGTACGTC	NA_TRBV2.TRBJ2-7.TRBD1.TRBC2	NA_TGTGCCAGCAGTGAAAATAGGCAGGGGCACTCCTACGAGCAGTACGTC	NA_CASSENRQGHSYEQYV	NA_NA_TRBV2.TRBJ2-7.TRBD1.TRBC2_TGTGCCAGCAGTGAAAATAGGCAGGGGCACTCCTACGAGCAGTACGTC
P1_P_AAGCCGCTCACATGCA	P1	P	TRAV29DV5.TRAJ49.TRAC	CAALHEFYF	TGTGCAGCTTTGCACGAGTTCTATTTT	NA	NA	NA	TRAV29DV5.TRAJ49.TRAC_NA	TGTGCAGCTTTGCACGAGTTCTATTTT_NA	CAALHEFYF_NA	TRAV29DV5.TRAJ49.TRAC_TGTGCAGCTTTGCACGAGTTCTATTTT_NA_NA
P1_P_AAGCCGCTCGTCCGTT	P1	P	TRAV13-1.TRAJ26.TRAC	CAAVVYGQNFVF	TGTGCAGCAGTCGTTTATGGTCAGAATTTTGTCTTT	TRBV20-1.TRBJ2-5.TRBD1.TRBC2	CSARDGGGVQETQYF	TGCAGTGCTAGAGATGGGGGTGGAGTGCAAGAGACCCAGTACTTC	TRAV13-1.TRAJ26.TRAC_TRBV20-1.TRBJ2-5.TRBD1.TRBC2	TGTGCAGCAGTCGTTTATGGTCAGAATTTTGTCTTT_TGCAGTGCTAGAGATGGGGGTGGAGTGCAAGAGACCCAGTACTTC	CAAVVYGQNFVF_CSARDGGGVQETQYF	TRAV13-1.TRAJ26.TRAC_TGTGCAGCAGTCGTTTATGGTCAGAATTTTGTCTTT_TRBV20-1.TRBJ2-5.TRBD1.TRBC2_TGCAGTGCTAGAGATGGGGGTGGAGTGCAAGAGACCCAGTACTTC
P1_P_AAGGAGCCAATAGCGG	P1	P	NA	NA	NA	TRBV7-9.TRBJ1-4.TRBD1.TRBC1	CASSSRQVGEKLFF	TGTGCCAGCAGCTCTAGACAGGTTGGAGAAAAACTGTTTTTT	NA_TRBV7-9.TRBJ1-4.TRBD1.TRBC1	NA_TGTGCCAGCAGCTCTAGACAGGTTGGAGAAAAACTGTTTTTT	NA_CASSSRQVGEKLFF	NA_NA_TRBV7-9.TRBJ1-4.TRBD1.TRBC1_TGTGCCAGCAGCTCTAGACAGGTTGGAGAAAAACTGTTTTTT
P1_P_AAGGAGCCAATGGTCT	P1	P	TRAV24.TRAJ9.TRAC	CAFYTGGFKTIF	TGTGCCTTCTATACTGGAGGCTTCAAAACTATCTTT	TRBV24-1.TRBJ2-2.None.TRBC2	CATSDFPSYTGELFF	TGTGCCACCAGTGATTTTCCCAGTTACACCGGGGAGCTGTTTTTT	TRAV24.TRAJ9.TRAC_TRBV24-1.TRBJ2-2.None.TRBC2	TGTGCCTTCTATACTGGAGGCTTCAAAACTATCTTT_TGTGCCACCAGTGATTTTCCCAGTTACACCGGGGAGCTGTTTTTT	CAFYTGGFKTIF_CATSDFPSYTGELFF	TRAV24.TRAJ9.TRAC_TGTGCCTTCTATACTGGAGGCTTCAAAACTATCTTT_TRBV24-1.TRBJ2-2.None.TRBC2_TGTGCCACCAGTGATTTTCCCAGTTACACCGGGGAGCTGTTTTTT
P1_P_AAGGAGCCAGGATTGG	P1	P	TRAV13-1.TRAJ10.TRAC;TRAV23DV6.TRAJ40.TRAC	CAASTSGGGNKLTF;CAASPSGTYKYIF	TGTGCAGCAAGCACTTCGGGAGGAGGAAACAAACTCACCTTT;TGTGCAGCAAGCCCCTCAGGAACCTACAAATACATCTTT	NA	NA	NA	TRAV13-1.TRAJ10.TRAC;TRAV23DV6.TRAJ40.TRAC_NA	TGTGCAGCAAGCACTTCGGGAGGAGGAAACAAACTCACCTTT;TGTGCAGCAAGCCCCTCAGGAACCTACAAATACATCTTT_NA	CAASTSGGGNKLTF;CAASPSGTYKYIF_NA	TRAV13-1.TRAJ10.TRAC;TRAV23DV6.TRAJ40.TRAC_TGTGCAGCAAGCACTTCGGGAGGAGGAAACAAACTCACCTTT;TGTGCAGCAAGCCCCTCAGGAACCTACAAATACATCTTT_NA_NA
P1_P_AAGGAGCCATCGGAAG	P1	P	TRAV20.TRAJ32.TRAC	CAVQAKYGGATNKLIF	TGTGCTGTGCAGGCGAAGTATGGTGGTGCTACAAACAAGCTCATCTTT	TRBV2.TRBJ1-6.TRBD2.TRBC1	CASRPGREDSPLHF	TGTGCCAGCCGTCCCGGCAGGGAGGATTCACCCCTCCACTTT	TRAV20.TRAJ32.TRAC_TRBV2.TRBJ1-6.TRBD2.TRBC1	TGTGCTGTGCAGGCGAAGTATGGTGGTGCTACAAACAAGCTCATCTTT_TGTGCCAGCCGTCCCGGCAGGGAGGATTCACCCCTCCACTTT	CAVQAKYGGATNKLIF_CASRPGREDSPLHF	TRAV20.TRAJ32.TRAC_TGTGCTGTGCAGGCGAAGTATGGTGGTGCTACAAACAAGCTCATCTTT_TRBV2.TRBJ1-6.TRBD2.TRBC1_TGTGCCAGCCGTCCCGGCAGGGAGGATTCACCCCTCCACTTT
P1_P_AAGGAGCGTATGCTTG	P1	P	TRAV4.TRAJ38.TRAC	CLVGAAGNNRKLIW	TGCCTCGTGGGTGCCGCTGGCAACAACCGTAAGCTGATTTGG	TRBV14.TRBJ2-6.None.TRBC2	CASSQPSFSGANVLTF	TGTGCCAGCAGCCAGCCCTCCTTCTCTGGGGCCAACGTCCTGACTTTC	TRAV4.TRAJ38.TRAC_TRBV14.TRBJ2-6.None.TRBC2	TGCCTCGTGGGTGCCGCTGGCAACAACCGTAAGCTGATTTGG_TGTGCCAGCAGCCAGCCCTCCTTCTCTGGGGCCAACGTCCTGACTTTC	CLVGAAGNNRKLIW_CASSQPSFSGANVLTF	TRAV4.TRAJ38.TRAC_TGCCTCGTGGGTGCCGCTGGCAACAACCGTAAGCTGATTTGG_TRBV14.TRBJ2-6.None.TRBC2_TGTGCCAGCAGCCAGCCCTCCTTCTCTGGGGCCAACGTCCTGACTTTC
P1_P_AAGGCAGCAGGAATCG	P1	P	TRAV22.TRAJ39.TRAC	CAVAGNAGNMLTF	TGTGCTGTGGCCGGTAATGCAGGCAACATGCTCACCTTT	TRBV19.TRBJ2-2.None.TRBC2	CAGRRANTGELFF	TGTGCCGGGCGCAGAGCGAACACCGGGGAGCTGTTTTTT	TRAV22.TRAJ39.TRAC_TRBV19.TRBJ2-2.None.TRBC2	TGTGCTGTGGCCGGTAATGCAGGCAACATGCTCACCTTT_TGTGCCGGGCGCAGAGCGAACACCGGGGAGCTGTTTTTT	CAVAGNAGNMLTF_CAGRRANTGELFF	TRAV22.TRAJ39.TRAC_TGTGCTGTGGCCGGTAATGCAGGCAACATGCTCACCTTT_TRBV19.TRBJ2-2.None.TRBC2_TGTGCCGGGCGCAGAGCGAACACCGGGGAGCTGTTTTTT
P1_P_AAGGCAGGTCGACTAT	P1	P	TRAV27.TRAJ37.TRAC	CAGEGSSNTGKLIF	TGTGCAGGAGAGGGCTCTAGCAACACAGGCAAACTAATCTTT	TRBV18.TRBJ1-2.TRBD1.TRBC1	CASSPSDRAYGYTF	TGTGCCAGCTCACCAAGTGACAGGGCCTATGGCTACACCTTC	TRAV27.TRAJ37.TRAC_TRBV18.TRBJ1-2.TRBD1.TRBC1	TGTGCAGGAGAGGGCTCTAGCAACACAGGCAAACTAATCTTT_TGTGCCAGCTCACCAAGTGACAGGGCCTATGGCTACACCTTC	CAGEGSSNTGKLIF_CASSPSDRAYGYTF	TRAV27.TRAJ37.TRAC_TGTGCAGGAGAGGGCTCTAGCAACACAGGCAAACTAATCTTT_TRBV18.TRBJ1-2.TRBD1.TRBC1_TGTGCCAGCTCACCAAGTGACAGGGCCTATGGCTACACCTTC
P1_P_AAGGCAGTCAGTCAGT	P1	P	TRAV12-3.TRAJ43.TRAC	CAMSVRNNDMRF	TGTGCAATGAGCGTGAGGAACAATGACATGCGCTTT	TRBV5-4.TRBJ2-3.TRBD2.TRBC2	CASSSERGGTDTQYF	TGTGCCAGCAGCTCTGAGCGGGGGGGCACAGATACGCAGTATTTT	TRAV12-3.TRAJ43.TRAC_TRBV5-4.TRBJ2-3.TRBD2.TRBC2	TGTGCAATGAGCGTGAGGAACAATGACATGCGCTTT_TGTGCCAGCAGCTCTGAGCGGGGGGGCACAGATACGCAGTATTTT	CAMSVRNNDMRF_CASSSERGGTDTQYF	TRAV12-3.TRAJ43.TRAC_TGTGCAATGAGCGTGAGGAACAATGACATGCGCTTT_TRBV5-4.TRBJ2-3.TRBD2.TRBC2_TGTGCCAGCAGCTCTGAGCGGGGGGGCACAGATACGCAGTATTTT
P1_P_AAGGTTCAGGTGATTA	P1	P	TRAV41.TRAJ52.TRAC	CAVNPNAGGTSYGKLTF	TGTGCTGTCAACCCTAATGCTGGTGGTACTAGCTATGGAAAGCTGACATTT	TRBV2.TRBJ2-1.None.TRBC2	CASSASGNEQFF	TGTGCCAGCAGTGCCTCGGGGAACGAGCAGTTCTTC	TRAV41.TRAJ52.TRAC_TRBV2.TRBJ2-1.None.TRBC2	TGTGCTGTCAACCCTAATGCTGGTGGTACTAGCTATGGAAAGCTGACATTT_TGTGCCAGCAGTGCCTCGGGGAACGAGCAGTTCTTC	CAVNPNAGGTSYGKLTF_CASSASGNEQFF	TRAV41.TRAJ52.TRAC_TGTGCTGTCAACCCTAATGCTGGTGGTACTAGCTATGGAAAGCTGACATTT_TRBV2.TRBJ2-1.None.TRBC2_TGTGCCAGCAGTGCCTCGGGGAACGAGCAGTTCTTC
P1_P_AAGGTTCGTTTGCATG	P1	P	TRAV24.TRAJ9.TRAC	CAFYTGGFKTIF	TGTGCCTTCTATACTGGAGGCTTCAAAACTATCTTT	TRBV24-1.TRBJ2-2.None.TRBC2	CATSDFPSYTGELFF	TGTGCCACCAGTGATTTTCCCAGTTACACCGGGGAGCTGTTTTTT	TRAV24.TRAJ9.TRAC_TRBV24-1.TRBJ2-2.None.TRBC2	TGTGCCTTCTATACTGGAGGCTTCAAAACTATCTTT_TGTGCCACCAGTGATTTTCCCAGTTACACCGGGGAGCTGTTTTTT	CAFYTGGFKTIF_CATSDFPSYTGELFF	TRAV24.TRAJ9.TRAC_TGTGCCTTCTATACTGGAGGCTTCAAAACTATCTTT_TRBV24-1.TRBJ2-2.None.TRBC2_TGTGCCACCAGTGATTTTCCCAGTTACACCGGGGAGCTGTTTTTT
P1_P_AAGGTTCTCCGTACAA	P1	P	TRAV17.TRAJ20.TRAC	CATFNDYKLSF	TGTGCTACGTTTAACGACTACAAGCTCAGCTTT	TRBV6-3.TRBJ2-1.TRBD2.TRBC2	CASSLAGPNEQFF	TGTGCCAGCAGTTTAGCGGGCCCTAATGAGCAGTTCTTC	TRAV17.TRAJ20.TRAC_TRBV6-3.TRBJ2-1.TRBD2.TRBC2	TGTGCTACGTTTAACGACTACAAGCTCAGCTTT_TGTGCCAGCAGTTTAGCGGGCCCTAATGAGCAGTTCTTC	CATFNDYKLSF_CASSLAGPNEQFF	TRAV17.TRAJ20.TRAC_TGTGCTACGTTTAACGACTACAAGCTCAGCTTT_TRBV6-3.TRBJ2-1.TRBD2.TRBC2_TGTGCCAGCAGTTTAGCGGGCCCTAATGAGCAGTTCTTC
P1_P_AAGGTTCTCCGTCATC	P1	P	NA	NA	NA	TRBV12-3.TRBJ1-1.None.TRBC1	CASSLQIKTEAFF	TGTGCCAGCAGTTTACAGATAAAGACTGAAGCTTTCTTT	NA_TRBV12-3.TRBJ1-1.None.TRBC1	NA_TGTGCCAGCAGTTTACAGATAAAGACTGAAGCTTTCTTT	NA_CASSLQIKTEAFF	NA_NA_TRBV12-3.TRBJ1-1.None.TRBC1_TGTGCCAGCAGTTTACAGATAAAGACTGAAGCTTTCTTT
P1_P_AAGTCTGAGATCGATA	P1	P	TRAV26-1.TRAJ10.TRAC	CIDNFPTTGGGNKLTF	TGCATCGACAATTTTCCGACCACGGGAGGAGGAAACAAACTCACCTTT	TRBV3-1.TRBJ1-6.TRBD2.TRBC1	CASSLSGTLSPLHF	TGTGCCAGCAGCCTATCTGGGACTCTTTCACCCCTCCACTTT	TRAV26-1.TRAJ10.TRAC_TRBV3-1.TRBJ1-6.TRBD2.TRBC1	TGCATCGACAATTTTCCGACCACGGGAGGAGGAAACAAACTCACCTTT_TGTGCCAGCAGCCTATCTGGGACTCTTTCACCCCTCCACTTT	CIDNFPTTGGGNKLTF_CASSLSGTLSPLHF	TRAV26-1.TRAJ10.TRAC_TGCATCGACAATTTTCCGACCACGGGAGGAGGAAACAAACTCACCTTT_TRBV3-1.TRBJ1-6.TRBD2.TRBC1_TGTGCCAGCAGCCTATCTGGGACTCTTTCACCCCTCCACTTT
P1_P_AAGTCTGAGATGTGGC	P1	P	NA	NA	NA	TRBV7-9.TRBJ1-6.TRBD1.TRBC1	CASSLGQGIRALHF	TGTGCCAGCAGCTTGGGACAGGGGATTCGAGCCCTCCACTTT	NA_TRBV7-9.TRBJ1-6.TRBD1.TRBC1	NA_TGTGCCAGCAGCTTGGGACAGGGGATTCGAGCCCTCCACTTT	NA_CASSLGQGIRALHF	NA_NA_TRBV7-9.TRBJ1-6.TRBD1.TRBC1_TGTGCCAGCAGCTTGGGACAGGGGATTCGAGCCCTCCACTTT
P1_P_AAGTCTGAGGAGTCTG	P1	P	NA	NA	NA	NA	NA	NA	NA	NA	NA	NA
P1_P_AAGTCTGAGGTGTTAA	P1	P	TRAV6.TRAJ49.TRAC	CARATGNQFYF	TGTGCTCGGGCAACCGGTAACCAGTTCTATTTT	NA	NA	NA	TRAV6.TRAJ49.TRAC_NA	TGTGCTCGGGCAACCGGTAACCAGTTCTATTTT_NA	CARATGNQFYF_NA	TRAV6.TRAJ49.TRAC_TGTGCTCGGGCAACCGGTAACCAGTTCTATTTT_NA_NA
P1_P_AAGTCTGAGTGGTAGC	P1	P	TRAV29DV5.TRAJ29.TRAC	CAATDSGNTPLVF	TGTGCAGCAACGGATTCAGGAAACACACCTCTTGTCTTT	TRBV12-4.TRBJ2-5.None.TRBC2	CASSFNVETQYF	TGTGCCAGCAGTTTCAATGTTGAGACCCAGTACTTC	TRAV29DV5.TRAJ29.TRAC_TRBV12-4.TRBJ2-5.None.TRBC2	TGTGCAGCAACGGATTCAGGAAACACACCTCTTGTCTTT_TGTGCCAGCAGTTTCAATGTTGAGACCCAGTACTTC	CAATDSGNTPLVF_CASSFNVETQYF	TRAV29DV5.TRAJ29.TRAC_TGTGCAGCAACGGATTCAGGAAACACACCTCTTGTCTTT_TRBV12-4.TRBJ2-5.None.TRBC2_TGTGCCAGCAGTTTCAATGTTGAGACCCAGTACTTC
P1_P_AAGTCTGCATCAGTCA	P1	P	TRAV13-1.TRAJ6.TRAC	CAASTSGGSYIPTF	TGTGCAGCAAGCACATCAGGAGGAAGCTACATACCTACATTT	TRBV28.TRBJ2-5.TRBD2.TRBC2	CTTLPGVGETQYF	TGTACCACCCTTCCGGGAGTCGGCGAGACCCAGTACTTC	TRAV13-1.TRAJ6.TRAC_TRBV28.TRBJ2-5.TRBD2.TRBC2	TGTGCAGCAAGCACATCAGGAGGAAGCTACATACCTACATTT_TGTACCACCCTTCCGGGAGTCGGCGAGACCCAGTACTTC	CAASTSGGSYIPTF_CTTLPGVGETQYF	TRAV13-1.TRAJ6.TRAC_TGTGCAGCAAGCACATCAGGAGGAAGCTACATACCTACATTT_TRBV28.TRBJ2-5.TRBD2.TRBC2_TGTACCACCCTTCCGGGAGTCGGCGAGACCCAGTACTTC
P1_P_AAGTCTGCATGAGCGA	P1	P	TRAV12-3.TRAJ22.TRAC	CAMSITSGSARQLTF	TGTGCAATGAGTATAACTTCTGGTTCTGCAAGGCAACTGACCTTT	TRBV24-1.TRBJ2-5.TRBD1.TRBC2	CATSEPGDRGQETQYF	TGTGCCACCAGTGAACCCGGGGACAGGGGGCAAGAGACCCAGTACTTC	TRAV12-3.TRAJ22.TRAC_TRBV24-1.TRBJ2-5.TRBD1.TRBC2	TGTGCAATGAGTATAACTTCTGGTTCTGCAAGGCAACTGACCTTT_TGTGCCACCAGTGAACCCGGGGACAGGGGGCAAGAGACCCAGTACTTC	CAMSITSGSARQLTF_CATSEPGDRGQETQYF	TRAV12-3.TRAJ22.TRAC_TGTGCAATGAGTATAACTTCTGGTTCTGCAAGGCAACTGACCTTT_TRBV24-1.TRBJ2-5.TRBD1.TRBC2_TGTGCCACCAGTGAACCCGGGGACAGGGGGCAAGAGACCCAGTACTTC
P1_P_AAGTCTGGTAAGAGAG	P1	P	TRAV12-2.TRAJ35.TRAC	CAVIGRGFGNVLHC	TGTGCCGTGATAGGGAGGGGCTTTGGGAATGTGCTGCATTGC	TRBV5-6.TRBJ1-4.TRBD1.TRBC1	CASSLGTWETNEKLFF	TGTGCCAGCAGCCTGGGGACATGGGAAACTAATGAAAAACTGTTTTTT	TRAV12-2.TRAJ35.TRAC_TRBV5-6.TRBJ1-4.TRBD1.TRBC1	TGTGCCGTGATAGGGAGGGGCTTTGGGAATGTGCTGCATTGC_TGTGCCAGCAGCCTGGGGACATGGGAAACTAATGAAAAACTGTTTTTT	CAVIGRGFGNVLHC_CASSLGTWETNEKLFF	TRAV12-2.TRAJ35.TRAC_TGTGCCGTGATAGGGAGGGGCTTTGGGAATGTGCTGCATTGC_TRBV5-6.TRBJ1-4.TRBD1.TRBC1_TGTGCCAGCAGCCTGGGGACATGGGAAACTAATGAAAAACTGTTTTTT
P1_P_AAGTCTGGTCTCTCTG	P1	P	TRAV4.TRAJ9.TRAC	CLVGPNTGGFKTIF	TGCCTCGTGGGTCCTAATACTGGAGGCTTCAAAACTATCTTT	TRBV6-5.TRBJ1-6.TRBD1.TRBC1	CASSRGDRGNFNSPLHF	TGTGCCAGCAGTCGAGGAGACAGGGGGAATTTTAATTCACCCCTCCACTTT	TRAV4.TRAJ9.TRAC_TRBV6-5.TRBJ1-6.TRBD1.TRBC1	TGCCTCGTGGGTCCTAATACTGGAGGCTTCAAAACTATCTTT_TGTGCCAGCAGTCGAGGAGACAGGGGGAATTTTAATTCACCCCTCCACTTT	CLVGPNTGGFKTIF_CASSRGDRGNFNSPLHF	TRAV4.TRAJ9.TRAC_TGCCTCGTGGGTCCTAATACTGGAGGCTTCAAAACTATCTTT_TRBV6-5.TRBJ1-6.TRBD1.TRBC1_TGTGCCAGCAGTCGAGGAGACAGGGGGAATTTTAATTCACCCCTCCACTTT
P1_P_AAGTCTGTCGAACGGA	P1	P	TRAV19.TRAJ17.TRAC	CALSESKAAGNKLTF	TGTGCTCTGAGTGAGTCCAAAGCTGCAGGCAACAAGCTAACTTTT	TRBV29-1.TRBJ1-5.TRBD2.TRBC1	CSVRWENQPQHF	TGCAGCGTGAGGTGGGAGAATCAGCCCCAGCATTTT	TRAV19.TRAJ17.TRAC_TRBV29-1.TRBJ1-5.TRBD2.TRBC1	TGTGCTCTGAGTGAGTCCAAAGCTGCAGGCAACAAGCTAACTTTT_TGCAGCGTGAGGTGGGAGAATCAGCCCCAGCATTTT	CALSESKAAGNKLTF_CSVRWENQPQHF	TRAV19.TRAJ17.TRAC_TGTGCTCTGAGTGAGTCCAAAGCTGCAGGCAACAAGCTAACTTTT_TRBV29-1.TRBJ1-5.TRBD2.TRBC1_TGCAGCGTGAGGTGGGAGAATCAGCCCCAGCATTTT
P1_P_AAGTCTGTCGCCAAAT	P1	P	TRAV8-4.TRAJ45.TRAC	CAVSTTSGGGADGLTF	TGTGCTGTGAGTACCACTTCAGGAGGAGGTGCTGACGGACTCACCTTT	TRBV5-4.TRBJ1-2.TRBD1.TRBC1	CASSFGGQGVLNYGYTF	TGTGCCAGCAGCTTCGGGGGACAGGGGGTTCTTAACTATGGCTACACCTTC	TRAV8-4.TRAJ45.TRAC_TRBV5-4.TRBJ1-2.TRBD1.TRBC1	TGTGCTGTGAGTACCACTTCAGGAGGAGGTGCTGACGGACTCACCTTT_TGTGCCAGCAGCTTCGGGGGACAGGGGGTTCTTAACTATGGCTACACCTTC	CAVSTTSGGGADGLTF_CASSFGGQGVLNYGYTF	TRAV8-4.TRAJ45.TRAC_TGTGCTGTGAGTACCACTTCAGGAGGAGGTGCTGACGGACTCACCTTT_TRBV5-4.TRBJ1-2.TRBD1.TRBC1_TGTGCCAGCAGCTTCGGGGGACAGGGGGTTCTTAACTATGGCTACACCTTC
P1_P_AAGTCTGTCTACCAGA	P1	P	NA	NA	NA	TRBV20-1.TRBJ1-2.TRBD1.TRBC1	CSASLGQDGYTF	TGCAGTGCTAGTCTCGGACAGGATGGCTACACCTTC	NA_TRBV20-1.TRBJ1-2.TRBD1.TRBC1	NA_TGCAGTGCTAGTCTCGGACAGGATGGCTACACCTTC	NA_CSASLGQDGYTF	NA_NA_TRBV20-1.TRBJ1-2.TRBD1.TRBC1_TGCAGTGCTAGTCTCGGACAGGATGGCTACACCTTC
P1_P_AAGTCTGTCTTACCTA	P1	P	TRAV12-3.TRAJ57.TRAC	CAMKLQGGSEKLVF	TGTGCAATGAAGCTCCAGGGCGGATCTGAAAAGCTGGTCTTT	TRBV9.TRBJ1-1.TRBD1.TRBC1	CASSPREPNTEAFF	TGTGCCAGCAGCCCCAGGGAACCTAACACTGAAGCTTTCTTT	TRAV12-3.TRAJ57.TRAC_TRBV9.TRBJ1-1.TRBD1.TRBC1	TGTGCAATGAAGCTCCAGGGCGGATCTGAAAAGCTGGTCTTT_TGTGCCAGCAGCCCCAGGGAACCTAACACTGAAGCTTTCTTT	CAMKLQGGSEKLVF_CASSPREPNTEAFF	TRAV12-3.TRAJ57.TRAC_TGTGCAATGAAGCTCCAGGGCGGATCTGAAAAGCTGGTCTTT_TRBV9.TRBJ1-1.TRBD1.TRBC1_TGTGCCAGCAGCCCCAGGGAACCTAACACTGAAGCTTTCTTT
P1_P_AATCCAGAGCCACTAT	P1	P	TRAV4.TRAJ18.TRAC	CLVAPHRGSTLGRLYF	TGCCTCGTCGCCCCCCACAGAGGCTCAACCCTGGGGAGGCTATACTTT	TRBV19.TRBJ2-3.TRBD1.TRBC2	CASSFATGQGTDTQYF	TGTGCCAGTAGTTTTGCCACTGGACAAGGCACAGATACGCAGTATTTT	TRAV4.TRAJ18.TRAC_TRBV19.TRBJ2-3.TRBD1.TRBC2	TGCCTCGTCGCCCCCCACAGAGGCTCAACCCTGGGGAGGCTATACTTT_TGTGCCAGTAGTTTTGCCACTGGACAAGGCACAGATACGCAGTATTTT	CLVAPHRGSTLGRLYF_CASSFATGQGTDTQYF	TRAV4.TRAJ18.TRAC_TGCCTCGTCGCCCCCCACAGAGGCTCAACCCTGGGGAGGCTATACTTT_TRBV19.TRBJ2-3.TRBD1.TRBC2_TGTGCCAGTAGTTTTGCCACTGGACAAGGCACAGATACGCAGTATTTT
P1_P_AATCCAGAGCGTTGCC	P1	P	TRAV8-3.TRAJ23.TRAC	CAVGENNQGGKLIF	TGTGCTGTGGGTGAAAATAACCAGGGAGGAAAGCTTATCTTC	TRBV2.TRBJ1-1.TRBD1.TRBC1	CASSGQAVNTEAFF	TGTGCCAGCAGTGGACAGGCGGTGAACACTGAAGCTTTCTTT	TRAV8-3.TRAJ23.TRAC_TRBV2.TRBJ1-1.TRBD1.TRBC1	TGTGCTGTGGGTGAAAATAACCAGGGAGGAAAGCTTATCTTC_TGTGCCAGCAGTGGACAGGCGGTGAACACTGAAGCTTTCTTT	CAVGENNQGGKLIF_CASSGQAVNTEAFF	TRAV8-3.TRAJ23.TRAC_TGTGCTGTGGGTGAAAATAACCAGGGAGGAAAGCTTATCTTC_TRBV2.TRBJ1-1.TRBD1.TRBC1_TGTGCCAGCAGTGGACAGGCGGTGAACACTGAAGCTTTCTTT
P1_P_AATCCAGAGGGTGTGT	P1	P	NA	NA	NA	TRBV20-1.TRBJ2-1.TRBD2.TRBC2	CSATKTSFRNEQFF	TGCAGTGCGACTAAGACTAGTTTCCGGAATGAGCAGTTCTTC	NA_TRBV20-1.TRBJ2-1.TRBD2.TRBC2	NA_TGCAGTGCGACTAAGACTAGTTTCCGGAATGAGCAGTTCTTC	NA_CSATKTSFRNEQFF	NA_NA_TRBV20-1.TRBJ2-1.TRBD2.TRBC2_TGCAGTGCGACTAAGACTAGTTTCCGGAATGAGCAGTTCTTC
P1_P_AATCCAGAGTATTGGA	P1	P	TRAV8-3.TRAJ6.TRAC	CAVGGSYIPTF	TGTGCTGTGGGGGGAAGCTACATACCTACATTT	TRBV7-2.TRBJ1-1.TRBD1.TRBC1	CASSQADRNTEAFF	TGTGCCAGCAGCCAAGCGGACAGGAACACTGAAGCTTTCTTT	TRAV8-3.TRAJ6.TRAC_TRBV7-2.TRBJ1-1.TRBD1.TRBC1	TGTGCTGTGGGGGGAAGCTACATACCTACATTT_TGTGCCAGCAGCCAAGCGGACAGGAACACTGAAGCTTTCTTT	CAVGGSYIPTF_CASSQADRNTEAFF	TRAV8-3.TRAJ6.TRAC_TGTGCTGTGGGGGGAAGCTACATACCTACATTT_TRBV7-2.TRBJ1-1.TRBD1.TRBC1_TGTGCCAGCAGCCAAGCGGACAGGAACACTGAAGCTTTCTTT
P1_P_AATCCAGGTCTTGTCC	P1	P	TRAV17.TRAJ9.TRAC	CATDNTGGFKTIF	TGTGCTACGGACAATACTGGAGGCTTCAAAACTATCTTT	TRBV19.TRBJ2-1.TRBD2.TRBC2	CASSPLVIAGGSEQFF	TGTGCCAGTAGTCCCCTTGTGATAGCGGGAGGCAGTGAGCAGTTCTTC	TRAV17.TRAJ9.TRAC_TRBV19.TRBJ2-1.TRBD2.TRBC2	TGTGCTACGGACAATACTGGAGGCTTCAAAACTATCTTT_TGTGCCAGTAGTCCCCTTGTGATAGCGGGAGGCAGTGAGCAGTTCTTC	CATDNTGGFKTIF_CASSPLVIAGGSEQFF	TRAV17.TRAJ9.TRAC_TGTGCTACGGACAATACTGGAGGCTTCAAAACTATCTTT_TRBV19.TRBJ2-1.TRBD2.TRBC2_TGTGCCAGTAGTCCCCTTGTGATAGCGGGAGGCAGTGAGCAGTTCTTC
P1_P_AATCCAGTCGCCGTGA	P1	P	TRAV9-2.TRAJ33.TRAC	CALTHDSNYQLIW	TGTGCTCTGACCCACGATAGCAACTATCAGTTAATCTGG	TRBV19.TRBJ2-7.TRBD1.TRBC2	CASRRGAAYEQYF	TGTGCCAGTAGGAGGGGGGCAGCCTACGAGCAGTACTTC	TRAV9-2.TRAJ33.TRAC_TRBV19.TRBJ2-7.TRBD1.TRBC2	TGTGCTCTGACCCACGATAGCAACTATCAGTTAATCTGG_TGTGCCAGTAGGAGGGGGGCAGCCTACGAGCAGTACTTC	CALTHDSNYQLIW_CASRRGAAYEQYF	TRAV9-2.TRAJ33.TRAC_TGTGCTCTGACCCACGATAGCAACTATCAGTTAATCTGG_TRBV19.TRBJ2-7.TRBD1.TRBC2_TGTGCCAGTAGGAGGGGGGCAGCCTACGAGCAGTACTTC
P1_P_AATCCAGTCGTCACGG	P1	P	NA	NA	NA	TRBV2.TRBJ2-3.None.TRBC2	CASSAGIDTDTQYF	TGTGCCAGCAGTGCGGGGATCGACACAGATACGCAGTATTTT	NA_TRBV2.TRBJ2-3.None.TRBC2	NA_TGTGCCAGCAGTGCGGGGATCGACACAGATACGCAGTATTTT	NA_CASSAGIDTDTQYF	NA_NA_TRBV2.TRBJ2-3.None.TRBC2_TGTGCCAGCAGTGCGGGGATCGACACAGATACGCAGTATTTT
P1_P_AATCGGTGTGTGCCTG	P1	P	TRAV29DV5.TRAJ31.TRAC	CAASPRVARLMF	TGTGCAGCAAGCCCGCGCGTTGCCAGACTCATGTTT	TRBV5-6.TRBJ2-1.TRBD2.TRBC2	CASSLGGRENEQFF	TGTGCCAGCAGCTTAGGAGGGAGGGAGAATGAGCAGTTCTTC	TRAV29DV5.TRAJ31.TRAC_TRBV5-6.TRBJ2-1.TRBD2.TRBC2	TGTGCAGCAAGCCCGCGCGTTGCCAGACTCATGTTT_TGTGCCAGCAGCTTAGGAGGGAGGGAGAATGAGCAGTTCTTC	CAASPRVARLMF_CASSLGGRENEQFF	TRAV29DV5.TRAJ31.TRAC_TGTGCAGCAAGCCCGCGCGTTGCCAGACTCATGTTT_TRBV5-6.TRBJ2-1.TRBD2.TRBC2_TGTGCCAGCAGCTTAGGAGGGAGGGAGAATGAGCAGTTCTTC
P1_P_AATCGGTTCCGGCACA	P1	P	TRAV13-1.TRAJ37.TRAC	CAALTSNTGKLIF	TGTGCAGCACTTACTAGCAACACAGGCAAACTAATCTTT	TRBV15.TRBJ1-1.None.TRBC1	CATSRAYSLNTEAFF	TGTGCCACCAGCAGAGCATACAGTTTGAACACTGAAGCTTTCTTT	TRAV13-1.TRAJ37.TRAC_TRBV15.TRBJ1-1.None.TRBC1	TGTGCAGCACTTACTAGCAACACAGGCAAACTAATCTTT_TGTGCCACCAGCAGAGCATACAGTTTGAACACTGAAGCTTTCTTT	CAALTSNTGKLIF_CATSRAYSLNTEAFF	TRAV13-1.TRAJ37.TRAC_TGTGCAGCACTTACTAGCAACACAGGCAAACTAATCTTT_TRBV15.TRBJ1-1.None.TRBC1_TGTGCCACCAGCAGAGCATACAGTTTGAACACTGAAGCTTTCTTT
P1_P_AATCGGTTCGTGGTCG	P1	P	NA	NA	NA	TRBV7-8.TRBJ1-6.TRBD1.TRBC1	CASSLRERDRGNSPLHF	TGTGCCAGCAGCTTAAGGGAGCGGGACAGGGGTAATTCACCCCTCCACTTT	NA_TRBV7-8.TRBJ1-6.TRBD1.TRBC1	NA_TGTGCCAGCAGCTTAAGGGAGCGGGACAGGGGTAATTCACCCCTCCACTTT	NA_CASSLRERDRGNSPLHF	NA_NA_TRBV7-8.TRBJ1-6.TRBD1.TRBC1_TGTGCCAGCAGCTTAAGGGAGCGGGACAGGGGTAATTCACCCCTCCACTTT
P1_P_AATCGGTTCTACTTAC	P1	P	TRAV12-2.TRAJ17.TRAC	CAVNGGAAGNKLTF	TGTGCCGTGAACGGGGGAGCTGCAGGCAACAAGCTAACTTTT	TRBV20-1.TRBJ1-4.None.TRBC1	CSALETKGEKLFF	TGCAGTGCTCTAGAGACAAAAGGAGAAAAACTGTTTTTT	TRAV12-2.TRAJ17.TRAC_TRBV20-1.TRBJ1-4.None.TRBC1	TGTGCCGTGAACGGGGGAGCTGCAGGCAACAAGCTAACTTTT_TGCAGTGCTCTAGAGACAAAAGGAGAAAAACTGTTTTTT	CAVNGGAAGNKLTF_CSALETKGEKLFF	TRAV12-2.TRAJ17.TRAC_TGTGCCGTGAACGGGGGAGCTGCAGGCAACAAGCTAACTTTT_TRBV20-1.TRBJ1-4.None.TRBC1_TGCAGTGCTCTAGAGACAAAAGGAGAAAAACTGTTTTTT
P1_P_ACACCAAAGAATTCCC	P1	P	TRAV3.TRAJ35.TRAC	CACTGGFGNVLHC	TGTGCTTGCACGGGAGGCTTTGGGAATGTGCTGCATTGC	TRBV6-5.TRBJ2-1.TRBD2.TRBC2	CASSYGGNEQFF	TGTGCCAGCAGTTACGGCGGGAATGAGCAGTTCTTC	TRAV3.TRAJ35.TRAC_TRBV6-5.TRBJ2-1.TRBD2.TRBC2	TGTGCTTGCACGGGAGGCTTTGGGAATGTGCTGCATTGC_TGTGCCAGCAGTTACGGCGGGAATGAGCAGTTCTTC	CACTGGFGNVLHC_CASSYGGNEQFF	TRAV3.TRAJ35.TRAC_TGTGCTTGCACGGGAGGCTTTGGGAATGTGCTGCATTGC_TRBV6-5.TRBJ2-1.TRBD2.TRBC2_TGTGCCAGCAGTTACGGCGGGAATGAGCAGTTCTTC
P1_P_ACACCAAAGAGATGAG	P1	P	TRAV13-1.TRAJ48.TRAC	CAARENEKLTF	TGTGCAGCAAGGGAAAATGAGAAATTAACCTTT	TRBV6-1.TRBJ1-2.TRBD1.TRBC1	CASTRTATYGYTF	TGTGCCAGCACAAGGACAGCGACCTATGGCTACACCTTC	TRAV13-1.TRAJ48.TRAC_TRBV6-1.TRBJ1-2.TRBD1.TRBC1	TGTGCAGCAAGGGAAAATGAGAAATTAACCTTT_TGTGCCAGCACAAGGACAGCGACCTATGGCTACACCTTC	CAARENEKLTF_CASTRTATYGYTF	TRAV13-1.TRAJ48.TRAC_TGTGCAGCAAGGGAAAATGAGAAATTAACCTTT_TRBV6-1.TRBJ1-2.TRBD1.TRBC1_TGTGCCAGCACAAGGACAGCGACCTATGGCTACACCTTC
P1_P_ACACCAAAGCTACCGC	P1	P	NA	NA	NA	TRBV5-1.TRBJ1-1.TRBD1.TRBC1	CASTPGQGRTEAFF	TGCGCCAGCACCCCCGGACAGGGCAGAACTGAAGCTTTCTTT	NA_TRBV5-1.TRBJ1-1.TRBD1.TRBC1	NA_TGCGCCAGCACCCCCGGACAGGGCAGAACTGAAGCTTTCTTT	NA_CASTPGQGRTEAFF	NA_NA_TRBV5-1.TRBJ1-1.TRBD1.TRBC1_TGCGCCAGCACCCCCGGACAGGGCAGAACTGAAGCTTTCTTT
P1_P_ACACCAACAGTCGATT	P1	P	NA	NA	NA	TRBV7-9.TRBJ2-5.TRBD2.TRBC2	CASSPSGSETQYF	TGTGCCAGCAGTCCCAGCGGGAGTGAGACCCAGTACTTC	NA_TRBV7-9.TRBJ2-5.TRBD2.TRBC2	NA_TGTGCCAGCAGTCCCAGCGGGAGTGAGACCCAGTACTTC	NA_CASSPSGSETQYF	NA_NA_TRBV7-9.TRBJ2-5.TRBD2.TRBC2_TGTGCCAGCAGTCCCAGCGGGAGTGAGACCCAGTACTTC
P1_P_ACACCAAGTCATGCAT	P1	P	NA	NA	NA	TRBV4-3.TRBJ2-3.TRBD1.TRBC2	CASSQDGILTGGGTDTQYF	TGCGCCAGCAGCCAAGATGGTATCCTGACAGGGGGTGGGACAGATACGCAGTATTTT	NA_TRBV4-3.TRBJ2-3.TRBD1.TRBC2	NA_TGCGCCAGCAGCCAAGATGGTATCCTGACAGGGGGTGGGACAGATACGCAGTATTTT	NA_CASSQDGILTGGGTDTQYF	NA_NA_TRBV4-3.TRBJ2-3.TRBD1.TRBC2_TGCGCCAGCAGCCAAGATGGTATCCTGACAGGGGGTGGGACAGATACGCAGTATTTT
P1_P_ACACCAATCTGGGCCA	P1	P	TRAV27.TRAJ53.TRAC	CAGARGGSNYKLTF	TGTGCAGGAGCTCGAGGAGGTAGCAACTATAAACTGACATTT	TRBV28.TRBJ2-7.TRBD1.TRBC2	CASSLSQGFDEQYF	TGTGCCAGCAGTTTGTCGCAGGGGTTCGACGAGCAGTACTTC	TRAV27.TRAJ53.TRAC_TRBV28.TRBJ2-7.TRBD1.TRBC2	TGTGCAGGAGCTCGAGGAGGTAGCAACTATAAACTGACATTT_TGTGCCAGCAGTTTGTCGCAGGGGTTCGACGAGCAGTACTTC	CAGARGGSNYKLTF_CASSLSQGFDEQYF	TRAV27.TRAJ53.TRAC_TGTGCAGGAGCTCGAGGAGGTAGCAACTATAAACTGACATTT_TRBV28.TRBJ2-7.TRBD1.TRBC2_TGTGCCAGCAGTTTGTCGCAGGGGTTCGACGAGCAGTACTTC
P1_P_ACACCCTAGGACCACA	P1	P	NA	NA	NA	TRBV6-5.TRBJ1-6.None.TRBC1	CASTLFSPTNSPLHF	TGTGCCAGCACCCTGTTTTCTCCGACGAATTCACCCCTCCACTTT	NA_TRBV6-5.TRBJ1-6.None.TRBC1	NA_TGTGCCAGCACCCTGTTTTCTCCGACGAATTCACCCCTCCACTTT	NA_CASTLFSPTNSPLHF	NA_NA_TRBV6-5.TRBJ1-6.None.TRBC1_TGTGCCAGCACCCTGTTTTCTCCGACGAATTCACCCCTCCACTTT
P1_P_ACACCCTCAACGATCT	P1	P	TRAV12-1.TRAJ20.TRAC	CVVTSDYKLSF	TGTGTGGTGACTAGCGACTACAAGCTCAGCTTT	TRBV25-1.TRBJ2-5.TRBD1.TRBC2	CASSGWGQGIETQYF	TGTGCCAGCAGTGGATGGGGGCAGGGGATAGAGACCCAGTACTTC	TRAV12-1.TRAJ20.TRAC_TRBV25-1.TRBJ2-5.TRBD1.TRBC2	TGTGTGGTGACTAGCGACTACAAGCTCAGCTTT_TGTGCCAGCAGTGGATGGGGGCAGGGGATAGAGACCCAGTACTTC	CVVTSDYKLSF_CASSGWGQGIETQYF	TRAV12-1.TRAJ20.TRAC_TGTGTGGTGACTAGCGACTACAAGCTCAGCTTT_TRBV25-1.TRBJ2-5.TRBD1.TRBC2_TGTGCCAGCAGTGGATGGGGGCAGGGGATAGAGACCCAGTACTTC
P1_P_ACACCCTCAGGCGATA	P1	P	TRAV27.TRAJ53.TRAC	CAGPYSGGSNYKLTF	TGTGCAGGCCCTTATAGTGGAGGTAGCAACTATAAACTGACATTT	TRBV14.TRBJ1-1.None.TRBC1	CASSQDALAFF	TGTGCCAGCAGCCAAGACGCCCTAGCTTTCTTT	TRAV27.TRAJ53.TRAC_TRBV14.TRBJ1-1.None.TRBC1	TGTGCAGGCCCTTATAGTGGAGGTAGCAACTATAAACTGACATTT_TGTGCCAGCAGCCAAGACGCCCTAGCTTTCTTT	CAGPYSGGSNYKLTF_CASSQDALAFF	TRAV27.TRAJ53.TRAC_TGTGCAGGCCCTTATAGTGGAGGTAGCAACTATAAACTGACATTT_TRBV14.TRBJ1-1.None.TRBC1_TGTGCCAGCAGCCAAGACGCCCTAGCTTTCTTT
P1_P_ACACCCTGTTAAGTAG	P1	P	TRAV8-1.TRAJ6.TRAC	CAVNAQTGGSYIPTF	TGTGCCGTGAATGCGCAAACAGGAGGAAGCTACATACCTACATTT	TRBV9.TRBJ2-3.TRBD2.TRBC2	CASSGASGSYRTDTQYF	TGTGCCAGCAGCGGGGCTAGCGGGAGCTATAGAACAGATACGCAGTATTTT	TRAV8-1.TRAJ6.TRAC_TRBV9.TRBJ2-3.TRBD2.TRBC2	TGTGCCGTGAATGCGCAAACAGGAGGAAGCTACATACCTACATTT_TGTGCCAGCAGCGGGGCTAGCGGGAGCTATAGAACAGATACGCAGTATTTT	CAVNAQTGGSYIPTF_CASSGASGSYRTDTQYF	TRAV8-1.TRAJ6.TRAC_TGTGCCGTGAATGCGCAAACAGGAGGAAGCTACATACCTACATTT_TRBV9.TRBJ2-3.TRBD2.TRBC2_TGTGCCAGCAGCGGGGCTAGCGGGAGCTATAGAACAGATACGCAGTATTTT
P1_P_ACACCCTGTTGGACCC	P1	P	TRAV23DV6.TRAJ13.TRAC	CAASMGYQKVTF	TGTGCAGCAAGCATGGGTTACCAGAAAGTTACCTTT	TRBV5-8.TRBJ1-1.TRBD1.TRBC1	CASSRLGGMNTEAFF	TGTGCCAGCAGCCGTTTAGGGGGGATGAACACTGAAGCTTTCTTT	TRAV23DV6.TRAJ13.TRAC_TRBV5-8.TRBJ1-1.TRBD1.TRBC1	TGTGCAGCAAGCATGGGTTACCAGAAAGTTACCTTT_TGTGCCAGCAGCCGTTTAGGGGGGATGAACACTGAAGCTTTCTTT	CAASMGYQKVTF_CASSRLGGMNTEAFF	TRAV23DV6.TRAJ13.TRAC_TGTGCAGCAAGCATGGGTTACCAGAAAGTTACCTTT_TRBV5-8.TRBJ1-1.TRBD1.TRBC1_TGTGCCAGCAGCCGTTTAGGGGGGATGAACACTGAAGCTTTCTTT
P1_P_ACACCCTTCTCGATGA	P1	P	TRAV13-2.TRAJ29.TRAC	CAENLLSGNTPLVF	TGTGCAGAGAACCTACTCTCAGGAAACACACCTCTTGTCTTT	TRBV5-4.TRBJ2-5.TRBD1.TRBC2	CASSLSGAETQYF	TGTGCCAGCAGCTTGTCAGGGGCAGAGACCCAGTACTTC	TRAV13-2.TRAJ29.TRAC_TRBV5-4.TRBJ2-5.TRBD1.TRBC2	TGTGCAGAGAACCTACTCTCAGGAAACACACCTCTTGTCTTT_TGTGCCAGCAGCTTGTCAGGGGCAGAGACCCAGTACTTC	CAENLLSGNTPLVF_CASSLSGAETQYF	TRAV13-2.TRAJ29.TRAC_TGTGCAGAGAACCTACTCTCAGGAAACACACCTCTTGTCTTT_TRBV5-4.TRBJ2-5.TRBD1.TRBC2_TGTGCCAGCAGCTTGTCAGGGGCAGAGACCCAGTACTTC
P1_P_ACACCCTTCTTGTATC	P1	P	NA	NA	NA	TRBV29-1.TRBJ1-2.TRBD2.TRBC1	CSVGDLDGYTF	TGCAGCGTTGGGGACCTTGATGGCTACACCTTC	NA_TRBV29-1.TRBJ1-2.TRBD2.TRBC1	NA_TGCAGCGTTGGGGACCTTGATGGCTACACCTTC	NA_CSVGDLDGYTF	NA_NA_TRBV29-1.TRBJ1-2.TRBD2.TRBC1_TGCAGCGTTGGGGACCTTGATGGCTACACCTTC
P1_P_ACACCGGAGCTTTGGT	P1	P	NA	NA	NA	TRBV3-1.TRBJ1-1.TRBD2.TRBC1	CASSRKVGTEAFF	TGTGCCAGCAGCCGGAAGGTTGGTACTGAAGCTTTCTTT	NA_TRBV3-1.TRBJ1-1.TRBD2.TRBC1	NA_TGTGCCAGCAGCCGGAAGGTTGGTACTGAAGCTTTCTTT	NA_CASSRKVGTEAFF	NA_NA_TRBV3-1.TRBJ1-1.TRBD2.TRBC1_TGTGCCAGCAGCCGGAAGGTTGGTACTGAAGCTTTCTTT
P1_P_ACACCGGAGTTAGCGG	P1	P	NA	NA	NA	TRBV2.TRBJ2-1.None.TRBC2	CASGPRGNARNEQFF	TGTGCCAGCGGGCCCCGGGGTAATGCACGCAATGAGCAGTTCTTC	NA_TRBV2.TRBJ2-1.None.TRBC2	NA_TGTGCCAGCGGGCCCCGGGGTAATGCACGCAATGAGCAGTTCTTC	NA_CASGPRGNARNEQFF	NA_NA_TRBV2.TRBJ2-1.None.TRBC2_TGTGCCAGCGGGCCCCGGGGTAATGCACGCAATGAGCAGTTCTTC
P1_P_ACACCGGCAAGACGTG	P1	P	NA	NA	NA	TRBV28.TRBJ1-5.TRBD1.TRBC1	CASSSDRGFQPQHF	TGTGCCAGCAGTTCTGACAGGGGTTTTCAGCCCCAGCATTTT	NA_TRBV28.TRBJ1-5.TRBD1.TRBC1	NA_TGTGCCAGCAGTTCTGACAGGGGTTTTCAGCCCCAGCATTTT	NA_CASSSDRGFQPQHF	NA_NA_TRBV28.TRBJ1-5.TRBD1.TRBC1_TGTGCCAGCAGTTCTGACAGGGGTTTTCAGCCCCAGCATTTT
P1_P_ACACCGGGTCATATGC	P1	P	NA	NA	NA	TRBV6-3.TRBJ2-1.TRBD2.TRBC2	CASSWTSGSGSGGEQFF	TGTGCCAGCAGTTGGACTAGCGGGAGTGGGAGTGGTGGTGAGCAGTTCTTC	NA_TRBV6-3.TRBJ2-1.TRBD2.TRBC2	NA_TGTGCCAGCAGTTGGACTAGCGGGAGTGGGAGTGGTGGTGAGCAGTTCTTC	NA_CASSWTSGSGSGGEQFF	NA_NA_TRBV6-3.TRBJ2-1.TRBD2.TRBC2_TGTGCCAGCAGTTGGACTAGCGGGAGTGGGAGTGGTGGTGAGCAGTTCTTC
P1_P_ACACCGGTCGAATGGG	P1	P	TRAV27.TRAJ47.TRAC	CAGRWEGGNKLVF	TGTGCAGGACGTTGGGAAGGGGGAAACAAGCTGGTCTTT	TRBV16.TRBJ1-1.TRBD1.TRBC1	CASSQWGGQGRTEAFF	TGTGCCAGCAGCCAATGGGGGGGACAGGGCCGGACTGAAGCTTTCTTT	TRAV27.TRAJ47.TRAC_TRBV16.TRBJ1-1.TRBD1.TRBC1	TGTGCAGGACGTTGGGAAGGGGGAAACAAGCTGGTCTTT_TGTGCCAGCAGCCAATGGGGGGGACAGGGCCGGACTGAAGCTTTCTTT	CAGRWEGGNKLVF_CASSQWGGQGRTEAFF	TRAV27.TRAJ47.TRAC_TGTGCAGGACGTTGGGAAGGGGGAAACAAGCTGGTCTTT_TRBV16.TRBJ1-1.TRBD1.TRBC1_TGTGCCAGCAGCCAATGGGGGGGACAGGGCCGGACTGAAGCTTTCTTT
P1_P_ACACCGGTCGATCCCT	P1	P	TRAV8-3.TRAJ29.TRAC	CAVGRDSGNTPLVF	TGTGCTGTGGGTCGCGACTCAGGAAACACACCTCTTGTCTTT	TRBV6-6.TRBJ1-3.None.TRBC1	CATTQPSGNTIYF	TGTGCCACCACGCAACCCTCTGGAAACACCATATATTTT	TRAV8-3.TRAJ29.TRAC_TRBV6-6.TRBJ1-3.None.TRBC1	TGTGCTGTGGGTCGCGACTCAGGAAACACACCTCTTGTCTTT_TGTGCCACCACGCAACCCTCTGGAAACACCATATATTTT	CAVGRDSGNTPLVF_CATTQPSGNTIYF	TRAV8-3.TRAJ29.TRAC_TGTGCTGTGGGTCGCGACTCAGGAAACACACCTCTTGTCTTT_TRBV6-6.TRBJ1-3.None.TRBC1_TGTGCCACCACGCAACCCTCTGGAAACACCATATATTTT
P1_P_ACACTGAAGAGGTACC	P1	P	TRAV38-1.TRAJ17.TRAC	CAFMDSWDAGNKLTF	TGTGCTTTCATGGACAGTTGGGATGCAGGCAACAAGCTAACTTTT	TRBV11-1.TRBJ2-3.TRBD1.TRBC2	CASSPLEGVYTDTQYF	TGTGCCAGCAGCCCTCTGGAAGGGGTATATACAGATACGCAGTATTTT	TRAV38-1.TRAJ17.TRAC_TRBV11-1.TRBJ2-3.TRBD1.TRBC2	TGTGCTTTCATGGACAGTTGGGATGCAGGCAACAAGCTAACTTTT_TGTGCCAGCAGCCCTCTGGAAGGGGTATATACAGATACGCAGTATTTT	CAFMDSWDAGNKLTF_CASSPLEGVYTDTQYF	TRAV38-1.TRAJ17.TRAC_TGTGCTTTCATGGACAGTTGGGATGCAGGCAACAAGCTAACTTTT_TRBV11-1.TRBJ2-3.TRBD1.TRBC2_TGTGCCAGCAGCCCTCTGGAAGGGGTATATACAGATACGCAGTATTTT
P1_P_ACACTGAAGTTACGGG	P1	P	NA	NA	NA	TRBV4-1.TRBJ2-2.TRBD1.TRBC2	CASSQDAGDRVDYTGELFF	TGCGCCAGCAGCCAAGATGCGGGGGACAGGGTGGATTACACCGGGGAGCTGTTTTTT	NA_TRBV4-1.TRBJ2-2.TRBD1.TRBC2	NA_TGCGCCAGCAGCCAAGATGCGGGGGACAGGGTGGATTACACCGGGGAGCTGTTTTTT	NA_CASSQDAGDRVDYTGELFF	NA_NA_TRBV4-1.TRBJ2-2.TRBD1.TRBC2_TGCGCCAGCAGCCAAGATGCGGGGGACAGGGTGGATTACACCGGGGAGCTGTTTTTT
P1_P_ACACTGACACAGACAG	P1	P	TRAV27.TRAJ47.TRAC	CAGVKGNKLVF	TGTGCAGGAGTGAAGGGAAACAAGCTGGTCTTT	TRBV20-1.TRBJ1-1.TRBD1.TRBC1;TRBV5-6.TRBJ2-5.TRBD2.TRBC2	CSAITGGATEAFF;CASSWGREGLETQYF	TGCAGTGCCATAACAGGGGGGGCCACTGAAGCTTTCTTT;TGTGCCAGCAGCTGGGGGAGGGAGGGCCTGGAGACCCAGTACTTC	TRAV27.TRAJ47.TRAC_TRBV20-1.TRBJ1-1.TRBD1.TRBC1;TRBV5-6.TRBJ2-5.TRBD2.TRBC2	TGTGCAGGAGTGAAGGGAAACAAGCTGGTCTTT_TGCAGTGCCATAACAGGGGGGGCCACTGAAGCTTTCTTT;TGTGCCAGCAGCTGGGGGAGGGAGGGCCTGGAGACCCAGTACTTC	CAGVKGNKLVF_CSAITGGATEAFF;CASSWGREGLETQYF	TRAV27.TRAJ47.TRAC_TGTGCAGGAGTGAAGGGAAACAAGCTGGTCTTT_TRBV20-1.TRBJ1-1.TRBD1.TRBC1;TRBV5-6.TRBJ2-5.TRBD2.TRBC2_TGCAGTGCCATAACAGGGGGGGCCACTGAAGCTTTCTTT;TGTGCCAGCAGCTGGGGGAGGGAGGGCCTGGAGACCCAGTACTTC
P1_P_ACACTGACAGAGTGTG	P1	P	TRAV10.TRAJ40.TRAC	CVVSAASGTYKYIF	TGTGTGGTGAGCGCGGCCTCAGGAACCTACAAATACATCTTT	TRBV28.TRBJ2-3.TRBD1.TRBC2	CASSYRQRTDTQYF	TGTGCCAGCAGTTACCGACAGCGCACAGATACGCAGTATTTT	TRAV10.TRAJ40.TRAC_TRBV28.TRBJ2-3.TRBD1.TRBC2	TGTGTGGTGAGCGCGGCCTCAGGAACCTACAAATACATCTTT_TGTGCCAGCAGTTACCGACAGCGCACAGATACGCAGTATTTT	CVVSAASGTYKYIF_CASSYRQRTDTQYF	TRAV10.TRAJ40.TRAC_TGTGTGGTGAGCGCGGCCTCAGGAACCTACAAATACATCTTT_TRBV28.TRBJ2-3.TRBD1.TRBC2_TGTGCCAGCAGTTACCGACAGCGCACAGATACGCAGTATTTT
P1_P_ACACTGACAGTCAGAG	P1	P	NA	NA	NA	TRBV19.TRBJ1-2.TRBD1.TRBC1	CASSLPDRANYGYTF	TGTGCCAGTAGTCTCCCGGACAGAGCTAACTATGGCTACACCTTC	NA_TRBV19.TRBJ1-2.TRBD1.TRBC1	NA_TGTGCCAGTAGTCTCCCGGACAGAGCTAACTATGGCTACACCTTC	NA_CASSLPDRANYGYTF	NA_NA_TRBV19.TRBJ1-2.TRBD1.TRBC1_TGTGCCAGTAGTCTCCCGGACAGAGCTAACTATGGCTACACCTTC
P1_P_ACACTGAGTAACGACG	P1	P	TRAV19.TRAJ16.TRAC	CALSGF	TGTGCTCTGAGCGGGTTT	TRBV7-2.TRBJ2-3.None.TRBC2	CASSLGGTDTQYF	TGTGCCAGCAGCTTAGGTGGGACAGATACGCAGTATTTT	TRAV19.TRAJ16.TRAC_TRBV7-2.TRBJ2-3.None.TRBC2	TGTGCTCTGAGCGGGTTT_TGTGCCAGCAGCTTAGGTGGGACAGATACGCAGTATTTT	CALSGF_CASSLGGTDTQYF	TRAV19.TRAJ16.TRAC_TGTGCTCTGAGCGGGTTT_TRBV7-2.TRBJ2-3.None.TRBC2_TGTGCCAGCAGCTTAGGTGGGACAGATACGCAGTATTTT
P1_P_ACACTGAGTATCACCA	P1	P	TRAV9-2.TRAJ7.TRAC	CALDEIRDNRLAF	TGTGCTCTAGACGAGATTCGGGACAACAGACTCGCTTTT	TRBV5-4.TRBJ1-1.TRBD1.TRBC1	CASSSGQANTEAFF	TGTGCCAGCAGCTCGGGACAGGCGAACACTGAAGCTTTCTTT	TRAV9-2.TRAJ7.TRAC_TRBV5-4.TRBJ1-1.TRBD1.TRBC1	TGTGCTCTAGACGAGATTCGGGACAACAGACTCGCTTTT_TGTGCCAGCAGCTCGGGACAGGCGAACACTGAAGCTTTCTTT	CALDEIRDNRLAF_CASSSGQANTEAFF	TRAV9-2.TRAJ7.TRAC_TGTGCTCTAGACGAGATTCGGGACAACAGACTCGCTTTT_TRBV5-4.TRBJ1-1.TRBD1.TRBC1_TGTGCCAGCAGCTCGGGACAGGCGAACACTGAAGCTTTCTTT
P1_P_ACACTGAGTCTAGTGT	P1	P	NA	NA	NA	TRBV24-1.TRBJ1-2.TRBD2.TRBC1	CATSGQEEGYTF	TGTGCCACCAGTGGGCAGGAAGAAGGCTACACCTTC	NA_TRBV24-1.TRBJ1-2.TRBD2.TRBC1	NA_TGTGCCACCAGTGGGCAGGAAGAAGGCTACACCTTC	NA_CATSGQEEGYTF	NA_NA_TRBV24-1.TRBJ1-2.TRBD2.TRBC1_TGTGCCACCAGTGGGCAGGAAGAAGGCTACACCTTC
P1_P_ACACTGAGTCTTCTCG	P1	P	TRAV9-2.TRAJ49.TRAC	CALSLNTGNQFYF	TGTGCTCTGAGTTTGAACACCGGTAACCAGTTCTATTTT	NA	NA	NA	TRAV9-2.TRAJ49.TRAC_NA	TGTGCTCTGAGTTTGAACACCGGTAACCAGTTCTATTTT_NA	CALSLNTGNQFYF_NA	TRAV9-2.TRAJ49.TRAC_TGTGCTCTGAGTTTGAACACCGGTAACCAGTTCTATTTT_NA_NA
P1_P_ACACTGAGTTACGTCA	P1	P	TRAV12-1.TRAJ27.TRAC	CVVILNAGKSTF	TGTGTGGTGATCCTCAATGCAGGCAAATCAACCTTT	TRBV6-4.TRBJ1-6.TRBD1.TRBC1	CASSQQGGSPLHF	TGTGCCAGCAGTCAACAGGGTGGCTCACCCCTCCACTTT	TRAV12-1.TRAJ27.TRAC_TRBV6-4.TRBJ1-6.TRBD1.TRBC1	TGTGTGGTGATCCTCAATGCAGGCAAATCAACCTTT_TGTGCCAGCAGTCAACAGGGTGGCTCACCCCTCCACTTT	CVVILNAGKSTF_CASSQQGGSPLHF	TRAV12-1.TRAJ27.TRAC_TGTGTGGTGATCCTCAATGCAGGCAAATCAACCTTT_TRBV6-4.TRBJ1-6.TRBD1.TRBC1_TGTGCCAGCAGTCAACAGGGTGGCTCACCCCTCCACTTT
P1_P_ACACTGATCCATGAGT	P1	P	NA	NA	NA	TRBV6-1.TRBJ1-5.TRBD1.TRBC1	CASSAQGTNQPQHF	TGTGCCAGCAGCGCACAGGGGACCAATCAGCCCCAGCATTTT	NA_TRBV6-1.TRBJ1-5.TRBD1.TRBC1	NA_TGTGCCAGCAGCGCACAGGGGACCAATCAGCCCCAGCATTTT	NA_CASSAQGTNQPQHF	NA_NA_TRBV6-1.TRBJ1-5.TRBD1.TRBC1_TGTGCCAGCAGCGCACAGGGGACCAATCAGCCCCAGCATTTT
P1_P_ACACTGATCGTCTGCT	P1	P	TRAV9-2.TRAJ8.TRAC	CALSSFQKLVF	TGTGCTCTGAGTAGCTTTCAGAAACTTGTATTT	TRBV12-4.TRBJ1-4.None.TRBC1	CASSLYQATNEKLFF	TGTGCCAGCAGTTTATACCAGGCAACTAATGAAAAACTGTTTTTT	TRAV9-2.TRAJ8.TRAC_TRBV12-4.TRBJ1-4.None.TRBC1	TGTGCTCTGAGTAGCTTTCAGAAACTTGTATTT_TGTGCCAGCAGTTTATACCAGGCAACTAATGAAAAACTGTTTTTT	CALSSFQKLVF_CASSLYQATNEKLFF	TRAV9-2.TRAJ8.TRAC_TGTGCTCTGAGTAGCTTTCAGAAACTTGTATTT_TRBV12-4.TRBJ1-4.None.TRBC1_TGTGCCAGCAGTTTATACCAGGCAACTAATGAAAAACTGTTTTTT
P1_P_ACAGCCGAGACTCGGA	P1	P	TRAV26-1.TRAJ50.TRAC	CIVRKTSYDKVIF	TGCATCGTCAGAAAAACCTCCTACGACAAGGTGATATTT	TRBV6-5.TRBJ2-7.TRBD2.TRBC2	CASSYQQGGYEQYF	TGTGCCAGCAGTTACCAACAGGGAGGGTACGAGCAGTACTTC	TRAV26-1.TRAJ50.TRAC_TRBV6-5.TRBJ2-7.TRBD2.TRBC2	TGCATCGTCAGAAAAACCTCCTACGACAAGGTGATATTT_TGTGCCAGCAGTTACCAACAGGGAGGGTACGAGCAGTACTTC	CIVRKTSYDKVIF_CASSYQQGGYEQYF	TRAV26-1.TRAJ50.TRAC_TGCATCGTCAGAAAAACCTCCTACGACAAGGTGATATTT_TRBV6-5.TRBJ2-7.TRBD2.TRBC2_TGTGCCAGCAGTTACCAACAGGGAGGGTACGAGCAGTACTTC
P1_P_ACAGCCGAGATATGGT	P1	P	TRAV17.TRAJ54.TRAC	CATDGIQGAQKLVF	TGTGCTACGGACGGAATTCAGGGAGCCCAGAAGCTGGTATTT	TRBV12-4.TRBJ2-7.None.TRBC2	CASSLFGEQYF	TGTGCCAGCAGTTTATTTGGCGAGCAGTACTTC	TRAV17.TRAJ54.TRAC_TRBV12-4.TRBJ2-7.None.TRBC2	TGTGCTACGGACGGAATTCAGGGAGCCCAGAAGCTGGTATTT_TGTGCCAGCAGTTTATTTGGCGAGCAGTACTTC	CATDGIQGAQKLVF_CASSLFGEQYF	TRAV17.TRAJ54.TRAC_TGTGCTACGGACGGAATTCAGGGAGCCCAGAAGCTGGTATTT_TRBV12-4.TRBJ2-7.None.TRBC2_TGTGCCAGCAGTTTATTTGGCGAGCAGTACTTC
P1_P_ACAGCCGAGGACTGGT	P1	P	NA	NA	NA	TRBV5-5.TRBJ2-2.None.TRBC2	CASSLEPNTGELFF	TGTGCCAGCAGCTTGGAACCGAACACCGGGGAGCTGTTTTTT	NA_TRBV5-5.TRBJ2-2.None.TRBC2	NA_TGTGCCAGCAGCTTGGAACCGAACACCGGGGAGCTGTTTTTT	NA_CASSLEPNTGELFF	NA_NA_TRBV5-5.TRBJ2-2.None.TRBC2_TGTGCCAGCAGCTTGGAACCGAACACCGGGGAGCTGTTTTTT
P1_P_ACAGCCGAGTGTACCT	P1	P	NA	NA	NA	TRBV5-1.TRBJ2-3.TRBD1.TRBC2	CASKQGQINTDTQYF	TGCGCCAGCAAACAGGGGCAGATCAACACAGATACGCAGTATTTT	NA_TRBV5-1.TRBJ2-3.TRBD1.TRBC2	NA_TGCGCCAGCAAACAGGGGCAGATCAACACAGATACGCAGTATTTT	NA_CASKQGQINTDTQYF	NA_NA_TRBV5-1.TRBJ2-3.TRBD1.TRBC2_TGCGCCAGCAAACAGGGGCAGATCAACACAGATACGCAGTATTTT
P1_P_ACAGCCGGTGAGGCTA	P1	P	NA	NA	NA	TRBV24-1.TRBJ2-1.TRBD2.TRBC2	CATSDSDLEGSSYNEQFF	TGTGCCACCAGTGATTCTGATCTGGAGGGTAGCTCCTACAATGAGCAGTTCTTC	NA_TRBV24-1.TRBJ2-1.TRBD2.TRBC2	NA_TGTGCCACCAGTGATTCTGATCTGGAGGGTAGCTCCTACAATGAGCAGTTCTTC	NA_CATSDSDLEGSSYNEQFF	NA_NA_TRBV24-1.TRBJ2-1.TRBD2.TRBC2_TGTGCCACCAGTGATTCTGATCTGGAGGGTAGCTCCTACAATGAGCAGTTCTTC
P1_P_ACAGCCGGTGCAACGA	P1	P	TRAV14DV4.TRAJ49.TRAC	CAMREANTGNQFYF	TGTGCAATGAGAGAGGCGAACACCGGTAACCAGTTCTATTTT	TRBV6-1.TRBJ2-1.None.TRBC2	CASSEGVAYNEQFF	TGTGCCAGCAGTGAAGGGGTCGCCTACAATGAGCAGTTCTTC	TRAV14DV4.TRAJ49.TRAC_TRBV6-1.TRBJ2-1.None.TRBC2	TGTGCAATGAGAGAGGCGAACACCGGTAACCAGTTCTATTTT_TGTGCCAGCAGTGAAGGGGTCGCCTACAATGAGCAGTTCTTC	CAMREANTGNQFYF_CASSEGVAYNEQFF	TRAV14DV4.TRAJ49.TRAC_TGTGCAATGAGAGAGGCGAACACCGGTAACCAGTTCTATTTT_TRBV6-1.TRBJ2-1.None.TRBC2_TGTGCCAGCAGTGAAGGGGTCGCCTACAATGAGCAGTTCTTC
P1_P_ACAGCCGTCAGATAAG	P1	P	NA	NA	NA	TRBV3-1.TRBJ2-1.TRBD2.TRBC2	CASSPGLAGGPGEQFF	TGTGCCAGCAGCCCAGGACTAGCGGGGGGGCCTGGTGAGCAGTTCTTC	NA_TRBV3-1.TRBJ2-1.TRBD2.TRBC2	NA_TGTGCCAGCAGCCCAGGACTAGCGGGGGGGCCTGGTGAGCAGTTCTTC	NA_CASSPGLAGGPGEQFF	NA_NA_TRBV3-1.TRBJ2-1.TRBD2.TRBC2_TGTGCCAGCAGCCCAGGACTAGCGGGGGGGCCTGGTGAGCAGTTCTTC
P1_P_ACAGCCGTCGGCCGAT	P1	P	TRAV29DV5.TRAJ18.TRAC	CAARSSTLGRLYF	TGTGCAGCAAGGAGCTCAACCCTGGGGAGGCTATACTTT	TRBV12-4.TRBJ2-7.TRBD1.TRBC2	CASSFSGGEQYF	TGTGCCAGCAGTTTTTCAGGGGGTGAGCAGTACTTC	TRAV29DV5.TRAJ18.TRAC_TRBV12-4.TRBJ2-7.TRBD1.TRBC2	TGTGCAGCAAGGAGCTCAACCCTGGGGAGGCTATACTTT_TGTGCCAGCAGTTTTTCAGGGGGTGAGCAGTACTTC	CAARSSTLGRLYF_CASSFSGGEQYF	TRAV29DV5.TRAJ18.TRAC_TGTGCAGCAAGGAGCTCAACCCTGGGGAGGCTATACTTT_TRBV12-4.TRBJ2-7.TRBD1.TRBC2_TGTGCCAGCAGTTTTTCAGGGGGTGAGCAGTACTTC
P1_P_ACAGCCGTCTGCCCTA	P1	P	TRAV38-2DV8.TRAJ48.TRAC	CAYIRGSNFGNEKLTF	TGTGCTTATATAAGGGGATCTAACTTTGGAAATGAGAAATTAACCTTT	TRBV19.TRBJ1-5.TRBD2.TRBC1	CASSLGRYQPQHF	TGTGCCAGTAGTCTCGGGAGATATCAGCCCCAGCATTTT	TRAV38-2DV8.TRAJ48.TRAC_TRBV19.TRBJ1-5.TRBD2.TRBC1	TGTGCTTATATAAGGGGATCTAACTTTGGAAATGAGAAATTAACCTTT_TGTGCCAGTAGTCTCGGGAGATATCAGCCCCAGCATTTT	CAYIRGSNFGNEKLTF_CASSLGRYQPQHF	TRAV38-2DV8.TRAJ48.TRAC_TGTGCTTATATAAGGGGATCTAACTTTGGAAATGAGAAATTAACCTTT_TRBV19.TRBJ1-5.TRBD2.TRBC1_TGTGCCAGTAGTCTCGGGAGATATCAGCCCCAGCATTTT
P1_P_ACAGCTAAGATCTGAA	P1	P	TRAV38-1.TRAJ17.TRAC	CAFMDSWDAGNKLTF	TGTGCTTTCATGGACAGTTGGGATGCAGGCAACAAGCTAACTTTT	TRBV11-1.TRBJ2-3.TRBD1.TRBC2	CASSPLEGVYTDTQYF	TGTGCCAGCAGCCCTCTGGAAGGGGTATATACAGATACGCAGTATTTT	TRAV38-1.TRAJ17.TRAC_TRBV11-1.TRBJ2-3.TRBD1.TRBC2	TGTGCTTTCATGGACAGTTGGGATGCAGGCAACAAGCTAACTTTT_TGTGCCAGCAGCCCTCTGGAAGGGGTATATACAGATACGCAGTATTTT	CAFMDSWDAGNKLTF_CASSPLEGVYTDTQYF	TRAV38-1.TRAJ17.TRAC_TGTGCTTTCATGGACAGTTGGGATGCAGGCAACAAGCTAACTTTT_TRBV11-1.TRBJ2-3.TRBD1.TRBC2_TGTGCCAGCAGCCCTCTGGAAGGGGTATATACAGATACGCAGTATTTT
P1_P_ACAGCTAAGCTGTCTA	P1	P	TRAV13-2.TRAJ52.TRAC	CAENGGGTSYGKLTF	TGTGCAGAGAATGGGGGTGGTACTAGCTATGGAAAGCTGACATTT	TRBV30.TRBJ1-6.TRBD1.TRBC1	CAWSRQGGSPLHF	TGTGCCTGGAGTCGACAGGGGGGTTCACCCCTCCACTTT	TRAV13-2.TRAJ52.TRAC_TRBV30.TRBJ1-6.TRBD1.TRBC1	TGTGCAGAGAATGGGGGTGGTACTAGCTATGGAAAGCTGACATTT_TGTGCCTGGAGTCGACAGGGGGGTTCACCCCTCCACTTT	CAENGGGTSYGKLTF_CAWSRQGGSPLHF	TRAV13-2.TRAJ52.TRAC_TGTGCAGAGAATGGGGGTGGTACTAGCTATGGAAAGCTGACATTT_TRBV30.TRBJ1-6.TRBD1.TRBC1_TGTGCCTGGAGTCGACAGGGGGGTTCACCCCTCCACTTT
P1_P_ACAGCTAAGGTAGCCA	P1	P	TRAV8-6.TRAJ16.TRAC	CAVSDRPDGQKLLF	TGTGCTGTGAGTGATCGGCCAGATGGCCAGAAGCTGCTCTTT	TRBV11-3.TRBJ2-1.TRBD1.TRBC2	CASSLGVGRHEQFF	TGTGCCAGCAGCTTAGGGGTGGGGCGGCATGAGCAGTTCTTC	TRAV8-6.TRAJ16.TRAC_TRBV11-3.TRBJ2-1.TRBD1.TRBC2	TGTGCTGTGAGTGATCGGCCAGATGGCCAGAAGCTGCTCTTT_TGTGCCAGCAGCTTAGGGGTGGGGCGGCATGAGCAGTTCTTC	CAVSDRPDGQKLLF_CASSLGVGRHEQFF	TRAV8-6.TRAJ16.TRAC_TGTGCTGTGAGTGATCGGCCAGATGGCCAGAAGCTGCTCTTT_TRBV11-3.TRBJ2-1.TRBD1.TRBC2_TGTGCCAGCAGCTTAGGGGTGGGGCGGCATGAGCAGTTCTTC
P1_P_ACAGCTAAGTGGACGT	P1	P	NA	NA	NA	TRBV11-1.TRBJ2-3.TRBD1.TRBC2	CASSPLEGVYTDTQYF	TGTGCCAGCAGCCCTCTGGAAGGGGTATATACAGATACGCAGTATTTT	NA_TRBV11-1.TRBJ2-3.TRBD1.TRBC2	NA_TGTGCCAGCAGCCCTCTGGAAGGGGTATATACAGATACGCAGTATTTT	NA_CASSPLEGVYTDTQYF	NA_NA_TRBV11-1.TRBJ2-3.TRBD1.TRBC2_TGTGCCAGCAGCCCTCTGGAAGGGGTATATACAGATACGCAGTATTTT
P1_P_ACAGCTACAATCCAAC	P1	P	TRAV13-1.TRAJ28.TRAC	CAANSPGAGSYQLTF	TGTGCAGCGAATTCCCCTGGGGCTGGGAGTTACCAACTCACTTTC	TRBV10-3.TRBJ2-1.TRBD2.TRBC2	CAISTLGGSGKKIGLNEQFF	TGTGCCATCAGCACGCTTGGCGGGAGTGGTAAAAAAATTGGGTTGAATGAGCAGTTCTTC	TRAV13-1.TRAJ28.TRAC_TRBV10-3.TRBJ2-1.TRBD2.TRBC2	TGTGCAGCGAATTCCCCTGGGGCTGGGAGTTACCAACTCACTTTC_TGTGCCATCAGCACGCTTGGCGGGAGTGGTAAAAAAATTGGGTTGAATGAGCAGTTCTTC	CAANSPGAGSYQLTF_CAISTLGGSGKKIGLNEQFF	TRAV13-1.TRAJ28.TRAC_TGTGCAGCGAATTCCCCTGGGGCTGGGAGTTACCAACTCACTTTC_TRBV10-3.TRBJ2-1.TRBD2.TRBC2_TGTGCCATCAGCACGCTTGGCGGGAGTGGTAAAAAAATTGGGTTGAATGAGCAGTTCTTC
P1_P_ACAGCTACATGAAGTA	P1	P	TRAV3.TRAJ21.TRAC	CAAKYNFNKFYF	TGTGCTGCCAAATACAACTTCAACAAATTTTACTTT	TRBV28.TRBJ2-1.TRBD1.TRBC2	CASRDNRSPYNEQFF	TGTGCCAGCAGGGATAACAGGTCTCCCTACAATGAGCAGTTCTTC	TRAV3.TRAJ21.TRAC_TRBV28.TRBJ2-1.TRBD1.TRBC2	TGTGCTGCCAAATACAACTTCAACAAATTTTACTTT_TGTGCCAGCAGGGATAACAGGTCTCCCTACAATGAGCAGTTCTTC	CAAKYNFNKFYF_CASRDNRSPYNEQFF	TRAV3.TRAJ21.TRAC_TGTGCTGCCAAATACAACTTCAACAAATTTTACTTT_TRBV28.TRBJ2-1.TRBD1.TRBC2_TGTGCCAGCAGGGATAACAGGTCTCCCTACAATGAGCAGTTCTTC
P1_P_ACAGCTAGTCGATTGT	P1	P	TRAV39.TRAJ58.TRAC	CALADETSGSRLTF	TGTGCCCTCGCCGACGAAACCAGTGGCTCTAGGTTGACCTTT	TRBV6-5.TRBJ1-2.None.TRBC1	CASSYSWRSRSYTF	TGTGCCAGCAGTTACTCGTGGCGGTCGCGGAGCTACACCTTC	TRAV39.TRAJ58.TRAC_TRBV6-5.TRBJ1-2.None.TRBC1	TGTGCCCTCGCCGACGAAACCAGTGGCTCTAGGTTGACCTTT_TGTGCCAGCAGTTACTCGTGGCGGTCGCGGAGCTACACCTTC	CALADETSGSRLTF_CASSYSWRSRSYTF	TRAV39.TRAJ58.TRAC_TGTGCCCTCGCCGACGAAACCAGTGGCTCTAGGTTGACCTTT_TRBV6-5.TRBJ1-2.None.TRBC1_TGTGCCAGCAGTTACTCGTGGCGGTCGCGGAGCTACACCTTC
P1_P_ACATACGAGCACGCCT	P1	P	TRAV4.TRAJ37.TRAC	CLVVLWGSSNTGKLIF	TGCCTCGTGGTCTTATGGGGCTCTAGCAACACAGGCAAACTAATCTTT	TRBV12-4.TRBJ2-6.TRBD2.TRBC2	CATSERDQLSGANVLTF	TGTGCCACCTCGGAGCGAGACCAACTGTCTGGGGCCAACGTCCTGACTTTC	TRAV4.TRAJ37.TRAC_TRBV12-4.TRBJ2-6.TRBD2.TRBC2	TGCCTCGTGGTCTTATGGGGCTCTAGCAACACAGGCAAACTAATCTTT_TGTGCCACCTCGGAGCGAGACCAACTGTCTGGGGCCAACGTCCTGACTTTC	CLVVLWGSSNTGKLIF_CATSERDQLSGANVLTF	TRAV4.TRAJ37.TRAC_TGCCTCGTGGTCTTATGGGGCTCTAGCAACACAGGCAAACTAATCTTT_TRBV12-4.TRBJ2-6.TRBD2.TRBC2_TGTGCCACCTCGGAGCGAGACCAACTGTCTGGGGCCAACGTCCTGACTTTC
P1_P_ACATACGAGCGATCCC	P1	P	NA	NA	NA	TRBV5-1.TRBJ2-3.TRBD2.TRBC2	CASSLVGGTDTQYF	TGCGCCAGCAGCTTGGTGGGTGGGACAGATACGCAGTATTTT	NA_TRBV5-1.TRBJ2-3.TRBD2.TRBC2	NA_TGCGCCAGCAGCTTGGTGGGTGGGACAGATACGCAGTATTTT	NA_CASSLVGGTDTQYF	NA_NA_TRBV5-1.TRBJ2-3.TRBD2.TRBC2_TGCGCCAGCAGCTTGGTGGGTGGGACAGATACGCAGTATTTT
P1_P_ACATACGAGTGGGTTG	P1	P	NA;TRAV12-3.TRAJ44.TRAC	CASSPTDGSNQPQHF;CATADTGTASKLTF	TGCGCCAGCAGCCCGACGGACGGGAGCAATCAGCCCCAGCATTTT;TGTGCAACAGCCGATACCGGCACTGCCAGTAAACTCACCTTT	TRBV5-1.TRBJ1-5.TRBD1.TRBC1	CASSPTDGSNQPQHF	TGCGCCAGCAGCCCGACGGACGGGAGCAATCAGCCCCAGCATTTT	NA;TRAV12-3.TRAJ44.TRAC_TRBV5-1.TRBJ1-5.TRBD1.TRBC1	TGCGCCAGCAGCCCGACGGACGGGAGCAATCAGCCCCAGCATTTT;TGTGCAACAGCCGATACCGGCACTGCCAGTAAACTCACCTTT_TGCGCCAGCAGCCCGACGGACGGGAGCAATCAGCCCCAGCATTTT	CASSPTDGSNQPQHF;CATADTGTASKLTF_CASSPTDGSNQPQHF	NA;TRAV12-3.TRAJ44.TRAC_TGCGCCAGCAGCCCGACGGACGGGAGCAATCAGCCCCAGCATTTT;TGTGCAACAGCCGATACCGGCACTGCCAGTAAACTCACCTTT_TRBV5-1.TRBJ1-5.TRBD1.TRBC1_TGCGCCAGCAGCCCGACGGACGGGAGCAATCAGCCCCAGCATTTT
P1_P_ACATACGCAATGGATA	P1	P	TRAV12-2.TRAJ35.TRAC	CAVIGRGFGNVLHC	TGTGCCGTGATAGGGAGGGGCTTTGGGAATGTGCTGCATTGC	TRBV5-6.TRBJ1-4.TRBD1.TRBC1	CASSLGTWETNEKLFF	TGTGCCAGCAGCCTGGGGACATGGGAAACTAATGAAAAACTGTTTTTT	TRAV12-2.TRAJ35.TRAC_TRBV5-6.TRBJ1-4.TRBD1.TRBC1	TGTGCCGTGATAGGGAGGGGCTTTGGGAATGTGCTGCATTGC_TGTGCCAGCAGCCTGGGGACATGGGAAACTAATGAAAAACTGTTTTTT	CAVIGRGFGNVLHC_CASSLGTWETNEKLFF	TRAV12-2.TRAJ35.TRAC_TGTGCCGTGATAGGGAGGGGCTTTGGGAATGTGCTGCATTGC_TRBV5-6.TRBJ1-4.TRBD1.TRBC1_TGTGCCAGCAGCCTGGGGACATGGGAAACTAATGAAAAACTGTTTTTT
P1_P_ACATACGCACGAAATA	P1	P	NA	NA	NA	TRBV12-4.TRBJ1-2.TRBD1.TRBC1	CASSPTGGGGYTF	TGTGCCAGCAGCCCCACAGGGGGAGGTGGCTACACCTTC	NA_TRBV12-4.TRBJ1-2.TRBD1.TRBC1	NA_TGTGCCAGCAGCCCCACAGGGGGAGGTGGCTACACCTTC	NA_CASSPTGGGGYTF	NA_NA_TRBV12-4.TRBJ1-2.TRBD1.TRBC1_TGTGCCAGCAGCCCCACAGGGGGAGGTGGCTACACCTTC
P1_P_ACATACGCAGGGTTAG	P1	P	TRAV13-2.TRAJ28.TRAC	CAETRGAGSYQLTF	TGTGCAGAGACCCGCGGGGCTGGGAGTTACCAACTCACTTTC	TRBV20-1.TRBJ2-3.TRBD2.TRBC2	CSALILAGGVSTDTQYF	TGCAGTGCCTTGATTCTAGCGGGGGGCGTTAGCACAGATACGCAGTATTTT	TRAV13-2.TRAJ28.TRAC_TRBV20-1.TRBJ2-3.TRBD2.TRBC2	TGTGCAGAGACCCGCGGGGCTGGGAGTTACCAACTCACTTTC_TGCAGTGCCTTGATTCTAGCGGGGGGCGTTAGCACAGATACGCAGTATTTT	CAETRGAGSYQLTF_CSALILAGGVSTDTQYF	TRAV13-2.TRAJ28.TRAC_TGTGCAGAGACCCGCGGGGCTGGGAGTTACCAACTCACTTTC_TRBV20-1.TRBJ2-3.TRBD2.TRBC2_TGCAGTGCCTTGATTCTAGCGGGGGGCGTTAGCACAGATACGCAGTATTTT
P1_P_ACATACGCAGTGGGAT	P1	P	TRAV38-1.TRAJ23.TRAC	CALLLYNQGGKLIF	TGTGCTTTACTCCTTTATAACCAGGGAGGAAAGCTTATCTTC	TRBV7-3.TRBJ2-3.TRBD2.TRBC2	CASSTGTSGFYTQYF	TGTGCCAGCAGCACCGGGACTAGCGGTTTTTATACGCAGTATTTT	TRAV38-1.TRAJ23.TRAC_TRBV7-3.TRBJ2-3.TRBD2.TRBC2	TGTGCTTTACTCCTTTATAACCAGGGAGGAAAGCTTATCTTC_TGTGCCAGCAGCACCGGGACTAGCGGTTTTTATACGCAGTATTTT	CALLLYNQGGKLIF_CASSTGTSGFYTQYF	TRAV38-1.TRAJ23.TRAC_TGTGCTTTACTCCTTTATAACCAGGGAGGAAAGCTTATCTTC_TRBV7-3.TRBJ2-3.TRBD2.TRBC2_TGTGCCAGCAGCACCGGGACTAGCGGTTTTTATACGCAGTATTTT
P1_P_ACATACGTCAGGATCT	P1	P	NA	NA	NA	TRBV7-2.TRBJ1-3.TRBD1.TRBC1	CASSLGTGPGNTIYF	TGTGCCAGCAGCTTAGGAACAGGGCCTGGAAACACCATATATTTT	NA_TRBV7-2.TRBJ1-3.TRBD1.TRBC1	NA_TGTGCCAGCAGCTTAGGAACAGGGCCTGGAAACACCATATATTTT	NA_CASSLGTGPGNTIYF	NA_NA_TRBV7-2.TRBJ1-3.TRBD1.TRBC1_TGTGCCAGCAGCTTAGGAACAGGGCCTGGAAACACCATATATTTT
P1_P_ACATACGTCCGCGGTA	P1	P	NA	NA	NA	TRBV7-3.TRBJ2-1.TRBD2.TRBC2	CASSLRAGGPNEQFF	TGTGCCAGCAGCTTAAGGGCGGGAGGGCCCAATGAGCAGTTCTTC	NA_TRBV7-3.TRBJ2-1.TRBD2.TRBC2	NA_TGTGCCAGCAGCTTAAGGGCGGGAGGGCCCAATGAGCAGTTCTTC	NA_CASSLRAGGPNEQFF	NA_NA_TRBV7-3.TRBJ2-1.TRBD2.TRBC2_TGTGCCAGCAGCTTAAGGGCGGGAGGGCCCAATGAGCAGTTCTTC
P1_P_ACATCAGAGCTCCTCT	P1	P	TRAV12-2.TRAJ35.TRAC	CAVIGRGFGNVLHC	TGTGCCGTGATAGGGAGGGGCTTTGGGAATGTGCTGCATTGC	TRBV5-6.TRBJ1-4.TRBD1.TRBC1	CASSLGTWETNEKLFF	TGTGCCAGCAGCCTGGGGACATGGGAAACTAATGAAAAACTGTTTTTT	TRAV12-2.TRAJ35.TRAC_TRBV5-6.TRBJ1-4.TRBD1.TRBC1	TGTGCCGTGATAGGGAGGGGCTTTGGGAATGTGCTGCATTGC_TGTGCCAGCAGCCTGGGGACATGGGAAACTAATGAAAAACTGTTTTTT	CAVIGRGFGNVLHC_CASSLGTWETNEKLFF	TRAV12-2.TRAJ35.TRAC_TGTGCCGTGATAGGGAGGGGCTTTGGGAATGTGCTGCATTGC_TRBV5-6.TRBJ1-4.TRBD1.TRBC1_TGTGCCAGCAGCCTGGGGACATGGGAAACTAATGAAAAACTGTTTTTT
P1_P_ACATCAGAGGATGGTC	P1	P	NA	NA	NA	TRBV6-3.TRBJ2-1.TRBD2.TRBC2	CASSASRSLIPTRQFF	TGTGCCAGCAGTGCCTCGCGTTCGCTCATCCCTACGAGGCAGTTCTTC	NA_TRBV6-3.TRBJ2-1.TRBD2.TRBC2	NA_TGTGCCAGCAGTGCCTCGCGTTCGCTCATCCCTACGAGGCAGTTCTTC	NA_CASSASRSLIPTRQFF	NA_NA_TRBV6-3.TRBJ2-1.TRBD2.TRBC2_TGTGCCAGCAGTGCCTCGCGTTCGCTCATCCCTACGAGGCAGTTCTTC
P1_P_ACATCAGAGGTAGCTG	P1	P	TRAV6.TRAJ10.TRAC	CAVFTGGGNKLTF	TGTGCCGTGTTCACGGGAGGAGGAAACAAACTCACCTTT	TRBV5-1.TRBJ2-3.TRBD2.TRBC2	CASSSLSGVSTDTQYF	TGCGCCAGCAGCTCGTTAAGCGGGGTTAGCACAGATACGCAGTATTTT	TRAV6.TRAJ10.TRAC_TRBV5-1.TRBJ2-3.TRBD2.TRBC2	TGTGCCGTGTTCACGGGAGGAGGAAACAAACTCACCTTT_TGCGCCAGCAGCTCGTTAAGCGGGGTTAGCACAGATACGCAGTATTTT	CAVFTGGGNKLTF_CASSSLSGVSTDTQYF	TRAV6.TRAJ10.TRAC_TGTGCCGTGTTCACGGGAGGAGGAAACAAACTCACCTTT_TRBV5-1.TRBJ2-3.TRBD2.TRBC2_TGCGCCAGCAGCTCGTTAAGCGGGGTTAGCACAGATACGCAGTATTTT
P1_P_ACATCAGCAACACGCC	P1	P	TRAV13-2.TRAJ13.TRAC	CAEKGYQKVTF	TGTGCAGAAAAGGGTTACCAGAAAGTTACCTTT	TRBV6-5.TRBJ1-1.None.TRBC1	CASSSHVNQETEAFF	TGTGCCAGCAGTTCACACGTGAATCAGGAGACTGAAGCTTTCTTT	TRAV13-2.TRAJ13.TRAC_TRBV6-5.TRBJ1-1.None.TRBC1	TGTGCAGAAAAGGGTTACCAGAAAGTTACCTTT_TGTGCCAGCAGTTCACACGTGAATCAGGAGACTGAAGCTTTCTTT	CAEKGYQKVTF_CASSSHVNQETEAFF	TRAV13-2.TRAJ13.TRAC_TGTGCAGAAAAGGGTTACCAGAAAGTTACCTTT_TRBV6-5.TRBJ1-1.None.TRBC1_TGTGCCAGCAGTTCACACGTGAATCAGGAGACTGAAGCTTTCTTT
P1_P_ACATCAGCAAGCCGTC	P1	P	NA	NA	NA	TRBV6-3.TRBJ2-7.TRBD1.TRBC2	CASRNGQGSYEQYF	TGTGCCAGCAGAAATGGACAGGGTTCCTACGAGCAGTACTTC	NA_TRBV6-3.TRBJ2-7.TRBD1.TRBC2	NA_TGTGCCAGCAGAAATGGACAGGGTTCCTACGAGCAGTACTTC	NA_CASRNGQGSYEQYF	NA_NA_TRBV6-3.TRBJ2-7.TRBD1.TRBC2_TGTGCCAGCAGAAATGGACAGGGTTCCTACGAGCAGTACTTC
P1_P_ACATCAGCACAGTCGC	P1	P	NA	NA	NA	TRBV20-1.TRBJ2-5.TRBD1.TRBC2	CSATAGEETQYF	TGCAGTGCCACGGCAGGGGAAGAGACCCAGTACTTC	NA_TRBV20-1.TRBJ2-5.TRBD1.TRBC2	NA_TGCAGTGCCACGGCAGGGGAAGAGACCCAGTACTTC	NA_CSATAGEETQYF	NA_NA_TRBV20-1.TRBJ2-5.TRBD1.TRBC2_TGCAGTGCCACGGCAGGGGAAGAGACCCAGTACTTC
P1_P_ACATCAGCACTTGGAT	P1	P	TRAV14DV4.TRAJ45.TRAC	CAMREIYSGGGADGLTF	TGTGCAATGAGAGAGATTTATTCAGGAGGAGGTGCTGACGGACTCACCTTT	TRBV29-1.TRBJ1-2.TRBD1.TRBC1	CSSPQGNYGYTF	TGCAGTTCCCCTCAGGGAAACTATGGCTACACCTTC	TRAV14DV4.TRAJ45.TRAC_TRBV29-1.TRBJ1-2.TRBD1.TRBC1	TGTGCAATGAGAGAGATTTATTCAGGAGGAGGTGCTGACGGACTCACCTTT_TGCAGTTCCCCTCAGGGAAACTATGGCTACACCTTC	CAMREIYSGGGADGLTF_CSSPQGNYGYTF	TRAV14DV4.TRAJ45.TRAC_TGTGCAATGAGAGAGATTTATTCAGGAGGAGGTGCTGACGGACTCACCTTT_TRBV29-1.TRBJ1-2.TRBD1.TRBC1_TGCAGTTCCCCTCAGGGAAACTATGGCTACACCTTC
P1_P_ACATCAGCAGACAAAT	P1	P	TRAV29DV5.TRAJ52.TRAC	CAARTAGGTSYGKLTF	TGTGCAGCACGAACTGCTGGTGGTACTAGCTATGGAAAGCTGACATTT	TRBV6-5.TRBJ1-6.None.TRBC1	CASSYTAVPRANSPLHF	TGTGCCAGCAGTTACACGGCCGTCCCCAGAGCTAATTCACCCCTCCACTTT	TRAV29DV5.TRAJ52.TRAC_TRBV6-5.TRBJ1-6.None.TRBC1	TGTGCAGCACGAACTGCTGGTGGTACTAGCTATGGAAAGCTGACATTT_TGTGCCAGCAGTTACACGGCCGTCCCCAGAGCTAATTCACCCCTCCACTTT	CAARTAGGTSYGKLTF_CASSYTAVPRANSPLHF	TRAV29DV5.TRAJ52.TRAC_TGTGCAGCACGAACTGCTGGTGGTACTAGCTATGGAAAGCTGACATTT_TRBV6-5.TRBJ1-6.None.TRBC1_TGTGCCAGCAGTTACACGGCCGTCCCCAGAGCTAATTCACCCCTCCACTTT
P1_P_ACATCAGCAGACGCTC	P1	P	TRAV3.TRAJ24.TRAC	CAVWITDSWGKLQF	TGTGCTGTTTGGATTACTGACAGCTGGGGGAAATTGCAGTTT	TRBV7-8.TRBJ2-1.TRBD1.TRBC2	CASSLAAGVVYNEQFF	TGTGCCAGCAGCTTAGCGGCAGGGGTGGTCTACAATGAGCAGTTCTTC	TRAV3.TRAJ24.TRAC_TRBV7-8.TRBJ2-1.TRBD1.TRBC2	TGTGCTGTTTGGATTACTGACAGCTGGGGGAAATTGCAGTTT_TGTGCCAGCAGCTTAGCGGCAGGGGTGGTCTACAATGAGCAGTTCTTC	CAVWITDSWGKLQF_CASSLAAGVVYNEQFF	TRAV3.TRAJ24.TRAC_TGTGCTGTTTGGATTACTGACAGCTGGGGGAAATTGCAGTTT_TRBV7-8.TRBJ2-1.TRBD1.TRBC2_TGTGCCAGCAGCTTAGCGGCAGGGGTGGTCTACAATGAGCAGTTCTTC
P1_P_ACATCAGGTATAGGTA	P1	P	TRAV13-1.TRAJ22.TRAC	CAPQGSARQLTF	TGTGCACCCCAGGGATCTGCAAGGCAACTGACCTTT	TRBV12-4.TRBJ1-4.TRBD1.TRBC1	CASSLGAGEKLFF	TGTGCCAGCAGTTTGGGGGCGGGTGAAAAACTGTTTTTT	TRAV13-1.TRAJ22.TRAC_TRBV12-4.TRBJ1-4.TRBD1.TRBC1	TGTGCACCCCAGGGATCTGCAAGGCAACTGACCTTT_TGTGCCAGCAGTTTGGGGGCGGGTGAAAAACTGTTTTTT	CAPQGSARQLTF_CASSLGAGEKLFF	TRAV13-1.TRAJ22.TRAC_TGTGCACCCCAGGGATCTGCAAGGCAACTGACCTTT_TRBV12-4.TRBJ1-4.TRBD1.TRBC1_TGTGCCAGCAGTTTGGGGGCGGGTGAAAAACTGTTTTTT
P1_P_ACATCAGGTCTTGATG	P1	P	TRAV8-2.TRAJ6.TRAC	CVVSDRTGGSYIPTF	TGTGTTGTGAGTGATCGAACTGGAGGAAGCTACATACCTACATTT	TRBV4-3.TRBJ2-3.TRBD2.TRBC2	CASSQDPPSGGPTDTQYF	TGCGCCAGCAGCCAAGATCCCCCCAGCGGGGGACCCACAGATACGCAGTATTTT	TRAV8-2.TRAJ6.TRAC_TRBV4-3.TRBJ2-3.TRBD2.TRBC2	TGTGTTGTGAGTGATCGAACTGGAGGAAGCTACATACCTACATTT_TGCGCCAGCAGCCAAGATCCCCCCAGCGGGGGACCCACAGATACGCAGTATTTT	CVVSDRTGGSYIPTF_CASSQDPPSGGPTDTQYF	TRAV8-2.TRAJ6.TRAC_TGTGTTGTGAGTGATCGAACTGGAGGAAGCTACATACCTACATTT_TRBV4-3.TRBJ2-3.TRBD2.TRBC2_TGCGCCAGCAGCCAAGATCCCCCCAGCGGGGGACCCACAGATACGCAGTATTTT
P1_P_ACATCAGTCAGCGACC	P1	P	TRAV12-3.TRAJ21.TRAC	CAMSGNFNKFYF	TGTGCAATGTCGGGCAACTTCAACAAATTTTACTTT	TRBV3-1.TRBJ2-7.TRBD2.TRBC2	CASSPLAGREQYF	TGTGCCAGCAGCCCCCTAGCTGGGCGGGAGCAGTACTTC	TRAV12-3.TRAJ21.TRAC_TRBV3-1.TRBJ2-7.TRBD2.TRBC2	TGTGCAATGTCGGGCAACTTCAACAAATTTTACTTT_TGTGCCAGCAGCCCCCTAGCTGGGCGGGAGCAGTACTTC	CAMSGNFNKFYF_CASSPLAGREQYF	TRAV12-3.TRAJ21.TRAC_TGTGCAATGTCGGGCAACTTCAACAAATTTTACTTT_TRBV3-1.TRBJ2-7.TRBD2.TRBC2_TGTGCCAGCAGCCCCCTAGCTGGGCGGGAGCAGTACTTC
P1_P_ACATCAGTCCTCAATT	P1	P	TRAV12-2.TRAJ37.TRAC	CAVKRGGSSNTGKLIF	TGTGCCGTGAAGAGGGGAGGCTCTAGCAACACAGGCAAACTAATCTTT	TRBV14.TRBJ2-3.None.TRBC2	CASSQVGTDTQYF	TGTGCCAGCAGCCAAGTGGGCACAGATACGCAGTATTTT	TRAV12-2.TRAJ37.TRAC_TRBV14.TRBJ2-3.None.TRBC2	TGTGCCGTGAAGAGGGGAGGCTCTAGCAACACAGGCAAACTAATCTTT_TGTGCCAGCAGCCAAGTGGGCACAGATACGCAGTATTTT	CAVKRGGSSNTGKLIF_CASSQVGTDTQYF	TRAV12-2.TRAJ37.TRAC_TGTGCCGTGAAGAGGGGAGGCTCTAGCAACACAGGCAAACTAATCTTT_TRBV14.TRBJ2-3.None.TRBC2_TGTGCCAGCAGCCAAGTGGGCACAGATACGCAGTATTTT
P1_P_ACATGGTAGCGTTGCC	P1	P	TRAV20.TRAJ15.TRAC	CAVQAGQAGTALIF	TGTGCTGTGCAGGCAGGACAGGCAGGAACTGCTCTGATCTTT	TRBV6-5.TRBJ1-2.TRBD2.TRBC1	CASSREVNYGYTF	TGTGCCAGCTCCCGGGAAGTCAACTATGGCTACACCTTC	TRAV20.TRAJ15.TRAC_TRBV6-5.TRBJ1-2.TRBD2.TRBC1	TGTGCTGTGCAGGCAGGACAGGCAGGAACTGCTCTGATCTTT_TGTGCCAGCTCCCGGGAAGTCAACTATGGCTACACCTTC	CAVQAGQAGTALIF_CASSREVNYGYTF	TRAV20.TRAJ15.TRAC_TGTGCTGTGCAGGCAGGACAGGCAGGAACTGCTCTGATCTTT_TRBV6-5.TRBJ1-2.TRBD2.TRBC1_TGTGCCAGCTCCCGGGAAGTCAACTATGGCTACACCTTC
P1_P_ACATGGTAGTTCGCGC	P1	P	TRAV9-2.TRAJ41.TRAC	CALSDRPSNSGYALNF	TGTGCTCTGAGTGATCGTCCCTCAAATTCCGGGTATGCACTCAACTTC	TRBV20-1.TRBJ1-4.None.TRBC1	CSARDNSPRANEKLFF	TGCAGTGCTAGAGATAACAGCCCCCGGGCTAATGAAAAACTGTTTTTT	TRAV9-2.TRAJ41.TRAC_TRBV20-1.TRBJ1-4.None.TRBC1	TGTGCTCTGAGTGATCGTCCCTCAAATTCCGGGTATGCACTCAACTTC_TGCAGTGCTAGAGATAACAGCCCCCGGGCTAATGAAAAACTGTTTTTT	CALSDRPSNSGYALNF_CSARDNSPRANEKLFF	TRAV9-2.TRAJ41.TRAC_TGTGCTCTGAGTGATCGTCCCTCAAATTCCGGGTATGCACTCAACTTC_TRBV20-1.TRBJ1-4.None.TRBC1_TGCAGTGCTAGAGATAACAGCCCCCGGGCTAATGAAAAACTGTTTTTT
P1_P_ACATGGTCAAAGGCGT	P1	P	TRAV38-2DV8.TRAJ44.TRAC	CAYKVDTGTASKLTF	TGTGCTTATAAGGTGGATACCGGCACTGCCAGTAAACTCACCTTT	TRBV11-2.TRBJ2-4.TRBD1.TRBC2	CASSLMGPRNIQYF	TGTGCCAGCAGCTTAATGGGGCCGAGAAACATTCAGTACTTC	TRAV38-2DV8.TRAJ44.TRAC_TRBV11-2.TRBJ2-4.TRBD1.TRBC2	TGTGCTTATAAGGTGGATACCGGCACTGCCAGTAAACTCACCTTT_TGTGCCAGCAGCTTAATGGGGCCGAGAAACATTCAGTACTTC	CAYKVDTGTASKLTF_CASSLMGPRNIQYF	TRAV38-2DV8.TRAJ44.TRAC_TGTGCTTATAAGGTGGATACCGGCACTGCCAGTAAACTCACCTTT_TRBV11-2.TRBJ2-4.TRBD1.TRBC2_TGTGCCAGCAGCTTAATGGGGCCGAGAAACATTCAGTACTTC
P1_P_ACATGGTTCATCGATG	P1	P	NA	NA	NA	TRBV5-4.TRBJ2-1.None.TRBC2	CASTWSSSSGVWFF	TGTGCCAGCACGTGGAGTTCGTCTTCGGGTGTTTGGTTCTTC	NA_TRBV5-4.TRBJ2-1.None.TRBC2	NA_TGTGCCAGCACGTGGAGTTCGTCTTCGGGTGTTTGGTTCTTC	NA_CASTWSSSSGVWFF	NA_NA_TRBV5-4.TRBJ2-1.None.TRBC2_TGTGCCAGCACGTGGAGTTCGTCTTCGGGTGTTTGGTTCTTC
P1_P_ACATGGTTCATCTGTT	P1	P	TRAV39.TRAJ40.TRAC	CAVDGRKGTYKYIF	TGTGCCGTGGACGGGAGGAAAGGAACCTACAAATACATCTTT	TRBV10-3.TRBJ1-4.TRBD1.TRBC1	CAISGTGGLDEKLFF	TGTGCCATCAGTGGTACAGGGGGCTTGGATGAAAAACTGTTTTTT	TRAV39.TRAJ40.TRAC_TRBV10-3.TRBJ1-4.TRBD1.TRBC1	TGTGCCGTGGACGGGAGGAAAGGAACCTACAAATACATCTTT_TGTGCCATCAGTGGTACAGGGGGCTTGGATGAAAAACTGTTTTTT	CAVDGRKGTYKYIF_CAISGTGGLDEKLFF	TRAV39.TRAJ40.TRAC_TGTGCCGTGGACGGGAGGAAAGGAACCTACAAATACATCTTT_TRBV10-3.TRBJ1-4.TRBD1.TRBC1_TGTGCCATCAGTGGTACAGGGGGCTTGGATGAAAAACTGTTTTTT
P1_P_ACATGGTTCCAATGGT	P1	P	TRAV8-1.TRAJ43.TRAC	CAVTTNNNDMRF	TGTGCCGTGACCACGAATAACAATGACATGCGCTTT	TRBV2.TRBJ2-6.TRBD2.TRBC2	CASSSQRGLRGLSGANVLTF	TGTGCCAGCAGTTCACAACGGGGACTCCGGGGCTTATCTGGGGCCAACGTCCTGACTTTC	TRAV8-1.TRAJ43.TRAC_TRBV2.TRBJ2-6.TRBD2.TRBC2	TGTGCCGTGACCACGAATAACAATGACATGCGCTTT_TGTGCCAGCAGTTCACAACGGGGACTCCGGGGCTTATCTGGGGCCAACGTCCTGACTTTC	CAVTTNNNDMRF_CASSSQRGLRGLSGANVLTF	TRAV8-1.TRAJ43.TRAC_TGTGCCGTGACCACGAATAACAATGACATGCGCTTT_TRBV2.TRBJ2-6.TRBD2.TRBC2_TGTGCCAGCAGTTCACAACGGGGACTCCGGGGCTTATCTGGGGCCAACGTCCTGACTTTC
P1_P_ACATGGTTCGCTAGCG	P1	P	TRAV12-1.TRAJ23.TRAC	CVVNRANQGGKLIF	TGTGTGGTGAACAGAGCCAACCAGGGAGGAAAGCTTATCTTC	TRBV11-3.TRBJ2-3.TRBD1.TRBC2	CASSSREDTQYF	TGTGCCAGCAGCTCCAGGGAAGATACGCAGTATTTT	TRAV12-1.TRAJ23.TRAC_TRBV11-3.TRBJ2-3.TRBD1.TRBC2	TGTGTGGTGAACAGAGCCAACCAGGGAGGAAAGCTTATCTTC_TGTGCCAGCAGCTCCAGGGAAGATACGCAGTATTTT	CVVNRANQGGKLIF_CASSSREDTQYF	TRAV12-1.TRAJ23.TRAC_TGTGTGGTGAACAGAGCCAACCAGGGAGGAAAGCTTATCTTC_TRBV11-3.TRBJ2-3.TRBD1.TRBC2_TGTGCCAGCAGCTCCAGGGAAGATACGCAGTATTTT
P1_P_ACATGGTTCGTACGGC	P1	P	NA	NA	NA	TRBV7-2.TRBJ2-3.TRBD2.TRBC2	CASSSGLVTDTQYF	TGTGCCAGCAGTTCCGGACTAGTCACAGATACGCAGTATTTT	NA_TRBV7-2.TRBJ2-3.TRBD2.TRBC2	NA_TGTGCCAGCAGTTCCGGACTAGTCACAGATACGCAGTATTTT	NA_CASSSGLVTDTQYF	NA_NA_TRBV7-2.TRBJ2-3.TRBD2.TRBC2_TGTGCCAGCAGTTCCGGACTAGTCACAGATACGCAGTATTTT
P1_P_ACATGGTTCTGCGGCA	P1	P	TRAV38-1.TRAJ17.TRAC	CAFMDSWDAGNKLTF	TGTGCTTTCATGGACAGTTGGGATGCAGGCAACAAGCTAACTTTT	TRBV10-3.TRBJ2-3.TRBD2.TRBC2;TRBV11-1.TRBJ2-3.TRBD1.TRBC2	CAISERVAGLMDTQYF;CASSPLEGVYTDTQYF	TGTGCCATCAGTGAAAGGGTAGCGGGGCTGATGGATACGCAGTATTTT;TGTGCCAGCAGCCCTCTGGAAGGGGTATATACAGATACGCAGTATTTT	TRAV38-1.TRAJ17.TRAC_TRBV10-3.TRBJ2-3.TRBD2.TRBC2;TRBV11-1.TRBJ2-3.TRBD1.TRBC2	TGTGCTTTCATGGACAGTTGGGATGCAGGCAACAAGCTAACTTTT_TGTGCCATCAGTGAAAGGGTAGCGGGGCTGATGGATACGCAGTATTTT;TGTGCCAGCAGCCCTCTGGAAGGGGTATATACAGATACGCAGTATTTT	CAFMDSWDAGNKLTF_CAISERVAGLMDTQYF;CASSPLEGVYTDTQYF	TRAV38-1.TRAJ17.TRAC_TGTGCTTTCATGGACAGTTGGGATGCAGGCAACAAGCTAACTTTT_TRBV10-3.TRBJ2-3.TRBD2.TRBC2;TRBV11-1.TRBJ2-3.TRBD1.TRBC2_TGTGCCATCAGTGAAAGGGTAGCGGGGCTGATGGATACGCAGTATTTT;TGTGCCAGCAGCCCTCTGGAAGGGGTATATACAGATACGCAGTATTTT
P1_P_ACCAGTAAGAGTGACC	P1	P	TRAV13-1.TRAJ11.TRAC	CAPGYSTLTF	TGTGCTCCAGGATACAGCACCCTCACCTTT	TRBV19.TRBJ2-5.None.TRBC2	CASSRAERETQYF	TGTGCCAGTAGTAGGGCAGAGCGAGAGACCCAGTACTTC	TRAV13-1.TRAJ11.TRAC_TRBV19.TRBJ2-5.None.TRBC2	TGTGCTCCAGGATACAGCACCCTCACCTTT_TGTGCCAGTAGTAGGGCAGAGCGAGAGACCCAGTACTTC	CAPGYSTLTF_CASSRAERETQYF	TRAV13-1.TRAJ11.TRAC_TGTGCTCCAGGATACAGCACCCTCACCTTT_TRBV19.TRBJ2-5.None.TRBC2_TGTGCCAGTAGTAGGGCAGAGCGAGAGACCCAGTACTTC
P1_P_ACCAGTAAGCGCTCCA	P1	P	NA	NA	NA	NA	NA	NA	NA	NA	NA	NA
P1_P_ACCAGTAAGTCCATAC	P1	P	TRAV26-1.TRAJ56.TRAC	CIVSYLTGANSKLTF	TGCATCGTCAGTTATCTTACTGGAGCCAATAGTAAGCTGACATTT	NA	NA	NA	TRAV26-1.TRAJ56.TRAC_NA	TGCATCGTCAGTTATCTTACTGGAGCCAATAGTAAGCTGACATTT_NA	CIVSYLTGANSKLTF_NA	TRAV26-1.TRAJ56.TRAC_TGCATCGTCAGTTATCTTACTGGAGCCAATAGTAAGCTGACATTT_NA_NA
P1_P_ACCAGTACAGTCAGCC	P1	P	TRAV25.TRAJ48.TRAC	CAGPNFGNEKLTF	TGTGCAGGCCCGAACTTTGGAAATGAGAAATTAACCTTT	TRBV20-1.TRBJ1-5.None.TRBC1	CSARGHSREPQHF	TGCAGTGCCAGAGGACACTCACGGGAGCCCCAGCATTTT	TRAV25.TRAJ48.TRAC_TRBV20-1.TRBJ1-5.None.TRBC1	TGTGCAGGCCCGAACTTTGGAAATGAGAAATTAACCTTT_TGCAGTGCCAGAGGACACTCACGGGAGCCCCAGCATTTT	CAGPNFGNEKLTF_CSARGHSREPQHF	TRAV25.TRAJ48.TRAC_TGTGCAGGCCCGAACTTTGGAAATGAGAAATTAACCTTT_TRBV20-1.TRBJ1-5.None.TRBC1_TGCAGTGCCAGAGGACACTCACGGGAGCCCCAGCATTTT
P1_P_ACCAGTACATATGCTG	P1	P	NA	NA	NA	TRBV27.TRBJ2-1.TRBD2.TRBC2	CASSLSSFAGAYNEQFF	TGTGCCAGCAGTTTATCCTCGTTTGCGGGAGCTTACAATGAGCAGTTCTTC	NA_TRBV27.TRBJ2-1.TRBD2.TRBC2	NA_TGTGCCAGCAGTTTATCCTCGTTTGCGGGAGCTTACAATGAGCAGTTCTTC	NA_CASSLSSFAGAYNEQFF	NA_NA_TRBV27.TRBJ2-1.TRBD2.TRBC2_TGTGCCAGCAGTTTATCCTCGTTTGCGGGAGCTTACAATGAGCAGTTCTTC
P1_P_ACCAGTAGTACCCAAT	P1	P	NA	NA	NA	TRBV28.TRBJ1-1.TRBD2.TRBC1	CASSLMTAGGAFF	TGTGCCAGCAGTTTGATGACGGCCGGAGGAGCTTTCTTT	NA_TRBV28.TRBJ1-1.TRBD2.TRBC1	NA_TGTGCCAGCAGTTTGATGACGGCCGGAGGAGCTTTCTTT	NA_CASSLMTAGGAFF	NA_NA_TRBV28.TRBJ1-1.TRBD2.TRBC1_TGTGCCAGCAGTTTGATGACGGCCGGAGGAGCTTTCTTT
P1_P_ACCAGTAGTAGCGCTC	P1	P	NA	NA	NA	TRBV28.TRBJ1-1.TRBD1.TRBC1	CASSLLRGLGTEAFF	TGTGCCAGCAGTTTATTGCGGGGGCTGGGCACTGAAGCTTTCTTT	NA_TRBV28.TRBJ1-1.TRBD1.TRBC1	NA_TGTGCCAGCAGTTTATTGCGGGGGCTGGGCACTGAAGCTTTCTTT	NA_CASSLLRGLGTEAFF	NA_NA_TRBV28.TRBJ1-1.TRBD1.TRBC1_TGTGCCAGCAGTTTATTGCGGGGGCTGGGCACTGAAGCTTTCTTT
P1_P_ACCAGTAGTGCTAGCC	P1	P	NA	NA	NA	TRBV20-1.TRBJ1-1.TRBD1.TRBC1	CRPGGLNTEAFF	TGCAGACCCGGGGGCCTGAACACTGAAGCTTTCTTT	NA_TRBV20-1.TRBJ1-1.TRBD1.TRBC1	NA_TGCAGACCCGGGGGCCTGAACACTGAAGCTTTCTTT	NA_CRPGGLNTEAFF	NA_NA_TRBV20-1.TRBJ1-1.TRBD1.TRBC1_TGCAGACCCGGGGGCCTGAACACTGAAGCTTTCTTT
P1_P_ACCAGTATCACCATAG	P1	P	TRAV29DV5.TRAJ32.TRAC	CAAPGRGATNKLIF	TGTGCAGCACCCGGGAGGGGTGCTACAAACAAGCTCATCTTT	TRBV9.TRBJ1-3.TRBD2.TRBC1	CASSVAGSSGNTIYF	TGTGCCAGCAGCGTAGCAGGGAGCTCTGGAAACACCATATATTTT	TRAV29DV5.TRAJ32.TRAC_TRBV9.TRBJ1-3.TRBD2.TRBC1	TGTGCAGCACCCGGGAGGGGTGCTACAAACAAGCTCATCTTT_TGTGCCAGCAGCGTAGCAGGGAGCTCTGGAAACACCATATATTTT	CAAPGRGATNKLIF_CASSVAGSSGNTIYF	TRAV29DV5.TRAJ32.TRAC_TGTGCAGCACCCGGGAGGGGTGCTACAAACAAGCTCATCTTT_TRBV9.TRBJ1-3.TRBD2.TRBC1_TGTGCCAGCAGCGTAGCAGGGAGCTCTGGAAACACCATATATTTT
P1_P_ACCAGTATCACTTATC	P1	P	TRAV13-2.TRAJ23.TRAC	CAETRYNQGGKLIF	TGTGCAGAGACCCGTTATAACCAGGGAGGAAAGCTTATCTTC	NA	NA	NA	TRAV13-2.TRAJ23.TRAC_NA	TGTGCAGAGACCCGTTATAACCAGGGAGGAAAGCTTATCTTC_NA	CAETRYNQGGKLIF_NA	TRAV13-2.TRAJ23.TRAC_TGTGCAGAGACCCGTTATAACCAGGGAGGAAAGCTTATCTTC_NA_NA
P1_P_ACCAGTATCGGTCTAA	P1	P	TRAV20.TRAJ39.TRAC	CAVQAKNNNAGNMLTF	TGTGCTGTGCAGGCGAAAAATAATAATGCAGGCAACATGCTCACCTTT	TRBV5-6.TRBJ2-5.TRBD1.TRBC2	CASSLGPGKETQYF	TGTGCCAGCAGCTTGGGGCCAGGGAAAGAGACCCAGTACTTC	TRAV20.TRAJ39.TRAC_TRBV5-6.TRBJ2-5.TRBD1.TRBC2	TGTGCTGTGCAGGCGAAAAATAATAATGCAGGCAACATGCTCACCTTT_TGTGCCAGCAGCTTGGGGCCAGGGAAAGAGACCCAGTACTTC	CAVQAKNNNAGNMLTF_CASSLGPGKETQYF	TRAV20.TRAJ39.TRAC_TGTGCTGTGCAGGCGAAAAATAATAATGCAGGCAACATGCTCACCTTT_TRBV5-6.TRBJ2-5.TRBD1.TRBC2_TGTGCCAGCAGCTTGGGGCCAGGGAAAGAGACCCAGTACTTC
P1_P_ACCCACTCACAACTGT	P1	P	NA	NA	NA	TRBV12-3.TRBJ2-2.TRBD1.TRBC2	CASSFRGWSSSGELFF	TGTGCCAGCAGTTTTAGGGGGTGGTCGAGTTCCGGGGAGCTGTTTTTT	NA_TRBV12-3.TRBJ2-2.TRBD1.TRBC2	NA_TGTGCCAGCAGTTTTAGGGGGTGGTCGAGTTCCGGGGAGCTGTTTTTT	NA_CASSFRGWSSSGELFF	NA_NA_TRBV12-3.TRBJ2-2.TRBD1.TRBC2_TGTGCCAGCAGTTTTAGGGGGTGGTCGAGTTCCGGGGAGCTGTTTTTT
P1_P_ACCCACTCAGTCAGCC	P1	P	TRAV8-3.TRAJ6.TRAC	CAESGGSYIPTF	TGTGCTGAGTCAGGAGGAAGCTACATACCTACATTT	TRBV12-3.TRBJ2-3.TRBD2.TRBC2	CASSRTSGGADTQYF	TGTGCCAGCAGTCGGACTAGCGGGGGGGCAGATACGCAGTATTTT	TRAV8-3.TRAJ6.TRAC_TRBV12-3.TRBJ2-3.TRBD2.TRBC2	TGTGCTGAGTCAGGAGGAAGCTACATACCTACATTT_TGTGCCAGCAGTCGGACTAGCGGGGGGGCAGATACGCAGTATTTT	CAESGGSYIPTF_CASSRTSGGADTQYF	TRAV8-3.TRAJ6.TRAC_TGTGCTGAGTCAGGAGGAAGCTACATACCTACATTT_TRBV12-3.TRBJ2-3.TRBD2.TRBC2_TGTGCCAGCAGTCGGACTAGCGGGGGGGCAGATACGCAGTATTTT
P1_P_ACCCACTGTAAGGATT	P1	P	TRAV9-2.TRAJ48.TRAC	CALSDRTNFGNEKLTF	TGTGCTCTGAGTGATCGAACTAACTTTGGAAATGAGAAATTAACCTTT	TRBV10-3.TRBJ1-5.TRBD1.TRBC1	CASQGGSNQPQHF	TGTGCCTCCCAGGGGGGCAGCAATCAGCCCCAGCATTTT	TRAV9-2.TRAJ48.TRAC_TRBV10-3.TRBJ1-5.TRBD1.TRBC1	TGTGCTCTGAGTGATCGAACTAACTTTGGAAATGAGAAATTAACCTTT_TGTGCCTCCCAGGGGGGCAGCAATCAGCCCCAGCATTTT	CALSDRTNFGNEKLTF_CASQGGSNQPQHF	TRAV9-2.TRAJ48.TRAC_TGTGCTCTGAGTGATCGAACTAACTTTGGAAATGAGAAATTAACCTTT_TRBV10-3.TRBJ1-5.TRBD1.TRBC1_TGTGCCTCCCAGGGGGGCAGCAATCAGCCCCAGCATTTT
P1_P_ACCCACTGTTGCCTCT	P1	P	TRAV3.TRAJ39.TRAC	CAANNAGNMLTF	TGTGCTGCTAATAATGCAGGCAACATGCTCACCTTT	TRBV25-1.TRBJ1-1.TRBD1.TRBC1	CASSELGAGVTEAFF	TGTGCCAGCAGTGAATTGGGCGCAGGGGTGACTGAAGCTTTCTTT	TRAV3.TRAJ39.TRAC_TRBV25-1.TRBJ1-1.TRBD1.TRBC1	TGTGCTGCTAATAATGCAGGCAACATGCTCACCTTT_TGTGCCAGCAGTGAATTGGGCGCAGGGGTGACTGAAGCTTTCTTT	CAANNAGNMLTF_CASSELGAGVTEAFF	TRAV3.TRAJ39.TRAC_TGTGCTGCTAATAATGCAGGCAACATGCTCACCTTT_TRBV25-1.TRBJ1-1.TRBD1.TRBC1_TGTGCCAGCAGTGAATTGGGCGCAGGGGTGACTGAAGCTTTCTTT
P1_P_ACCGTAAAGGGATGGG	P1	P	TRAV29DV5.TRAJ52.TRAC	CAARTAGGTSYGKLTF	TGTGCAGCACGAACTGCTGGTGGTACTAGCTATGGAAAGCTGACATTT	TRBV6-5.TRBJ1-6.None.TRBC1	CASSYTAVPRANSPLHF	TGTGCCAGCAGTTACACGGCCGTCCCCAGAGCTAATTCACCCCTCCACTTT	TRAV29DV5.TRAJ52.TRAC_TRBV6-5.TRBJ1-6.None.TRBC1	TGTGCAGCACGAACTGCTGGTGGTACTAGCTATGGAAAGCTGACATTT_TGTGCCAGCAGTTACACGGCCGTCCCCAGAGCTAATTCACCCCTCCACTTT	CAARTAGGTSYGKLTF_CASSYTAVPRANSPLHF	TRAV29DV5.TRAJ52.TRAC_TGTGCAGCACGAACTGCTGGTGGTACTAGCTATGGAAAGCTGACATTT_TRBV6-5.TRBJ1-6.None.TRBC1_TGTGCCAGCAGTTACACGGCCGTCCCCAGAGCTAATTCACCCCTCCACTTT
P1_P_ACCGTAAAGTATCTCG	P1	P	TRAV35.TRAJ28.TRAC	CAGRPSGAGSYQLTF	TGTGCTGGGCGGCCCTCTGGGGCTGGGAGTTACCAACTCACTTTC	TRBV28.TRBJ1-6.TRBD1.TRBC1	CASGKGAVNSPLHF	TGTGCCAGCGGGAAGGGGGCGGTAAATTCACCCCTCCACTTT	TRAV35.TRAJ28.TRAC_TRBV28.TRBJ1-6.TRBD1.TRBC1	TGTGCTGGGCGGCCCTCTGGGGCTGGGAGTTACCAACTCACTTTC_TGTGCCAGCGGGAAGGGGGCGGTAAATTCACCCCTCCACTTT	CAGRPSGAGSYQLTF_CASGKGAVNSPLHF	TRAV35.TRAJ28.TRAC_TGTGCTGGGCGGCCCTCTGGGGCTGGGAGTTACCAACTCACTTTC_TRBV28.TRBJ1-6.TRBD1.TRBC1_TGTGCCAGCGGGAAGGGGGCGGTAAATTCACCCCTCCACTTT
P1_P_ACCGTAACACGGTAGA	P1	P	NA	NA	NA	TRBV7-9.TRBJ2-1.TRBD1.TRBC2	CASSPGRSSYNEQFF	TGTGCCAGCAGCCCAGGGCGGAGCTCCTACAATGAGCAGTTCTTC	NA_TRBV7-9.TRBJ2-1.TRBD1.TRBC2	NA_TGTGCCAGCAGCCCAGGGCGGAGCTCCTACAATGAGCAGTTCTTC	NA_CASSPGRSSYNEQFF	NA_NA_TRBV7-9.TRBJ2-1.TRBD1.TRBC2_TGTGCCAGCAGCCCAGGGCGGAGCTCCTACAATGAGCAGTTCTTC
P1_P_ACCGTAAGTATATCCG	P1	P	TRAV9-2.TRAJ13.TRAC	CALVRENQKVTF	TGTGCTCTGGTTCGAGAAAACCAGAAAGTTACCTTT	TRBV11-2.TRBJ1-4.TRBD1.TRBC1	CASSARTGASYKLFF	TGTGCCAGCAGCGCACGGACAGGGGCTTCGTATAAACTGTTTTTT	TRAV9-2.TRAJ13.TRAC_TRBV11-2.TRBJ1-4.TRBD1.TRBC1	TGTGCTCTGGTTCGAGAAAACCAGAAAGTTACCTTT_TGTGCCAGCAGCGCACGGACAGGGGCTTCGTATAAACTGTTTTTT	CALVRENQKVTF_CASSARTGASYKLFF	TRAV9-2.TRAJ13.TRAC_TGTGCTCTGGTTCGAGAAAACCAGAAAGTTACCTTT_TRBV11-2.TRBJ1-4.TRBD1.TRBC1_TGTGCCAGCAGCGCACGGACAGGGGCTTCGTATAAACTGTTTTTT
P1_P_ACCGTAAGTCGAAAGC	P1	P	TRAV26-1.TRAJ40.TRAC	CIVRVAQVGVTSGTYKYIF	TGCATCGTCAGAGTCGCGCAGGTGGGGGTAACCTCAGGAACCTACAAATACATCTTT	TRBV28.TRBJ2-5.None.TRBC2	CASSLGRQETQYF	TGTGCCAGCAGTTTAGGACGCCAAGAGACCCAGTACTTC	TRAV26-1.TRAJ40.TRAC_TRBV28.TRBJ2-5.None.TRBC2	TGCATCGTCAGAGTCGCGCAGGTGGGGGTAACCTCAGGAACCTACAAATACATCTTT_TGTGCCAGCAGTTTAGGACGCCAAGAGACCCAGTACTTC	CIVRVAQVGVTSGTYKYIF_CASSLGRQETQYF	TRAV26-1.TRAJ40.TRAC_TGCATCGTCAGAGTCGCGCAGGTGGGGGTAACCTCAGGAACCTACAAATACATCTTT_TRBV28.TRBJ2-5.None.TRBC2_TGTGCCAGCAGTTTAGGACGCCAAGAGACCCAGTACTTC
P1_P_ACCGTAATCAATCACG	P1	P	NA	NA	NA	TRBV18.TRBJ1-6.TRBD1.TRBC1	CASSALPATDTSSYNSPLHF	TGTGCCAGCTCCGCGCTCCCCGCGACAGACACGAGCTCCTATAATTCACCCCTCCACTTT	NA_TRBV18.TRBJ1-6.TRBD1.TRBC1	NA_TGTGCCAGCTCCGCGCTCCCCGCGACAGACACGAGCTCCTATAATTCACCCCTCCACTTT	NA_CASSALPATDTSSYNSPLHF	NA_NA_TRBV18.TRBJ1-6.TRBD1.TRBC1_TGTGCCAGCTCCGCGCTCCCCGCGACAGACACGAGCTCCTATAATTCACCCCTCCACTTT
P1_P_ACCGTAATCGTCCAGG	P1	P	TRAV9-2.TRAJ23.TRAC	CALYNQGGKLIF	TGTGCTTTATATAACCAGGGAGGAAAGCTTATCTTC	TRBV5-1.TRBJ2-5.TRBD1.TRBC2	CASSLSQGKTQYF	TGCGCCAGCAGCTTGAGCCAGGGGAAGACCCAGTACTTC	TRAV9-2.TRAJ23.TRAC_TRBV5-1.TRBJ2-5.TRBD1.TRBC2	TGTGCTTTATATAACCAGGGAGGAAAGCTTATCTTC_TGCGCCAGCAGCTTGAGCCAGGGGAAGACCCAGTACTTC	CALYNQGGKLIF_CASSLSQGKTQYF	TRAV9-2.TRAJ23.TRAC_TGTGCTTTATATAACCAGGGAGGAAAGCTTATCTTC_TRBV5-1.TRBJ2-5.TRBD1.TRBC2_TGCGCCAGCAGCTTGAGCCAGGGGAAGACCCAGTACTTC
P1_P_ACCGTAATCTATCGCC	P1	P	TRAV14DV4.TRAJ44.TRAC	CASRSITGTASKLTF	TGTGCAAGCCGTAGCATTACCGGCACTGCCAGTAAACTCACCTTT	TRBV9.TRBJ2-5.None.TRBC2	CASSPSPQETQYF	TGTGCCAGCAGCCCGAGCCCCCAAGAGACCCAGTACTTC	TRAV14DV4.TRAJ44.TRAC_TRBV9.TRBJ2-5.None.TRBC2	TGTGCAAGCCGTAGCATTACCGGCACTGCCAGTAAACTCACCTTT_TGTGCCAGCAGCCCGAGCCCCCAAGAGACCCAGTACTTC	CASRSITGTASKLTF_CASSPSPQETQYF	TRAV14DV4.TRAJ44.TRAC_TGTGCAAGCCGTAGCATTACCGGCACTGCCAGTAAACTCACCTTT_TRBV9.TRBJ2-5.None.TRBC2_TGTGCCAGCAGCCCGAGCCCCCAAGAGACCCAGTACTTC
P1_P_ACCTTTACACAGGTTT	P1	P	NA;TRAV9-2.TRAJ38.TRAC	CASSLELAQDEQFF;CALMLRVREAGNNRKLIW	TGTGCCAGCAGCTTAGAGCTAGCCCAAGATGAGCAGTTCTTC;TGTGCTCTGATGCTCCGGGTGCGTGAGGCTGGCAACAACCGTAAGCTGATTTGG	TRBV7-2.TRBJ2-1.TRBD2.TRBC2	CASSLELAQDEQFF	TGTGCCAGCAGCTTAGAGCTAGCCCAAGATGAGCAGTTCTTC	NA;TRAV9-2.TRAJ38.TRAC_TRBV7-2.TRBJ2-1.TRBD2.TRBC2	TGTGCCAGCAGCTTAGAGCTAGCCCAAGATGAGCAGTTCTTC;TGTGCTCTGATGCTCCGGGTGCGTGAGGCTGGCAACAACCGTAAGCTGATTTGG_TGTGCCAGCAGCTTAGAGCTAGCCCAAGATGAGCAGTTCTTC	CASSLELAQDEQFF;CALMLRVREAGNNRKLIW_CASSLELAQDEQFF	NA;TRAV9-2.TRAJ38.TRAC_TGTGCCAGCAGCTTAGAGCTAGCCCAAGATGAGCAGTTCTTC;TGTGCTCTGATGCTCCGGGTGCGTGAGGCTGGCAACAACCGTAAGCTGATTTGG_TRBV7-2.TRBJ2-1.TRBD2.TRBC2_TGTGCCAGCAGCTTAGAGCTAGCCCAAGATGAGCAGTTCTTC
P1_P_ACCTTTATCATAACCG	P1	P	NA	NA	NA	TRBV19.TRBJ2-2.None.TRBC2	CASSISANTGELFF	TGTGCCAGTAGTATTTCTGCGAACACCGGGGAGCTGTTTTTT	NA_TRBV19.TRBJ2-2.None.TRBC2	NA_TGTGCCAGTAGTATTTCTGCGAACACCGGGGAGCTGTTTTTT	NA_CASSISANTGELFF	NA_NA_TRBV19.TRBJ2-2.None.TRBC2_TGTGCCAGTAGTATTTCTGCGAACACCGGGGAGCTGTTTTTT
P1_P_ACCTTTATCGCCATAA	P1	P	TRAV17.TRAJ39.TRAC	CATDRNNAGNMLTF	TGTGCTACGGACAGGAATAATGCAGGCAACATGCTCACCTTT	TRBV7-2.TRBJ2-7.TRBD2.TRBC2	CASSLDPGSYYEQYF	TGTGCCAGCAGCTTAGATCCCGGGAGTTATTACGAGCAGTACTTC	TRAV17.TRAJ39.TRAC_TRBV7-2.TRBJ2-7.TRBD2.TRBC2	TGTGCTACGGACAGGAATAATGCAGGCAACATGCTCACCTTT_TGTGCCAGCAGCTTAGATCCCGGGAGTTATTACGAGCAGTACTTC	CATDRNNAGNMLTF_CASSLDPGSYYEQYF	TRAV17.TRAJ39.TRAC_TGTGCTACGGACAGGAATAATGCAGGCAACATGCTCACCTTT_TRBV7-2.TRBJ2-7.TRBD2.TRBC2_TGTGCCAGCAGCTTAGATCCCGGGAGTTATTACGAGCAGTACTTC
P1_P_ACCTTTATCTACTATC	P1	P	TRAV6.TRAJ39.TRAC	CALENGAGNMLTF	TGTGCTCTAGAAAACGGTGCAGGCAACATGCTCACCTTT	NA	NA	NA	TRAV6.TRAJ39.TRAC_NA	TGTGCTCTAGAAAACGGTGCAGGCAACATGCTCACCTTT_NA	CALENGAGNMLTF_NA	TRAV6.TRAJ39.TRAC_TGTGCTCTAGAAAACGGTGCAGGCAACATGCTCACCTTT_NA_NA
P1_P_ACGAGCCAGAGTGACC	P1	P	TRAV27.TRAJ43.TRAC	CAEYNNNDMRF	TGTGCGGAGTACAATAACAATGACATGCGCTTT	TRBV5-4.TRBJ2-7.TRBD2.TRBC2	CASSSGWDEQYF	TGTGCCAGCAGCTCCGGGTGGGACGAGCAGTACTTC	TRAV27.TRAJ43.TRAC_TRBV5-4.TRBJ2-7.TRBD2.TRBC2	TGTGCGGAGTACAATAACAATGACATGCGCTTT_TGTGCCAGCAGCTCCGGGTGGGACGAGCAGTACTTC	CAEYNNNDMRF_CASSSGWDEQYF	TRAV27.TRAJ43.TRAC_TGTGCGGAGTACAATAACAATGACATGCGCTTT_TRBV5-4.TRBJ2-7.TRBD2.TRBC2_TGTGCCAGCAGCTCCGGGTGGGACGAGCAGTACTTC
P1_P_ACGAGCCAGTCGCCGT	P1	P	TRAV3.TRAJ18.TRAC	CAVRDIRGSTLGRLYF	TGTGCTGTGAGAGACATAAGGGGCTCAACCCTGGGGAGGCTATACTTT	TRBV6-5.TRBJ2-2.None.TRBC2	CASSRQRNTGELFF	TGTGCCAGCAGTCGACAACGGAACACCGGGGAGCTGTTTTTT	TRAV3.TRAJ18.TRAC_TRBV6-5.TRBJ2-2.None.TRBC2	TGTGCTGTGAGAGACATAAGGGGCTCAACCCTGGGGAGGCTATACTTT_TGTGCCAGCAGTCGACAACGGAACACCGGGGAGCTGTTTTTT	CAVRDIRGSTLGRLYF_CASSRQRNTGELFF	TRAV3.TRAJ18.TRAC_TGTGCTGTGAGAGACATAAGGGGCTCAACCCTGGGGAGGCTATACTTT_TRBV6-5.TRBJ2-2.None.TRBC2_TGTGCCAGCAGTCGACAACGGAACACCGGGGAGCTGTTTTTT
P1_P_ACGAGCCCAATCCGAT	P1	P	NA	NA	NA	TRBV4-1.TRBJ1-5.TRBD2.TRBC1	CASSQDPGGYSNQPQHF	TGCGCCAGCAGCCAAGATCCAGGAGGATATAGCAATCAGCCCCAGCATTTT	NA_TRBV4-1.TRBJ1-5.TRBD2.TRBC1	NA_TGCGCCAGCAGCCAAGATCCAGGAGGATATAGCAATCAGCCCCAGCATTTT	NA_CASSQDPGGYSNQPQHF	NA_NA_TRBV4-1.TRBJ1-5.TRBD2.TRBC1_TGCGCCAGCAGCCAAGATCCAGGAGGATATAGCAATCAGCCCCAGCATTTT
P1_P_ACGAGCCGTGTCCTCT	P1	P	TRAV9-2.TRAJ22.TRAC	CALTRSGSARQLTF	TGTGCTCTGACTAGATCTGGTTCTGCAAGGCAACTGACCTTT	TRBV2.TRBJ1-2.TRBD1.TRBC1	CATHGNRALGYTF	TGTGCCACCCACGGAAACAGGGCCTTAGGCTACACCTTC	TRAV9-2.TRAJ22.TRAC_TRBV2.TRBJ1-2.TRBD1.TRBC1	TGTGCTCTGACTAGATCTGGTTCTGCAAGGCAACTGACCTTT_TGTGCCACCCACGGAAACAGGGCCTTAGGCTACACCTTC	CALTRSGSARQLTF_CATHGNRALGYTF	TRAV9-2.TRAJ22.TRAC_TGTGCTCTGACTAGATCTGGTTCTGCAAGGCAACTGACCTTT_TRBV2.TRBJ1-2.TRBD1.TRBC1_TGTGCCACCCACGGAAACAGGGCCTTAGGCTACACCTTC
P1_P_ACGAGCCGTTCAGTAC	P1	P	TRAV19.TRAJ43.TRAC	CALVNDMRF	TGTGCTCTTGTGAATGACATGCGCTTT	TRBV18.TRBJ2-7.TRBD1.TRBC2	CASSLEEGAYEQYF	TGTGCCAGCTCACTTGAGGAAGGGGCCTACGAGCAGTACTTC	TRAV19.TRAJ43.TRAC_TRBV18.TRBJ2-7.TRBD1.TRBC2	TGTGCTCTTGTGAATGACATGCGCTTT_TGTGCCAGCTCACTTGAGGAAGGGGCCTACGAGCAGTACTTC	CALVNDMRF_CASSLEEGAYEQYF	TRAV19.TRAJ43.TRAC_TGTGCTCTTGTGAATGACATGCGCTTT_TRBV18.TRBJ2-7.TRBD1.TRBC2_TGTGCCAGCTCACTTGAGGAAGGGGCCTACGAGCAGTACTTC
P1_P_ACGAGCCTCGGCCGAT	P1	P	NA	NA	NA	TRBV28.TRBJ1-4.None.TRBC1	CASSPDTEKLFF	TGTGCCAGCAGTCCAGACACTGAAAAACTGTTTTTT	NA_TRBV28.TRBJ1-4.None.TRBC1	NA_TGTGCCAGCAGTCCAGACACTGAAAAACTGTTTTTT	NA_CASSPDTEKLFF	NA_NA_TRBV28.TRBJ1-4.None.TRBC1_TGTGCCAGCAGTCCAGACACTGAAAAACTGTTTTTT
P1_P_ACGAGGAGTAAGTAGT	P1	P	TRAV17.TRAJ54.TRAC	CATLRDQGAQKLVF	TGTGCTACTCTGAGAGATCAGGGAGCCCAGAAGCTGGTATTT	TRBV29-1.TRBJ2-1.TRBD1.TRBC2	CSVERGAGNEQFF	TGCAGCGTTGAACGGGGGGCAGGCAATGAGCAGTTCTTC	TRAV17.TRAJ54.TRAC_TRBV29-1.TRBJ2-1.TRBD1.TRBC2	TGTGCTACTCTGAGAGATCAGGGAGCCCAGAAGCTGGTATTT_TGCAGCGTTGAACGGGGGGCAGGCAATGAGCAGTTCTTC	CATLRDQGAQKLVF_CSVERGAGNEQFF	TRAV17.TRAJ54.TRAC_TGTGCTACTCTGAGAGATCAGGGAGCCCAGAAGCTGGTATTT_TRBV29-1.TRBJ2-1.TRBD1.TRBC2_TGCAGCGTTGAACGGGGGGCAGGCAATGAGCAGTTCTTC
P1_P_ACGAGGATCAGCGATT	P1	P	NA;TRAV39.TRAJ30.TRAC	CASSLGDRTGEKLFF;CAVDMKNRDDKIIF	TGTGCCAGCAGCTTAGGGGATCGCACAGGGGAAAAACTGTTTTTT;TGTGCCGTGGACATGAAGAACAGAGATGACAAGATCATCTTT	TRBV7-9.TRBJ1-4.TRBD1.TRBC1	CASSLGDRTGEKLFF	TGTGCCAGCAGCTTAGGGGATCGCACAGGGGAAAAACTGTTTTTT	NA;TRAV39.TRAJ30.TRAC_TRBV7-9.TRBJ1-4.TRBD1.TRBC1	TGTGCCAGCAGCTTAGGGGATCGCACAGGGGAAAAACTGTTTTTT;TGTGCCGTGGACATGAAGAACAGAGATGACAAGATCATCTTT_TGTGCCAGCAGCTTAGGGGATCGCACAGGGGAAAAACTGTTTTTT	CASSLGDRTGEKLFF;CAVDMKNRDDKIIF_CASSLGDRTGEKLFF	NA;TRAV39.TRAJ30.TRAC_TGTGCCAGCAGCTTAGGGGATCGCACAGGGGAAAAACTGTTTTTT;TGTGCCGTGGACATGAAGAACAGAGATGACAAGATCATCTTT_TRBV7-9.TRBJ1-4.TRBD1.TRBC1_TGTGCCAGCAGCTTAGGGGATCGCACAGGGGAAAAACTGTTTTTT
P1_P_ACGATACAGCTCCTTC	P1	P	TRAV12-2.TRAJ35.TRAC	CAVIGRGFGNVLHC	TGTGCCGTGATAGGGAGGGGCTTTGGGAATGTGCTGCATTGC	TRBV5-6.TRBJ1-4.TRBD1.TRBC1	CASSLGTWETNEKLFF	TGTGCCAGCAGCCTGGGGACATGGGAAACTAATGAAAAACTGTTTTTT	TRAV12-2.TRAJ35.TRAC_TRBV5-6.TRBJ1-4.TRBD1.TRBC1	TGTGCCGTGATAGGGAGGGGCTTTGGGAATGTGCTGCATTGC_TGTGCCAGCAGCCTGGGGACATGGGAAACTAATGAAAAACTGTTTTTT	CAVIGRGFGNVLHC_CASSLGTWETNEKLFF	TRAV12-2.TRAJ35.TRAC_TGTGCCGTGATAGGGAGGGGCTTTGGGAATGTGCTGCATTGC_TRBV5-6.TRBJ1-4.TRBD1.TRBC1_TGTGCCAGCAGCCTGGGGACATGGGAAACTAATGAAAAACTGTTTTTT
P1_P_ACGATACAGTACGTTC	P1	P	TRAV13-1.TRAJ7.TRAC	CAASRAYGNNRLAF	TGTGCAGCAAGTCGGGCCTATGGGAACAACAGACTCGCTTTT	TRBV9.TRBJ2-2.None.TRBC2	CASSPGTTGELFF	TGTGCCAGCAGCCCCGGCACCACCGGGGAGCTGTTTTTT	TRAV13-1.TRAJ7.TRAC_TRBV9.TRBJ2-2.None.TRBC2	TGTGCAGCAAGTCGGGCCTATGGGAACAACAGACTCGCTTTT_TGTGCCAGCAGCCCCGGCACCACCGGGGAGCTGTTTTTT	CAASRAYGNNRLAF_CASSPGTTGELFF	TRAV13-1.TRAJ7.TRAC_TGTGCAGCAAGTCGGGCCTATGGGAACAACAGACTCGCTTTT_TRBV9.TRBJ2-2.None.TRBC2_TGTGCCAGCAGCCCCGGCACCACCGGGGAGCTGTTTTTT
P1_P_ACGATACAGTCAATAG	P1	P	TRAV12-1.TRAJ40.TRAC	CVVGASGTYKYIF	TGTGTGGTGGGAGCTTCAGGAACCTACAAATACATCTTT	TRBV12-3.TRBJ1-5.TRBD1.TRBC1	CASSLMGLNQPQHF	TGTGCCAGCAGTTTAATGGGGCTAAATCAGCCCCAGCATTTT	TRAV12-1.TRAJ40.TRAC_TRBV12-3.TRBJ1-5.TRBD1.TRBC1	TGTGTGGTGGGAGCTTCAGGAACCTACAAATACATCTTT_TGTGCCAGCAGTTTAATGGGGCTAAATCAGCCCCAGCATTTT	CVVGASGTYKYIF_CASSLMGLNQPQHF	TRAV12-1.TRAJ40.TRAC_TGTGTGGTGGGAGCTTCAGGAACCTACAAATACATCTTT_TRBV12-3.TRBJ1-5.TRBD1.TRBC1_TGTGCCAGCAGTTTAATGGGGCTAAATCAGCCCCAGCATTTT
P1_P_ACGATACAGTTCGCGC	P1	P	TRAV12-2.TRAJ35.TRAC	CAVIGRGFGNVLHC	TGTGCCGTGATAGGGAGGGGCTTTGGGAATGTGCTGCATTGC	NA	NA	NA	TRAV12-2.TRAJ35.TRAC_NA	TGTGCCGTGATAGGGAGGGGCTTTGGGAATGTGCTGCATTGC_NA	CAVIGRGFGNVLHC_NA	TRAV12-2.TRAJ35.TRAC_TGTGCCGTGATAGGGAGGGGCTTTGGGAATGTGCTGCATTGC_NA_NA
P1_P_ACGATACCAAACGTGG	P1	P	TRAV29DV5.TRAJ42.TRAC	CAASVWGGSQGNLIF	TGTGCAGCAAGCGTATGGGGAGGAAGCCAAGGAAATCTCATCTTT	TRBV6-1.TRBJ2-3.TRBD1.TRBC2	CASSDMTGDGTDTQYF	TGTGCCAGCAGTGATATGACAGGGGACGGCACAGATACGCAGTATTTT	TRAV29DV5.TRAJ42.TRAC_TRBV6-1.TRBJ2-3.TRBD1.TRBC2	TGTGCAGCAAGCGTATGGGGAGGAAGCCAAGGAAATCTCATCTTT_TGTGCCAGCAGTGATATGACAGGGGACGGCACAGATACGCAGTATTTT	CAASVWGGSQGNLIF_CASSDMTGDGTDTQYF	TRAV29DV5.TRAJ42.TRAC_TGTGCAGCAAGCGTATGGGGAGGAAGCCAAGGAAATCTCATCTTT_TRBV6-1.TRBJ2-3.TRBD1.TRBC2_TGTGCCAGCAGTGATATGACAGGGGACGGCACAGATACGCAGTATTTT
P1_P_ACGATACCAAGCTGTT	P1	P	TRAV8-4.TRAJ22.TRAC	CAVRGGSARQLTF	TGTGCTGTGAGGGGGGGTTCTGCAAGGCAACTGACCTTT	TRBV3-1.TRBJ2-1.TRBD2.TRBC2	CASSQDTSSYNEQFF	TGTGCCAGCAGCCAAGATACCAGCTCCTACAATGAGCAGTTCTTC	TRAV8-4.TRAJ22.TRAC_TRBV3-1.TRBJ2-1.TRBD2.TRBC2	TGTGCTGTGAGGGGGGGTTCTGCAAGGCAACTGACCTTT_TGTGCCAGCAGCCAAGATACCAGCTCCTACAATGAGCAGTTCTTC	CAVRGGSARQLTF_CASSQDTSSYNEQFF	TRAV8-4.TRAJ22.TRAC_TGTGCTGTGAGGGGGGGTTCTGCAAGGCAACTGACCTTT_TRBV3-1.TRBJ2-1.TRBD2.TRBC2_TGTGCCAGCAGCCAAGATACCAGCTCCTACAATGAGCAGTTCTTC
P1_P_ACGATACGTAAGGATT	P1	P	NA	NA	NA	TRBV2.TRBJ1-5.TRBD2.TRBC1	CASTRDGILNQPQHF	TGTGCCAGCACCAGGGACGGTATCCTCAATCAGCCCCAGCATTTT	NA_TRBV2.TRBJ1-5.TRBD2.TRBC1	NA_TGTGCCAGCACCAGGGACGGTATCCTCAATCAGCCCCAGCATTTT	NA_CASTRDGILNQPQHF	NA_NA_TRBV2.TRBJ1-5.TRBD2.TRBC1_TGTGCCAGCACCAGGGACGGTATCCTCAATCAGCCCCAGCATTTT
P1_P_ACGATACGTACCGGCT	P1	P	TRAV8-2.TRAJ17.TRAC	CVVSVGYQAAGNKLTF	TGTGTTGTGAGTGTGGGGTACCAAGCTGCAGGCAACAAGCTAACTTTT	TRBV30.TRBJ1-5.TRBD1.TRBC1	CAWSRTVNQPQHF	TGTGCCTGGAGTAGGACAGTTAATCAGCCCCAGCATTTT	TRAV8-2.TRAJ17.TRAC_TRBV30.TRBJ1-5.TRBD1.TRBC1	TGTGTTGTGAGTGTGGGGTACCAAGCTGCAGGCAACAAGCTAACTTTT_TGTGCCTGGAGTAGGACAGTTAATCAGCCCCAGCATTTT	CVVSVGYQAAGNKLTF_CAWSRTVNQPQHF	TRAV8-2.TRAJ17.TRAC_TGTGTTGTGAGTGTGGGGTACCAAGCTGCAGGCAACAAGCTAACTTTT_TRBV30.TRBJ1-5.TRBD1.TRBC1_TGTGCCTGGAGTAGGACAGTTAATCAGCCCCAGCATTTT
P1_P_ACGATACGTTTGGGCC	P1	P	TRAV13-2.TRAJ23.TRAC	CAETRYNQGGKLIF	TGTGCAGAGACCCGTTATAACCAGGGAGGAAAGCTTATCTTC	TRBV11-1.TRBJ2-7.TRBD1.TRBC2	CASSLALDRGLYEQYF	TGTGCCAGCAGCTTAGCACTGGACAGGGGCCTATACGAGCAGTACTTC	TRAV13-2.TRAJ23.TRAC_TRBV11-1.TRBJ2-7.TRBD1.TRBC2	TGTGCAGAGACCCGTTATAACCAGGGAGGAAAGCTTATCTTC_TGTGCCAGCAGCTTAGCACTGGACAGGGGCCTATACGAGCAGTACTTC	CAETRYNQGGKLIF_CASSLALDRGLYEQYF	TRAV13-2.TRAJ23.TRAC_TGTGCAGAGACCCGTTATAACCAGGGAGGAAAGCTTATCTTC_TRBV11-1.TRBJ2-7.TRBD1.TRBC2_TGTGCCAGCAGCTTAGCACTGGACAGGGGCCTATACGAGCAGTACTTC
P1_P_ACGATACTCATAAAGG	P1	P	TRAV21.TRAJ36.TRAC	CAVRPGTGANNLFF	TGTGCTGTGAGGCCGGGGACTGGGGCAAACAACCTCTTCTTT	TRBV7-9.TRBJ1-2.TRBD1.TRBC1	CASSLLPQRDSAGYTF	TGTGCCAGCAGCCTCCTCCCCCAAAGGGACAGTGCTGGCTACACCTTC	TRAV21.TRAJ36.TRAC_TRBV7-9.TRBJ1-2.TRBD1.TRBC1	TGTGCTGTGAGGCCGGGGACTGGGGCAAACAACCTCTTCTTT_TGTGCCAGCAGCCTCCTCCCCCAAAGGGACAGTGCTGGCTACACCTTC	CAVRPGTGANNLFF_CASSLLPQRDSAGYTF	TRAV21.TRAJ36.TRAC_TGTGCTGTGAGGCCGGGGACTGGGGCAAACAACCTCTTCTTT_TRBV7-9.TRBJ1-2.TRBD1.TRBC1_TGTGCCAGCAGCCTCCTCCCCCAAAGGGACAGTGCTGGCTACACCTTC
P1_P_ACGATACTCATATCGG	P1	P	NA	NA	NA	NA	NA	NA	NA	NA	NA	NA
P1_P_ACGATACTCCAAATGC	P1	P	NA	NA	NA	TRBV20-1.TRBJ2-1.TRBD2.TRBC2	CSAYPDPRGEQFF	TGCAGTGCTTATCCCGACCCGCGGGGTGAGCAGTTCTTC	NA_TRBV20-1.TRBJ2-1.TRBD2.TRBC2	NA_TGCAGTGCTTATCCCGACCCGCGGGGTGAGCAGTTCTTC	NA_CSAYPDPRGEQFF	NA_NA_TRBV20-1.TRBJ2-1.TRBD2.TRBC2_TGCAGTGCTTATCCCGACCCGCGGGGTGAGCAGTTCTTC
P1_P_ACGATACTCCGCAGTG	P1	P	TRAV12-2.TRAJ33.TRAC	CAARMDSNYQLIW	TGTGCCGCAAGAATGGATAGCAACTATCAGTTAATCTGG	TRBV27.TRBJ1-5.None.TRBC1;TRBV7-7.TRBJ1-2.TRBD2.TRBC1	CASSGMSEWPQHF;CASSSWAGGDYGYTF	TGTGCCAGCAGTGGAATGTCTGAGTGGCCCCAGCATTTT;TGTGCTAGCAGCTCCTGGGCGGGGGGAGACTATGGCTACACCTTC	TRAV12-2.TRAJ33.TRAC_TRBV27.TRBJ1-5.None.TRBC1;TRBV7-7.TRBJ1-2.TRBD2.TRBC1	TGTGCCGCAAGAATGGATAGCAACTATCAGTTAATCTGG_TGTGCCAGCAGTGGAATGTCTGAGTGGCCCCAGCATTTT;TGTGCTAGCAGCTCCTGGGCGGGGGGAGACTATGGCTACACCTTC	CAARMDSNYQLIW_CASSGMSEWPQHF;CASSSWAGGDYGYTF	TRAV12-2.TRAJ33.TRAC_TGTGCCGCAAGAATGGATAGCAACTATCAGTTAATCTGG_TRBV27.TRBJ1-5.None.TRBC1;TRBV7-7.TRBJ1-2.TRBD2.TRBC1_TGTGCCAGCAGTGGAATGTCTGAGTGGCCCCAGCATTTT;TGTGCTAGCAGCTCCTGGGCGGGGGGAGACTATGGCTACACCTTC
P1_P_ACGATGTAGAAACGAG	P1	P	TRAV2.TRAJ37.TRAC	CAVEDQDTGKLIF	TGTGCTGTGGAGGATCAGGACACAGGCAAACTAATCTTT	NA	NA	NA	TRAV2.TRAJ37.TRAC_NA	TGTGCTGTGGAGGATCAGGACACAGGCAAACTAATCTTT_NA	CAVEDQDTGKLIF_NA	TRAV2.TRAJ37.TRAC_TGTGCTGTGGAGGATCAGGACACAGGCAAACTAATCTTT_NA_NA
P1_P_ACGATGTAGAGTCTGG	P1	P	TRAV12-1.TRAJ40.TRAC	CVVVNSGTYKYIF	TGTGTGGTGGTTAACTCAGGAACCTACAAATACATCTTT	TRBV20-1.TRBJ2-1.TRBD2.TRBC2	CSASPLAGGYNEQFF	TGCAGTGCCTCGCCGCTAGCGGGAGGGTACAATGAGCAGTTCTTC	TRAV12-1.TRAJ40.TRAC_TRBV20-1.TRBJ2-1.TRBD2.TRBC2	TGTGTGGTGGTTAACTCAGGAACCTACAAATACATCTTT_TGCAGTGCCTCGCCGCTAGCGGGAGGGTACAATGAGCAGTTCTTC	CVVVNSGTYKYIF_CSASPLAGGYNEQFF	TRAV12-1.TRAJ40.TRAC_TGTGTGGTGGTTAACTCAGGAACCTACAAATACATCTTT_TRBV20-1.TRBJ2-1.TRBD2.TRBC2_TGCAGTGCCTCGCCGCTAGCGGGAGGGTACAATGAGCAGTTCTTC
P1_P_ACGATGTCACCGGAAA	P1	P	TRAV27.TRAJ47.TRAC	CAPRKEYGNKLVF	TGTGCCCCTAGGAAGGAATATGGAAACAAACTGGTCTTT	TRBV4-3.TRBJ1-2.None.TRBC1	CASSLGTAVDTGYTF	TGCGCCAGCAGCCTAGGGACCGCAGTGGATACTGGCTACACCTTC	TRAV27.TRAJ47.TRAC_TRBV4-3.TRBJ1-2.None.TRBC1	TGTGCCCCTAGGAAGGAATATGGAAACAAACTGGTCTTT_TGCGCCAGCAGCCTAGGGACCGCAGTGGATACTGGCTACACCTTC	CAPRKEYGNKLVF_CASSLGTAVDTGYTF	TRAV27.TRAJ47.TRAC_TGTGCCCCTAGGAAGGAATATGGAAACAAACTGGTCTTT_TRBV4-3.TRBJ1-2.None.TRBC1_TGCGCCAGCAGCCTAGGGACCGCAGTGGATACTGGCTACACCTTC
P1_P_ACGATGTGTTGTGGAG	P1	P	NA	NA	NA	TRBV9.TRBJ1-5.TRBD1.TRBC1	CASSVTGADQPQHF	TGTGCCAGCAGCGTAACAGGGGCGGATCAGCCCCAGCATTTT	NA_TRBV9.TRBJ1-5.TRBD1.TRBC1	NA_TGTGCCAGCAGCGTAACAGGGGCGGATCAGCCCCAGCATTTT	NA_CASSVTGADQPQHF	NA_NA_TRBV9.TRBJ1-5.TRBD1.TRBC1_TGTGCCAGCAGCGTAACAGGGGCGGATCAGCCCCAGCATTTT
P1_P_ACGATGTTCGGCGGTT	P1	P	TRAV20.TRAJ58.TRAC	CAVQAVGGSRLTF	TGTGCTGTGCAGGCAGTAGGTGGCTCTAGGTTGACCTTT	TRBV6-3.TRBJ2-1.TRBD2.TRBC2	CASSYSMGLAGSDEQFF	TGTGCCAGCAGTTACTCTATGGGACTAGCCGGAAGTGATGAGCAGTTCTTC	TRAV20.TRAJ58.TRAC_TRBV6-3.TRBJ2-1.TRBD2.TRBC2	TGTGCTGTGCAGGCAGTAGGTGGCTCTAGGTTGACCTTT_TGTGCCAGCAGTTACTCTATGGGACTAGCCGGAAGTGATGAGCAGTTCTTC	CAVQAVGGSRLTF_CASSYSMGLAGSDEQFF	TRAV20.TRAJ58.TRAC_TGTGCTGTGCAGGCAGTAGGTGGCTCTAGGTTGACCTTT_TRBV6-3.TRBJ2-1.TRBD2.TRBC2_TGTGCCAGCAGTTACTCTATGGGACTAGCCGGAAGTGATGAGCAGTTCTTC
P1_P_ACGCAGCAGGCATGTG	P1	P	NA	NA	NA	TRBV11-1.TRBJ2-3.TRBD1.TRBC2	CASSPLEGVYTDTQYF	TGTGCCAGCAGCCCTCTGGAAGGGGTATATACAGATACGCAGTATTTT	NA_TRBV11-1.TRBJ2-3.TRBD1.TRBC2	NA_TGTGCCAGCAGCCCTCTGGAAGGGGTATATACAGATACGCAGTATTTT	NA_CASSPLEGVYTDTQYF	NA_NA_TRBV11-1.TRBJ2-3.TRBD1.TRBC2_TGTGCCAGCAGCCCTCTGGAAGGGGTATATACAGATACGCAGTATTTT
P1_P_ACGCAGCAGGCTACGA	P1	P	TRAV14DV4.TRAJ53.TRAC	CAMEGSGGSNYKLTF	TGTGCAATGGAAGGGAGTGGAGGTAGCAACTATAAACTGACATTT	TRBV7-6.TRBJ2-7.TRBD1.TRBC2	CASSRDRGGEQYV	TGTGCCAGCAGCAGAGACAGGGGAGGCGAGCAGTACGTC	TRAV14DV4.TRAJ53.TRAC_TRBV7-6.TRBJ2-7.TRBD1.TRBC2	TGTGCAATGGAAGGGAGTGGAGGTAGCAACTATAAACTGACATTT_TGTGCCAGCAGCAGAGACAGGGGAGGCGAGCAGTACGTC	CAMEGSGGSNYKLTF_CASSRDRGGEQYV	TRAV14DV4.TRAJ53.TRAC_TGTGCAATGGAAGGGAGTGGAGGTAGCAACTATAAACTGACATTT_TRBV7-6.TRBJ2-7.TRBD1.TRBC2_TGTGCCAGCAGCAGAGACAGGGGAGGCGAGCAGTACGTC
P1_P_ACGCAGCCACCCATGG	P1	P	NA	NA	NA	TRBV30.TRBJ1-2.TRBD2.TRBC1	CAWRGRGGNYGYTF	TGTGCCTGGAGGGGCAGGGGAGGGAACTATGGCTACACCTTC	NA_TRBV30.TRBJ1-2.TRBD2.TRBC1	NA_TGTGCCTGGAGGGGCAGGGGAGGGAACTATGGCTACACCTTC	NA_CAWRGRGGNYGYTF	NA_NA_TRBV30.TRBJ1-2.TRBD2.TRBC1_TGTGCCTGGAGGGGCAGGGGAGGGAACTATGGCTACACCTTC
P1_P_ACGCAGCCATCACAAC	P1	P	NA	NA	NA	TRBV28.TRBJ1-5.TRBD1.TRBC1	CASRGGGNQPQHF	TGTGCCAGCAGGGGGGGGGGCAATCAGCCCCAGCATTTT	NA_TRBV28.TRBJ1-5.TRBD1.TRBC1	NA_TGTGCCAGCAGGGGGGGGGGCAATCAGCCCCAGCATTTT	NA_CASRGGGNQPQHF	NA_NA_TRBV28.TRBJ1-5.TRBD1.TRBC1_TGTGCCAGCAGGGGGGGGGGCAATCAGCCCCAGCATTTT
P1_P_ACGCAGCTCTCCAACC	P1	P	TRAV13-2.TRAJ54.TRAC	CAENIKGAQKLVF	TGTGCAGAGAATATAAAGGGAGCCCAGAAGCTGGTATTT	TRBV25-1.TRBJ2-3.TRBD2.TRBC2	CASSEFRGGGTDTQYF	TGTGCCAGCAGTGAATTTCGGGGAGGAGGCACAGATACGCAGTATTTT	TRAV13-2.TRAJ54.TRAC_TRBV25-1.TRBJ2-3.TRBD2.TRBC2	TGTGCAGAGAATATAAAGGGAGCCCAGAAGCTGGTATTT_TGTGCCAGCAGTGAATTTCGGGGAGGAGGCACAGATACGCAGTATTTT	CAENIKGAQKLVF_CASSEFRGGGTDTQYF	TRAV13-2.TRAJ54.TRAC_TGTGCAGAGAATATAAAGGGAGCCCAGAAGCTGGTATTT_TRBV25-1.TRBJ2-3.TRBD2.TRBC2_TGTGCCAGCAGTGAATTTCGGGGAGGAGGCACAGATACGCAGTATTTT
P1_P_ACGCCAGAGTACTTGC	P1	P	NA	NA	NA	TRBV29-1.TRBJ2-5.None.TRBC2	CSVRLGNQYF	TGCAGCGTGCGCCTAGGGAACCAGTACTTC	NA_TRBV29-1.TRBJ2-5.None.TRBC2	NA_TGCAGCGTGCGCCTAGGGAACCAGTACTTC	NA_CSVRLGNQYF	NA_NA_TRBV29-1.TRBJ2-5.None.TRBC2_TGCAGCGTGCGCCTAGGGAACCAGTACTTC
P1_P_ACGCCAGCACCGTTGG	P1	P	TRAV14DV4.TRAJ44.TRAC	CAMREGNPGTASKLTF	TGTGCAATGAGAGAGGGAAATCCCGGCACTGCCAGTAAACTCACCTTT	TRBV2.TRBJ2-3.TRBD2.TRBC2	CASKQTGALHDTQYF	TGTGCCAGCAAACAGACGGGAGCCCTCCATGATACGCAGTATTTT	TRAV14DV4.TRAJ44.TRAC_TRBV2.TRBJ2-3.TRBD2.TRBC2	TGTGCAATGAGAGAGGGAAATCCCGGCACTGCCAGTAAACTCACCTTT_TGTGCCAGCAAACAGACGGGAGCCCTCCATGATACGCAGTATTTT	CAMREGNPGTASKLTF_CASKQTGALHDTQYF	TRAV14DV4.TRAJ44.TRAC_TGTGCAATGAGAGAGGGAAATCCCGGCACTGCCAGTAAACTCACCTTT_TRBV2.TRBJ2-3.TRBD2.TRBC2_TGTGCCAGCAAACAGACGGGAGCCCTCCATGATACGCAGTATTTT
P1_P_ACGCCAGGTCTAACGT	P1	P	TRAV17.TRAJ36.TRAC	CATDVYAGANNLFF	TGTGCTACGGACGTATATGCTGGGGCAAACAACCTCTTCTTT	NA	NA	NA	TRAV17.TRAJ36.TRAC_NA	TGTGCTACGGACGTATATGCTGGGGCAAACAACCTCTTCTTT_NA	CATDVYAGANNLFF_NA	TRAV17.TRAJ36.TRAC_TGTGCTACGGACGTATATGCTGGGGCAAACAACCTCTTCTTT_NA_NA
P1_P_ACGCCGACACGGCTAC	P1	P	NA	NA	NA	TRBV7-3.TRBJ1-2.TRBD1.TRBC1	CASSPQGADYGYTF	TGTGCCAGCAGCCCTCAGGGGGCCGACTATGGCTACACCTTC	NA_TRBV7-3.TRBJ1-2.TRBD1.TRBC1	NA_TGTGCCAGCAGCCCTCAGGGGGCCGACTATGGCTACACCTTC	NA_CASSPQGADYGYTF	NA_NA_TRBV7-3.TRBJ1-2.TRBD1.TRBC1_TGTGCCAGCAGCCCTCAGGGGGCCGACTATGGCTACACCTTC
P1_P_ACGCCGACAGACGTAG	P1	P	TRAV38-1.TRAJ17.TRAC	CAFMDSWDAGNKLTF	TGTGCTTTCATGGACAGTTGGGATGCAGGCAACAAGCTAACTTTT	TRBV11-1.TRBJ2-3.TRBD1.TRBC2	CASSPLEGVYTDTQYF	TGTGCCAGCAGCCCTCTGGAAGGGGTATATACAGATACGCAGTATTTT	TRAV38-1.TRAJ17.TRAC_TRBV11-1.TRBJ2-3.TRBD1.TRBC2	TGTGCTTTCATGGACAGTTGGGATGCAGGCAACAAGCTAACTTTT_TGTGCCAGCAGCCCTCTGGAAGGGGTATATACAGATACGCAGTATTTT	CAFMDSWDAGNKLTF_CASSPLEGVYTDTQYF	TRAV38-1.TRAJ17.TRAC_TGTGCTTTCATGGACAGTTGGGATGCAGGCAACAAGCTAACTTTT_TRBV11-1.TRBJ2-3.TRBD1.TRBC2_TGTGCCAGCAGCCCTCTGGAAGGGGTATATACAGATACGCAGTATTTT
P1_P_ACGCCGAGTAGATTAG	P1	P	TRAV2.TRAJ17.TRAC	CAVGEAAGNKLTF	TGTGCTGTGGGGGAAGCTGCAGGCAACAAGCTAACTTTT	TRBV6-6.TRBJ2-2.None.TRBC2	CASSPPPTGELFF	TGTGCCAGCAGTCCCCCGCCAACCGGGGAGCTGTTTTTT	TRAV2.TRAJ17.TRAC_TRBV6-6.TRBJ2-2.None.TRBC2	TGTGCTGTGGGGGAAGCTGCAGGCAACAAGCTAACTTTT_TGTGCCAGCAGTCCCCCGCCAACCGGGGAGCTGTTTTTT	CAVGEAAGNKLTF_CASSPPPTGELFF	TRAV2.TRAJ17.TRAC_TGTGCTGTGGGGGAAGCTGCAGGCAACAAGCTAACTTTT_TRBV6-6.TRBJ2-2.None.TRBC2_TGTGCCAGCAGTCCCCCGCCAACCGGGGAGCTGTTTTTT
P1_P_ACGCCGAGTTTGGGCC	P1	P	TRAV1-2.TRAJ4.TRAC	CAPWGGYNKLIF	TGTGCCCCTTGGGGTGGCTACAATAAGCTGATTTTT	TRBV28.TRBJ2-7.TRBD2.TRBC2	CASSFTDSGSHPSYEQYF	TGTGCCAGCAGCTTCACCGATAGCGGGAGCCACCCCTCCTACGAGCAGTACTTC	TRAV1-2.TRAJ4.TRAC_TRBV28.TRBJ2-7.TRBD2.TRBC2	TGTGCCCCTTGGGGTGGCTACAATAAGCTGATTTTT_TGTGCCAGCAGCTTCACCGATAGCGGGAGCCACCCCTCCTACGAGCAGTACTTC	CAPWGGYNKLIF_CASSFTDSGSHPSYEQYF	TRAV1-2.TRAJ4.TRAC_TGTGCCCCTTGGGGTGGCTACAATAAGCTGATTTTT_TRBV28.TRBJ2-7.TRBD2.TRBC2_TGTGCCAGCAGCTTCACCGATAGCGGGAGCCACCCCTCCTACGAGCAGTACTTC
P1_P_ACGCCGATCTGTTTGT	P1	P	TRAV5.TRAJ37.TRAC	CAEMEGGGNTGKLIF	TGTGCAGAGATGGAAGGCGGGGGCAACACAGGCAAACTAATCTTT	TRBV12-4.TRBJ2-2.TRBD1.TRBC2	CASAPPAQGGNTGELFF	TGTGCCAGCGCCCCACCGGCCCAAGGGGGAAACACCGGGGAGCTGTTTTTT	TRAV5.TRAJ37.TRAC_TRBV12-4.TRBJ2-2.TRBD1.TRBC2	TGTGCAGAGATGGAAGGCGGGGGCAACACAGGCAAACTAATCTTT_TGTGCCAGCGCCCCACCGGCCCAAGGGGGAAACACCGGGGAGCTGTTTTTT	CAEMEGGGNTGKLIF_CASAPPAQGGNTGELFF	TRAV5.TRAJ37.TRAC_TGTGCAGAGATGGAAGGCGGGGGCAACACAGGCAAACTAATCTTT_TRBV12-4.TRBJ2-2.TRBD1.TRBC2_TGTGCCAGCGCCCCACCGGCCCAAGGGGGAAACACCGGGGAGCTGTTTTTT
P1_P_ACGCCGATCTTGCATT	P1	P	TRAV29DV5.TRAJ29.TRAC	CAASPSGNTPLVF	TGTGCAGCAAGCCCTTCAGGAAACACACCTCTTGTCTTT	TRBV27.TRBJ1-2.TRBD2.TRBC1	CASSLTRQENGYTF	TGTGCCAGCAGTTTAACTCGGCAGGAGAATGGCTACACCTTC	TRAV29DV5.TRAJ29.TRAC_TRBV27.TRBJ1-2.TRBD2.TRBC1	TGTGCAGCAAGCCCTTCAGGAAACACACCTCTTGTCTTT_TGTGCCAGCAGTTTAACTCGGCAGGAGAATGGCTACACCTTC	CAASPSGNTPLVF_CASSLTRQENGYTF	TRAV29DV5.TRAJ29.TRAC_TGTGCAGCAAGCCCTTCAGGAAACACACCTCTTGTCTTT_TRBV27.TRBJ1-2.TRBD2.TRBC1_TGTGCCAGCAGTTTAACTCGGCAGGAGAATGGCTACACCTTC
P1_P_ACGGAGAAGCTAGGCA	P1	P	TRAV21.TRAJ15.TRAC	CAASNQAGTALIF	TGTGCTGCCTCCAACCAGGCAGGAACTGCTCTGATCTTT	TRBV12-3.TRBJ2-2.None.TRBC2;TRBV2.TRBJ2-3.None.TRBC2	CASSTWGGELFF;CASSAGIDTDTQYF	TGTGCCAGCAGCACCTGGGGCGGGGAGCTGTTTTTT;TGTGCCAGCAGTGCGGGGATCGACACAGATACGCAGTATTTT	TRAV21.TRAJ15.TRAC_TRBV12-3.TRBJ2-2.None.TRBC2;TRBV2.TRBJ2-3.None.TRBC2	TGTGCTGCCTCCAACCAGGCAGGAACTGCTCTGATCTTT_TGTGCCAGCAGCACCTGGGGCGGGGAGCTGTTTTTT;TGTGCCAGCAGTGCGGGGATCGACACAGATACGCAGTATTTT	CAASNQAGTALIF_CASSTWGGELFF;CASSAGIDTDTQYF	TRAV21.TRAJ15.TRAC_TGTGCTGCCTCCAACCAGGCAGGAACTGCTCTGATCTTT_TRBV12-3.TRBJ2-2.None.TRBC2;TRBV2.TRBJ2-3.None.TRBC2_TGTGCCAGCAGCACCTGGGGCGGGGAGCTGTTTTTT;TGTGCCAGCAGTGCGGGGATCGACACAGATACGCAGTATTTT
P1_P_ACGGAGAAGCTGCGAA	P1	P	TRAV23DV6.TRAJ9.TRAC	CAASPGGFKTIF	TGTGCAGCAAGCCCTGGAGGCTTCAAAACTATCTTT	TRBV10-3.TRBJ1-5.None.TRBC1	CAISTDIINQPQHF	TGTGCCATCAGTACCGACATTATCAATCAGCCCCAGCATTTT	TRAV23DV6.TRAJ9.TRAC_TRBV10-3.TRBJ1-5.None.TRBC1	TGTGCAGCAAGCCCTGGAGGCTTCAAAACTATCTTT_TGTGCCATCAGTACCGACATTATCAATCAGCCCCAGCATTTT	CAASPGGFKTIF_CAISTDIINQPQHF	TRAV23DV6.TRAJ9.TRAC_TGTGCAGCAAGCCCTGGAGGCTTCAAAACTATCTTT_TRBV10-3.TRBJ1-5.None.TRBC1_TGTGCCATCAGTACCGACATTATCAATCAGCCCCAGCATTTT
P1_P_ACGGAGACAAGGTTTC	P1	P	TRAV9-2.TRAJ53.TRAC	CAPGGSGGSNYKLTF	TGTGCTCCGGGGGGTAGTGGAGGTAGCAACTATAAACTGACATTT	TRBV7-9.TRBJ2-1.None.TRBC2;TRBV13.TRBJ2-7.TRBD1.TRBC2	CASSPAERVVEQFF;CASSQKGQGASVGGYYEQYF	TGTGCCAGCAGTCCTGCCGAACGTGTAGTGGAGCAGTTCTTC;TGTGCCAGCAGCCAAAAAGGACAGGGGGCCAGTGTCGGCGGTTACTACGAGCAGTACTTC	TRAV9-2.TRAJ53.TRAC_TRBV7-9.TRBJ2-1.None.TRBC2;TRBV13.TRBJ2-7.TRBD1.TRBC2	TGTGCTCCGGGGGGTAGTGGAGGTAGCAACTATAAACTGACATTT_TGTGCCAGCAGTCCTGCCGAACGTGTAGTGGAGCAGTTCTTC;TGTGCCAGCAGCCAAAAAGGACAGGGGGCCAGTGTCGGCGGTTACTACGAGCAGTACTTC	CAPGGSGGSNYKLTF_CASSPAERVVEQFF;CASSQKGQGASVGGYYEQYF	TRAV9-2.TRAJ53.TRAC_TGTGCTCCGGGGGGTAGTGGAGGTAGCAACTATAAACTGACATTT_TRBV7-9.TRBJ2-1.None.TRBC2;TRBV13.TRBJ2-7.TRBD1.TRBC2_TGTGCCAGCAGTCCTGCCGAACGTGTAGTGGAGCAGTTCTTC;TGTGCCAGCAGCCAAAAAGGACAGGGGGCCAGTGTCGGCGGTTACTACGAGCAGTACTTC
P1_P_ACGGAGACAGACGCTC	P1	P	TRAV8-3.TRAJ29.TRAC	CAVGARGNTPLVF	TGTGCTGTGGGTGCCCGGGGAAACACACCTCTTGTCTTT	TRBV6-1.TRBJ2-1.TRBD2.TRBC2	CASSVPAGSYNEQFF	TGTGCCAGCTCCGTCCCAGCGGGGTCCTACAATGAGCAGTTCTTC	TRAV8-3.TRAJ29.TRAC_TRBV6-1.TRBJ2-1.TRBD2.TRBC2	TGTGCTGTGGGTGCCCGGGGAAACACACCTCTTGTCTTT_TGTGCCAGCTCCGTCCCAGCGGGGTCCTACAATGAGCAGTTCTTC	CAVGARGNTPLVF_CASSVPAGSYNEQFF	TRAV8-3.TRAJ29.TRAC_TGTGCTGTGGGTGCCCGGGGAAACACACCTCTTGTCTTT_TRBV6-1.TRBJ2-1.TRBD2.TRBC2_TGTGCCAGCTCCGTCCCAGCGGGGTCCTACAATGAGCAGTTCTTC
P1_P_ACGGAGAGTAAACACA	P1	P	TRAV38-2DV8.TRAJ57.TRAC	CAPQTQGGSEKLVF	TGTGCCCCCCAAACTCAGGGCGGATCTGAAAAGCTGGTCTTT	TRBV20-1.TRBJ2-1.TRBD2.TRBC2	CSARNWGLAGDNEQFF	TGCAGTGCTAGAAATTGGGGACTAGCGGGAGACAATGAGCAGTTCTTC	TRAV38-2DV8.TRAJ57.TRAC_TRBV20-1.TRBJ2-1.TRBD2.TRBC2	TGTGCCCCCCAAACTCAGGGCGGATCTGAAAAGCTGGTCTTT_TGCAGTGCTAGAAATTGGGGACTAGCGGGAGACAATGAGCAGTTCTTC	CAPQTQGGSEKLVF_CSARNWGLAGDNEQFF	TRAV38-2DV8.TRAJ57.TRAC_TGTGCCCCCCAAACTCAGGGCGGATCTGAAAAGCTGGTCTTT_TRBV20-1.TRBJ2-1.TRBD2.TRBC2_TGCAGTGCTAGAAATTGGGGACTAGCGGGAGACAATGAGCAGTTCTTC
P1_P_ACGGAGAGTACTTGAC	P1	P	NA	NA	NA	TRBV30.TRBJ1-5.None.TRBC1	CAWSVFSPDQPQHF	TGTGCCTGGAGTGTCTTCTCCCCGGATCAGCCCCAGCATTTT	NA_TRBV30.TRBJ1-5.None.TRBC1	NA_TGTGCCTGGAGTGTCTTCTCCCCGGATCAGCCCCAGCATTTT	NA_CAWSVFSPDQPQHF	NA_NA_TRBV30.TRBJ1-5.None.TRBC1_TGTGCCTGGAGTGTCTTCTCCCCGGATCAGCCCCAGCATTTT
P1_P_ACGGAGAGTCTTTCAT	P1	P	TRAV21.TRAJ56.TRAC	CAVGYTGANSKLTF	TGTGCTGTGGGCTATACTGGAGCCAATAGTAAGCTGACATTT	TRBV27.TRBJ1-4.TRBD1.TRBC1	CASSGHRAEKLFF	TGTGCCAGCAGCGGACATAGAGCGGAAAAACTGTTTTTT	TRAV21.TRAJ56.TRAC_TRBV27.TRBJ1-4.TRBD1.TRBC1	TGTGCTGTGGGCTATACTGGAGCCAATAGTAAGCTGACATTT_TGTGCCAGCAGCGGACATAGAGCGGAAAAACTGTTTTTT	CAVGYTGANSKLTF_CASSGHRAEKLFF	TRAV21.TRAJ56.TRAC_TGTGCTGTGGGCTATACTGGAGCCAATAGTAAGCTGACATTT_TRBV27.TRBJ1-4.TRBD1.TRBC1_TGTGCCAGCAGCGGACATAGAGCGGAAAAACTGTTTTTT
P1_P_ACGGAGATCAACGGGA	P1	P	TRAV8-3.TRAJ42.TRAC	CAVGAVGSQGNLIF	TGTGCTGTGGGTGCGGTAGGAAGCCAAGGAAATCTCATCTTT	TRBV2.TRBJ1-5.TRBD2.TRBC1;TRBV20-1.TRBJ2-5.TRBD2.TRBC2	CASKRREDQPQHF;CSARYHGGSGTQYF	TGTGCCAGCAAGAGGAGGGAGGATCAGCCCCAGCATTTT;TGCAGTGCTAGATATCACGGCGGGAGCGGGACCCAGTACTTC	TRAV8-3.TRAJ42.TRAC_TRBV2.TRBJ1-5.TRBD2.TRBC1;TRBV20-1.TRBJ2-5.TRBD2.TRBC2	TGTGCTGTGGGTGCGGTAGGAAGCCAAGGAAATCTCATCTTT_TGTGCCAGCAAGAGGAGGGAGGATCAGCCCCAGCATTTT;TGCAGTGCTAGATATCACGGCGGGAGCGGGACCCAGTACTTC	CAVGAVGSQGNLIF_CASKRREDQPQHF;CSARYHGGSGTQYF	TRAV8-3.TRAJ42.TRAC_TGTGCTGTGGGTGCGGTAGGAAGCCAAGGAAATCTCATCTTT_TRBV2.TRBJ1-5.TRBD2.TRBC1;TRBV20-1.TRBJ2-5.TRBD2.TRBC2_TGTGCCAGCAAGAGGAGGGAGGATCAGCCCCAGCATTTT;TGCAGTGCTAGATATCACGGCGGGAGCGGGACCCAGTACTTC
P1_P_ACGGAGATCGTTACAG	P1	P	TRAV13-2.TRAJ23.TRAC	CAETRYNQGGKLIF	TGTGCAGAGACCCGTTATAACCAGGGAGGAAAGCTTATCTTC	TRBV11-1.TRBJ2-7.TRBD1.TRBC2	CASSLALDRGLYEQYF	TGTGCCAGCAGCTTAGCACTGGACAGGGGCCTATACGAGCAGTACTTC	TRAV13-2.TRAJ23.TRAC_TRBV11-1.TRBJ2-7.TRBD1.TRBC2	TGTGCAGAGACCCGTTATAACCAGGGAGGAAAGCTTATCTTC_TGTGCCAGCAGCTTAGCACTGGACAGGGGCCTATACGAGCAGTACTTC	CAETRYNQGGKLIF_CASSLALDRGLYEQYF	TRAV13-2.TRAJ23.TRAC_TGTGCAGAGACCCGTTATAACCAGGGAGGAAAGCTTATCTTC_TRBV11-1.TRBJ2-7.TRBD1.TRBC2_TGTGCCAGCAGCTTAGCACTGGACAGGGGCCTATACGAGCAGTACTTC
P1_P_ACGGCCAAGATCTGCT	P1	P	TRAV12-3.TRAJ54.TRAC	CAMRAQKLVF	TGTGCAATGAGAGCCCAGAAGCTGGTATTT	TRBV4-3.TRBJ1-1.TRBD1.TRBC1	CASSQTDRREAFF	TGCGCCAGCAGCCAAACGGACAGGAGAGAAGCTTTCTTT	TRAV12-3.TRAJ54.TRAC_TRBV4-3.TRBJ1-1.TRBD1.TRBC1	TGTGCAATGAGAGCCCAGAAGCTGGTATTT_TGCGCCAGCAGCCAAACGGACAGGAGAGAAGCTTTCTTT	CAMRAQKLVF_CASSQTDRREAFF	TRAV12-3.TRAJ54.TRAC_TGTGCAATGAGAGCCCAGAAGCTGGTATTT_TRBV4-3.TRBJ1-1.TRBD1.TRBC1_TGCGCCAGCAGCCAAACGGACAGGAGAGAAGCTTTCTTT
P1_P_ACGGCCAAGCAATATG	P1	P	TRAV25.TRAJ28.TRAC	CAGRGAGSYQLTF	TGTGCAGGCAGGGGGGCTGGGAGTTACCAACTCACTTTC	TRBV20-1.TRBJ2-7.TRBD1.TRBC2	CSASDRDSYEQYF	TGCAGTGCTAGCGACAGGGACTCCTACGAGCAGTACTTC	TRAV25.TRAJ28.TRAC_TRBV20-1.TRBJ2-7.TRBD1.TRBC2	TGTGCAGGCAGGGGGGCTGGGAGTTACCAACTCACTTTC_TGCAGTGCTAGCGACAGGGACTCCTACGAGCAGTACTTC	CAGRGAGSYQLTF_CSASDRDSYEQYF	TRAV25.TRAJ28.TRAC_TGTGCAGGCAGGGGGGCTGGGAGTTACCAACTCACTTTC_TRBV20-1.TRBJ2-7.TRBD1.TRBC2_TGCAGTGCTAGCGACAGGGACTCCTACGAGCAGTACTTC
P1_P_ACGGCCAAGGACAGCT	P1	P	NA	NA	NA	TRBV6-6.TRBJ1-2.TRBD1.TRBC1	CASSEESLRGYTF	TGTGCCAGCAGTGAGGAGAGTCTTCGGGGCTACACCTTC	NA_TRBV6-6.TRBJ1-2.TRBD1.TRBC1	NA_TGTGCCAGCAGTGAGGAGAGTCTTCGGGGCTACACCTTC	NA_CASSEESLRGYTF	NA_NA_TRBV6-6.TRBJ1-2.TRBD1.TRBC1_TGTGCCAGCAGTGAGGAGAGTCTTCGGGGCTACACCTTC
P1_P_ACGGCCACACCAGGCT	P1	P	NA	NA	NA	TRBV28.TRBJ1-1.TRBD2.TRBC1	CASSPPGIMNTEAFF	TGTGCCAGCAGCCCGCCCGGGATCATGAACACTGAAGCTTTCTTT	NA_TRBV28.TRBJ1-1.TRBD2.TRBC1	NA_TGTGCCAGCAGCCCGCCCGGGATCATGAACACTGAAGCTTTCTTT	NA_CASSPPGIMNTEAFF	NA_NA_TRBV28.TRBJ1-1.TRBD2.TRBC1_TGTGCCAGCAGCCCGCCCGGGATCATGAACACTGAAGCTTTCTTT
P1_P_ACGGCCAGTCCAGTTA	P1	P	TRAV24.TRAJ42.TRAC	CASYGGSQGNLIF	TGTGCCTCCTATGGGGGAAGCCAAGGAAATCTCATCTTT	NA	NA	NA	TRAV24.TRAJ42.TRAC_NA	TGTGCCTCCTATGGGGGAAGCCAAGGAAATCTCATCTTT_NA	CASYGGSQGNLIF_NA	TRAV24.TRAJ42.TRAC_TGTGCCTCCTATGGGGGAAGCCAAGGAAATCTCATCTTT_NA_NA
P1_P_ACGGCCAGTCGAGATG	P1	P	TRAV24.TRAJ20.TRAC	CAFINDYKLSF	TGTGCCTTTATCAACGACTACAAGCTCAGCTTT	TRBV6-1.TRBJ2-5.TRBD1.TRBC2	CASSDFREETQYF	TGTGCCAGCAGTGATTTCAGGGAAGAGACCCAGTACTTC	TRAV24.TRAJ20.TRAC_TRBV6-1.TRBJ2-5.TRBD1.TRBC2	TGTGCCTTTATCAACGACTACAAGCTCAGCTTT_TGTGCCAGCAGTGATTTCAGGGAAGAGACCCAGTACTTC	CAFINDYKLSF_CASSDFREETQYF	TRAV24.TRAJ20.TRAC_TGTGCCTTTATCAACGACTACAAGCTCAGCTTT_TRBV6-1.TRBJ2-5.TRBD1.TRBC2_TGTGCCAGCAGTGATTTCAGGGAAGAGACCCAGTACTTC
P1_P_ACGGCCAGTGGCAAAC	P1	P	TRAV5.TRAJ42.TRAC	CAEAGRYGGSQGNLIF	TGTGCAGAGGCCGGGAGATATGGAGGAAGCCAAGGAAATCTCATCTTT	TRBV6-5.TRBJ2-3.None.TRBC2	CASSRTPSRTVTDTQYF	TGTGCCAGCAGTCGAACTCCCTCCCGCACCGTAACAGATACGCAGTATTTT	TRAV5.TRAJ42.TRAC_TRBV6-5.TRBJ2-3.None.TRBC2	TGTGCAGAGGCCGGGAGATATGGAGGAAGCCAAGGAAATCTCATCTTT_TGTGCCAGCAGTCGAACTCCCTCCCGCACCGTAACAGATACGCAGTATTTT	CAEAGRYGGSQGNLIF_CASSRTPSRTVTDTQYF	TRAV5.TRAJ42.TRAC_TGTGCAGAGGCCGGGAGATATGGAGGAAGCCAAGGAAATCTCATCTTT_TRBV6-5.TRBJ2-3.None.TRBC2_TGTGCCAGCAGTCGAACTCCCTCCCGCACCGTAACAGATACGCAGTATTTT
P1_P_ACGGGCTAGAGCCCAA	P1	P	TRAV4.TRAJ36.TRAC	CLVGEMGTGANNLFF	TGCCTCGTGGGTGAGATGGGGACTGGGGCAAACAACCTCTTCTTT	TRBV28.TRBJ1-1.TRBD1.TRBC1	CASSLRQPPLEAFF	TGTGCCAGCAGTTTACGACAGCCACCTCTAGAAGCTTTCTTT	TRAV4.TRAJ36.TRAC_TRBV28.TRBJ1-1.TRBD1.TRBC1	TGCCTCGTGGGTGAGATGGGGACTGGGGCAAACAACCTCTTCTTT_TGTGCCAGCAGTTTACGACAGCCACCTCTAGAAGCTTTCTTT	CLVGEMGTGANNLFF_CASSLRQPPLEAFF	TRAV4.TRAJ36.TRAC_TGCCTCGTGGGTGAGATGGGGACTGGGGCAAACAACCTCTTCTTT_TRBV28.TRBJ1-1.TRBD1.TRBC1_TGTGCCAGCAGTTTACGACAGCCACCTCTAGAAGCTTTCTTT
P1_P_ACGGGCTAGCGATATA	P1	P	TRAV14DV4.TRAJ54.TRAC	CAMRGVQGAQKLVF	TGTGCAATGAGAGGGGTCCAGGGAGCCCAGAAGCTGGTATTT	TRBV28.TRBJ2-1.TRBD1.TRBC2	CASIQGTYNEQFF	TGTGCCAGCATACAGGGGACCTACAATGAGCAGTTCTTC	TRAV14DV4.TRAJ54.TRAC_TRBV28.TRBJ2-1.TRBD1.TRBC2	TGTGCAATGAGAGGGGTCCAGGGAGCCCAGAAGCTGGTATTT_TGTGCCAGCATACAGGGGACCTACAATGAGCAGTTCTTC	CAMRGVQGAQKLVF_CASIQGTYNEQFF	TRAV14DV4.TRAJ54.TRAC_TGTGCAATGAGAGGGGTCCAGGGAGCCCAGAAGCTGGTATTT_TRBV28.TRBJ2-1.TRBD1.TRBC2_TGTGCCAGCATACAGGGGACCTACAATGAGCAGTTCTTC
P1_P_ACGGGCTCAATCACAC	P1	P	NA	NA	NA	TRBV14.TRBJ2-5.TRBD2.TRBC2	CASSQERRDSGETQYF	TGTGCCAGCAGCCAAGAGCGCCGGGACTCCGGGGAGACCCAGTACTTC	NA_TRBV14.TRBJ2-5.TRBD2.TRBC2	NA_TGTGCCAGCAGCCAAGAGCGCCGGGACTCCGGGGAGACCCAGTACTTC	NA_CASSQERRDSGETQYF	NA_NA_TRBV14.TRBJ2-5.TRBD2.TRBC2_TGTGCCAGCAGCCAAGAGCGCCGGGACTCCGGGGAGACCCAGTACTTC
P1_P_ACGGGCTCACCACCAG	P1	P	NA	NA	NA	TRBV7-8.TRBJ1-4.TRBD1.TRBC1	CASRQGFTNEKLFF	TGTGCCAGCAGGCAGGGGTTCACTAATGAAAAACTGTTTTTT	NA_TRBV7-8.TRBJ1-4.TRBD1.TRBC1	NA_TGTGCCAGCAGGCAGGGGTTCACTAATGAAAAACTGTTTTTT	NA_CASRQGFTNEKLFF	NA_NA_TRBV7-8.TRBJ1-4.TRBD1.TRBC1_TGTGCCAGCAGGCAGGGGTTCACTAATGAAAAACTGTTTTTT
P1_P_ACGGGCTCAGTGACAG	P1	P	TRAV12-1.TRAJ53.TRAC	CVVISLGGGSNYKLTF	TGTGTGGTGATTTCCTTAGGCGGAGGTAGCAACTATAAACTGACATTT	TRBV9.TRBJ2-1.TRBD2.TRBC2	CASSESGSHNEQFF	TGTGCCAGCAGCGAGAGCGGGAGCCACAATGAGCAGTTCTTC	TRAV12-1.TRAJ53.TRAC_TRBV9.TRBJ2-1.TRBD2.TRBC2	TGTGTGGTGATTTCCTTAGGCGGAGGTAGCAACTATAAACTGACATTT_TGTGCCAGCAGCGAGAGCGGGAGCCACAATGAGCAGTTCTTC	CVVISLGGGSNYKLTF_CASSESGSHNEQFF	TRAV12-1.TRAJ53.TRAC_TGTGTGGTGATTTCCTTAGGCGGAGGTAGCAACTATAAACTGACATTT_TRBV9.TRBJ2-1.TRBD2.TRBC2_TGTGCCAGCAGCGAGAGCGGGAGCCACAATGAGCAGTTCTTC
P1_P_ACGGGCTGTCAGAGGT	P1	P	TRAV29DV5.TRAJ52.TRAC	CAARTAGGTSYGKLTF	TGTGCAGCACGAACTGCTGGTGGTACTAGCTATGGAAAGCTGACATTT	TRBV6-5.TRBJ1-6.None.TRBC1	CASSYTAVPRANSPLHF	TGTGCCAGCAGTTACACGGCCGTCCCCAGAGCTAATTCACCCCTCCACTTT	TRAV29DV5.TRAJ52.TRAC_TRBV6-5.TRBJ1-6.None.TRBC1	TGTGCAGCACGAACTGCTGGTGGTACTAGCTATGGAAAGCTGACATTT_TGTGCCAGCAGTTACACGGCCGTCCCCAGAGCTAATTCACCCCTCCACTTT	CAARTAGGTSYGKLTF_CASSYTAVPRANSPLHF	TRAV29DV5.TRAJ52.TRAC_TGTGCAGCACGAACTGCTGGTGGTACTAGCTATGGAAAGCTGACATTT_TRBV6-5.TRBJ1-6.None.TRBC1_TGTGCCAGCAGTTACACGGCCGTCCCCAGAGCTAATTCACCCCTCCACTTT
P1_P_ACGGGCTGTCTAACGT	P1	P	TRAV17.TRAJ12.TRAC	CATPPGSSYKLIF	TGTGCTACCCCCCCGGGTAGCAGCTATAAATTGATCTTC	TRBV24-1.TRBJ2-1.TRBD2.TRBC2	CATSDRGAENEQFF	TGTGCCACCAGTGACCGAGGGGCGGAAAATGAGCAGTTCTTC	TRAV17.TRAJ12.TRAC_TRBV24-1.TRBJ2-1.TRBD2.TRBC2	TGTGCTACCCCCCCGGGTAGCAGCTATAAATTGATCTTC_TGTGCCACCAGTGACCGAGGGGCGGAAAATGAGCAGTTCTTC	CATPPGSSYKLIF_CATSDRGAENEQFF	TRAV17.TRAJ12.TRAC_TGTGCTACCCCCCCGGGTAGCAGCTATAAATTGATCTTC_TRBV24-1.TRBJ2-1.TRBD2.TRBC2_TGTGCCACCAGTGACCGAGGGGCGGAAAATGAGCAGTTCTTC
P1_P_ACGGGCTGTGTGCGTC	P1	P	TRAV25.TRAJ52.TRAC	CAGSNAGGTSYGKLTF	TGTGCAGGTTCTAATGCTGGTGGTACTAGCTATGGAAAGCTGACATTT	TRBV11-2.TRBJ2-1.TRBD1.TRBC2	CASSSFLRQAGSYNEQFF	TGTGCCAGCAGCTCTTTTCTTCGACAGGCGGGCTCCTACAATGAGCAGTTCTTC	TRAV25.TRAJ52.TRAC_TRBV11-2.TRBJ2-1.TRBD1.TRBC2	TGTGCAGGTTCTAATGCTGGTGGTACTAGCTATGGAAAGCTGACATTT_TGTGCCAGCAGCTCTTTTCTTCGACAGGCGGGCTCCTACAATGAGCAGTTCTTC	CAGSNAGGTSYGKLTF_CASSSFLRQAGSYNEQFF	TRAV25.TRAJ52.TRAC_TGTGCAGGTTCTAATGCTGGTGGTACTAGCTATGGAAAGCTGACATTT_TRBV11-2.TRBJ2-1.TRBD1.TRBC2_TGTGCCAGCAGCTCTTTTCTTCGACAGGCGGGCTCCTACAATGAGCAGTTCTTC
P1_P_ACGGGCTGTGTGTGCC	P1	P	NA	NA	NA	TRBV7-8.TRBJ2-1.TRBD1.TRBC2	CASSLAAGVVYNEQFF	TGTGCCAGCAGCTTAGCGGCAGGGGTGGTCTACAATGAGCAGTTCTTC	NA_TRBV7-8.TRBJ2-1.TRBD1.TRBC2	NA_TGTGCCAGCAGCTTAGCGGCAGGGGTGGTCTACAATGAGCAGTTCTTC	NA_CASSLAAGVVYNEQFF	NA_NA_TRBV7-8.TRBJ2-1.TRBD1.TRBC2_TGTGCCAGCAGCTTAGCGGCAGGGGTGGTCTACAATGAGCAGTTCTTC
P1_P_ACGGGTCAGAGTAATC	P1	P	NA	NA	NA	TRBV29-1.TRBJ2-5.TRBD2.TRBC2	CSVELAGGPFGKTQYF	TGCAGCGTTGAGCTAGCGGGGGGGCCTTTTGGGAAGACCCAGTACTTC	NA_TRBV29-1.TRBJ2-5.TRBD2.TRBC2	NA_TGCAGCGTTGAGCTAGCGGGGGGGCCTTTTGGGAAGACCCAGTACTTC	NA_CSVELAGGPFGKTQYF	NA_NA_TRBV29-1.TRBJ2-5.TRBD2.TRBC2_TGCAGCGTTGAGCTAGCGGGGGGGCCTTTTGGGAAGACCCAGTACTTC
P1_P_ACGGGTCGTAGCGTAG	P1	P	NA	NA	NA	TRBV5-1.TRBJ2-5.TRBD1.TRBC2	CASSLQRGETQYF	TGCGCCAGCAGCCTACAAAGGGGAGAGACCCAGTACTTC	NA_TRBV5-1.TRBJ2-5.TRBD1.TRBC2	NA_TGCGCCAGCAGCCTACAAAGGGGAGAGACCCAGTACTTC	NA_CASSLQRGETQYF	NA_NA_TRBV5-1.TRBJ2-5.TRBD1.TRBC2_TGCGCCAGCAGCCTACAAAGGGGAGAGACCCAGTACTTC
P1_P_ACGGGTCGTCCGTTAA	P1	P	TRAV6.TRAJ9.TRAC	CALRTGGFKTIF	TGTGCTCTCCGTACTGGAGGCTTCAAAACTATCTTT	TRBV20-1.TRBJ2-7.TRBD1.TRBC2	CSPLLSEDEQYF	TGCAGTCCGTTATTATCAGAGGACGAGCAGTACTTC	TRAV6.TRAJ9.TRAC_TRBV20-1.TRBJ2-7.TRBD1.TRBC2	TGTGCTCTCCGTACTGGAGGCTTCAAAACTATCTTT_TGCAGTCCGTTATTATCAGAGGACGAGCAGTACTTC	CALRTGGFKTIF_CSPLLSEDEQYF	TRAV6.TRAJ9.TRAC_TGTGCTCTCCGTACTGGAGGCTTCAAAACTATCTTT_TRBV20-1.TRBJ2-7.TRBD1.TRBC2_TGCAGTCCGTTATTATCAGAGGACGAGCAGTACTTC
P1_P_ACGGGTCGTTTCGCTC	P1	P	TRAV20.TRAJ37.TRAC	CAVQHGSSNTGKLIF	TGTGCTGTGCAGCATGGCTCTAGCAACACAGGCAAACTAATCTTT	TRBV2.TRBJ1-5.TRBD2.TRBC1	CASSGQENQPQHF	TGTGCCAGCAGTGGGCAGGAGAATCAGCCCCAGCATTTT	TRAV20.TRAJ37.TRAC_TRBV2.TRBJ1-5.TRBD2.TRBC1	TGTGCTGTGCAGCATGGCTCTAGCAACACAGGCAAACTAATCTTT_TGTGCCAGCAGTGGGCAGGAGAATCAGCCCCAGCATTTT	CAVQHGSSNTGKLIF_CASSGQENQPQHF	TRAV20.TRAJ37.TRAC_TGTGCTGTGCAGCATGGCTCTAGCAACACAGGCAAACTAATCTTT_TRBV2.TRBJ1-5.TRBD2.TRBC1_TGTGCCAGCAGTGGGCAGGAGAATCAGCCCCAGCATTTT
P1_P_ACGGGTCTCCCTTGCA	P1	P	NA	NA	NA	TRBV4-1.TRBJ1-2.TRBD1.TRBC1	CASSQDQTAYTF	TGCGCCAGCAGCCAAGATCAGACAGCTTACACCTTC	NA_TRBV4-1.TRBJ1-2.TRBD1.TRBC1	NA_TGCGCCAGCAGCCAAGATCAGACAGCTTACACCTTC	NA_CASSQDQTAYTF	NA_NA_TRBV4-1.TRBJ1-2.TRBD1.TRBC1_TGCGCCAGCAGCCAAGATCAGACAGCTTACACCTTC
P1_P_ACGGGTCTCCGCGGTA	P1	P	TRAV8-3.TRAJ43.TRAC	CAVAPYNNNDMRF	TGTGCTGTGGCCCCCTACAATAACAATGACATGCGCTTT	TRBV11-2.TRBJ2-5.TRBD1.TRBC2	CASSPEGQGRETQYF	TGTGCCAGCAGCCCAGAGGGACAGGGAAGAGAGACCCAGTACTTC	TRAV8-3.TRAJ43.TRAC_TRBV11-2.TRBJ2-5.TRBD1.TRBC2	TGTGCTGTGGCCCCCTACAATAACAATGACATGCGCTTT_TGTGCCAGCAGCCCAGAGGGACAGGGAAGAGAGACCCAGTACTTC	CAVAPYNNNDMRF_CASSPEGQGRETQYF	TRAV8-3.TRAJ43.TRAC_TGTGCTGTGGCCCCCTACAATAACAATGACATGCGCTTT_TRBV11-2.TRBJ2-5.TRBD1.TRBC2_TGTGCCAGCAGCCCAGAGGGACAGGGAAGAGAGACCCAGTACTTC
P1_P_ACGGGTCTCTACTTAC	P1	P	TRAV12-1.TRAJ28.TRAC	CVVNSVGAGSYQLTF	TGTGTGGTGAACAGTGTGGGGGCTGGGAGTTACCAACTCACTTTC	TRBV11-3.TRBJ2-7.TRBD1.TRBC2	CASSFRGSYEQYF	TGTGCCAGCAGCTTTCGGGGGTCCTACGAGCAGTACTTC	TRAV12-1.TRAJ28.TRAC_TRBV11-3.TRBJ2-7.TRBD1.TRBC2	TGTGTGGTGAACAGTGTGGGGGCTGGGAGTTACCAACTCACTTTC_TGTGCCAGCAGCTTTCGGGGGTCCTACGAGCAGTACTTC	CVVNSVGAGSYQLTF_CASSFRGSYEQYF	TRAV12-1.TRAJ28.TRAC_TGTGTGGTGAACAGTGTGGGGGCTGGGAGTTACCAACTCACTTTC_TRBV11-3.TRBJ2-7.TRBD1.TRBC2_TGTGCCAGCAGCTTTCGGGGGTCCTACGAGCAGTACTTC
P1_P_ACGTCAAAGAAACCTA	P1	P	TRAV26-2.TRAJ49.TRAC	CILRAGNQFYF	TGCATCCTGAGGGCCGGTAACCAGTTCTATTTT	TRBV29-1.TRBJ1-1.TRBD1.TRBC1	CSAFRGTNTEAFF	TGCAGCGCCTTCAGGGGAACGAACACTGAAGCTTTCTTT	TRAV26-2.TRAJ49.TRAC_TRBV29-1.TRBJ1-1.TRBD1.TRBC1	TGCATCCTGAGGGCCGGTAACCAGTTCTATTTT_TGCAGCGCCTTCAGGGGAACGAACACTGAAGCTTTCTTT	CILRAGNQFYF_CSAFRGTNTEAFF	TRAV26-2.TRAJ49.TRAC_TGCATCCTGAGGGCCGGTAACCAGTTCTATTTT_TRBV29-1.TRBJ1-1.TRBD1.TRBC1_TGCAGCGCCTTCAGGGGAACGAACACTGAAGCTTTCTTT
P1_P_ACGTCAAAGACAATAC	P1	P	TRAV5.TRAJ39.TRAC	CAESIGTSGNMLTF	TGTGCAGAGAGTATAGGAACCTCAGGCAACATGCTCACCTTT	TRBV10-3.TRBJ1-5.TRBD1.TRBC1	CAISDRGSNQPQHF	TGTGCCATCAGTGACAGGGGTAGCAATCAGCCCCAGCATTTT	TRAV5.TRAJ39.TRAC_TRBV10-3.TRBJ1-5.TRBD1.TRBC1	TGTGCAGAGAGTATAGGAACCTCAGGCAACATGCTCACCTTT_TGTGCCATCAGTGACAGGGGTAGCAATCAGCCCCAGCATTTT	CAESIGTSGNMLTF_CAISDRGSNQPQHF	TRAV5.TRAJ39.TRAC_TGTGCAGAGAGTATAGGAACCTCAGGCAACATGCTCACCTTT_TRBV10-3.TRBJ1-5.TRBD1.TRBC1_TGTGCCATCAGTGACAGGGGTAGCAATCAGCCCCAGCATTTT
P1_P_ACGTCAAAGTGTTAGA	P1	P	NA	NA	NA	TRBV3-1.TRBJ2-1.TRBD2.TRBC2	CASRSTRNLSHEQFF	TGTGCCAGCAGGAGTACTAGAAATTTGAGCCATGAGCAGTTCTTC	NA_TRBV3-1.TRBJ2-1.TRBD2.TRBC2	NA_TGTGCCAGCAGGAGTACTAGAAATTTGAGCCATGAGCAGTTCTTC	NA_CASRSTRNLSHEQFF	NA_NA_TRBV3-1.TRBJ2-1.TRBD2.TRBC2_TGTGCCAGCAGGAGTACTAGAAATTTGAGCCATGAGCAGTTCTTC
P1_P_ACGTCAACAAGTCATC	P1	P	NA	NA	NA	TRBV3-1.TRBJ1-1.TRBD2.TRBC1	CASSLKGGDTEAFF	TGTGCCAGCAGCCTCAAGGGAGGGGACACTGAAGCTTTCTTT	NA_TRBV3-1.TRBJ1-1.TRBD2.TRBC1	NA_TGTGCCAGCAGCCTCAAGGGAGGGGACACTGAAGCTTTCTTT	NA_CASSLKGGDTEAFF	NA_NA_TRBV3-1.TRBJ1-1.TRBD2.TRBC1_TGTGCCAGCAGCCTCAAGGGAGGGGACACTGAAGCTTTCTTT
P1_P_ACGTCAAGTAAACCTC	P1	P	TRAV29DV5.TRAJ52.TRAC	CAARTAGGTSYGKLTF	TGTGCAGCACGAACTGCTGGTGGTACTAGCTATGGAAAGCTGACATTT	TRBV6-5.TRBJ1-6.None.TRBC1	CASSYTAVPRANSPLHF	TGTGCCAGCAGTTACACGGCCGTCCCCAGAGCTAATTCACCCCTCCACTTT	TRAV29DV5.TRAJ52.TRAC_TRBV6-5.TRBJ1-6.None.TRBC1	TGTGCAGCACGAACTGCTGGTGGTACTAGCTATGGAAAGCTGACATTT_TGTGCCAGCAGTTACACGGCCGTCCCCAGAGCTAATTCACCCCTCCACTTT	CAARTAGGTSYGKLTF_CASSYTAVPRANSPLHF	TRAV29DV5.TRAJ52.TRAC_TGTGCAGCACGAACTGCTGGTGGTACTAGCTATGGAAAGCTGACATTT_TRBV6-5.TRBJ1-6.None.TRBC1_TGTGCCAGCAGTTACACGGCCGTCCCCAGAGCTAATTCACCCCTCCACTTT
P1_P_ACGTCAAGTAATTGGA	P1	P	TRAV5.TRAJ37.TRAC	CAESGSSNTGKLIF	TGTGCAGAGAGTGGGTCTAGCAACACAGGCAAACTAATCTTT	TRBV11-2.TRBJ1-2.TRBD1.TRBC1	CASSSSGGLNGYTF	TGTGCCAGCAGCTCCTCTGGGGGGTTGAATGGCTACACCTTC	TRAV5.TRAJ37.TRAC_TRBV11-2.TRBJ1-2.TRBD1.TRBC1	TGTGCAGAGAGTGGGTCTAGCAACACAGGCAAACTAATCTTT_TGTGCCAGCAGCTCCTCTGGGGGGTTGAATGGCTACACCTTC	CAESGSSNTGKLIF_CASSSSGGLNGYTF	TRAV5.TRAJ37.TRAC_TGTGCAGAGAGTGGGTCTAGCAACACAGGCAAACTAATCTTT_TRBV11-2.TRBJ1-2.TRBD1.TRBC1_TGTGCCAGCAGCTCCTCTGGGGGGTTGAATGGCTACACCTTC
P1_P_ACGTCAAGTACAGACG	P1	P	NA	NA	NA	TRBV20-1.TRBJ2-5.TRBD2.TRBC2	CSAPYRGLGETQYF	TGCAGTGCGCCCTACCGGGGGTTAGGAGAGACCCAGTACTTC	NA_TRBV20-1.TRBJ2-5.TRBD2.TRBC2	NA_TGCAGTGCGCCCTACCGGGGGTTAGGAGAGACCCAGTACTTC	NA_CSAPYRGLGETQYF	NA_NA_TRBV20-1.TRBJ2-5.TRBD2.TRBC2_TGCAGTGCGCCCTACCGGGGGTTAGGAGAGACCCAGTACTTC
P1_P_ACGTCAAGTGTCTGAT	P1	P	NA	NA	NA	TRBV12-4.TRBJ1-5.TRBD1.TRBC1	CASTGSGSNQPQHF	TGTGCCAGCACCGGGTCTGGGAGCAATCAGCCCCAGCATTTT	NA_TRBV12-4.TRBJ1-5.TRBD1.TRBC1	NA_TGTGCCAGCACCGGGTCTGGGAGCAATCAGCCCCAGCATTTT	NA_CASTGSGSNQPQHF	NA_NA_TRBV12-4.TRBJ1-5.TRBD1.TRBC1_TGTGCCAGCACCGGGTCTGGGAGCAATCAGCCCCAGCATTTT
P1_P_ACGTCAAGTTGAGTTC	P1	P	TRAV2.TRAJ37.TRAC	CAVEDQDTGKLIF	TGTGCTGTGGAGGATCAGGACACAGGCAAACTAATCTTT	TRBV2.TRBJ2-3.None.TRBC2	CASSAGIDTDTQYF	TGTGCCAGCAGTGCGGGGATCGACACAGATACGCAGTATTTT	TRAV2.TRAJ37.TRAC_TRBV2.TRBJ2-3.None.TRBC2	TGTGCTGTGGAGGATCAGGACACAGGCAAACTAATCTTT_TGTGCCAGCAGTGCGGGGATCGACACAGATACGCAGTATTTT	CAVEDQDTGKLIF_CASSAGIDTDTQYF	TRAV2.TRAJ37.TRAC_TGTGCTGTGGAGGATCAGGACACAGGCAAACTAATCTTT_TRBV2.TRBJ2-3.None.TRBC2_TGTGCCAGCAGTGCGGGGATCGACACAGATACGCAGTATTTT
P1_P_ACGTCAATCACAAACC	P1	P	NA	NA	NA	TRBV7-9.TRBJ2-5.TRBD1.TRBC2	CASSPRGPETQYF	TGTGCCAGCAGCCCCAGGGGCCCAGAGACCCAGTACTTC	NA_TRBV7-9.TRBJ2-5.TRBD1.TRBC2	NA_TGTGCCAGCAGCCCCAGGGGCCCAGAGACCCAGTACTTC	NA_CASSPRGPETQYF	NA_NA_TRBV7-9.TRBJ2-5.TRBD1.TRBC2_TGTGCCAGCAGCCCCAGGGGCCCAGAGACCCAGTACTTC
P1_P_ACGTCAATCCCACTTG	P1	P	TRAV9-2.TRAJ37.TRAC	CALSEEGSSNTGKLIF	TGTGCTCTGAGTGAGGAAGGCTCTAGCAACACAGGCAAACTAATCTTT	TRBV7-6.TRBJ1-3.None.TRBC1	CASSSTNTIYF	TGTGCCAGCAGCTCTACAAACACCATATATTTT	TRAV9-2.TRAJ37.TRAC_TRBV7-6.TRBJ1-3.None.TRBC1	TGTGCTCTGAGTGAGGAAGGCTCTAGCAACACAGGCAAACTAATCTTT_TGTGCCAGCAGCTCTACAAACACCATATATTTT	CALSEEGSSNTGKLIF_CASSSTNTIYF	TRAV9-2.TRAJ37.TRAC_TGTGCTCTGAGTGAGGAAGGCTCTAGCAACACAGGCAAACTAATCTTT_TRBV7-6.TRBJ1-3.None.TRBC1_TGTGCCAGCAGCTCTACAAACACCATATATTTT
P1_P_ACGTCAATCTCCGGTT	P1	P	TRAV12-2.TRAJ29.TRAC	CACNSGNTPLVF	TGTGCCTGCAATTCAGGAAACACACCTCTTGTCTTT	TRBV19.TRBJ1-5.TRBD2.TRBC1	CASSRWDRERVPQHF	TGTGCCAGTAGCCGTTGGGACAGAGAGAGGGTGCCCCAGCATTTT	TRAV12-2.TRAJ29.TRAC_TRBV19.TRBJ1-5.TRBD2.TRBC1	TGTGCCTGCAATTCAGGAAACACACCTCTTGTCTTT_TGTGCCAGTAGCCGTTGGGACAGAGAGAGGGTGCCCCAGCATTTT	CACNSGNTPLVF_CASSRWDRERVPQHF	TRAV12-2.TRAJ29.TRAC_TGTGCCTGCAATTCAGGAAACACACCTCTTGTCTTT_TRBV19.TRBJ1-5.TRBD2.TRBC1_TGTGCCAGTAGCCGTTGGGACAGAGAGAGGGTGCCCCAGCATTTT
P1_P_ACTATCTCACCGGAAA	P1	P	NA	NA	NA	TRBV7-2.TRBJ1-2.None.TRBC1	CASSSRWGNYGYTF	TGTGCCAGCAGCAGTCGCTGGGGAAACTATGGCTACACCTTC	NA_TRBV7-2.TRBJ1-2.None.TRBC1	NA_TGTGCCAGCAGCAGTCGCTGGGGAAACTATGGCTACACCTTC	NA_CASSSRWGNYGYTF	NA_NA_TRBV7-2.TRBJ1-2.None.TRBC1_TGTGCCAGCAGCAGTCGCTGGGGAAACTATGGCTACACCTTC
P1_P_ACTATCTGTCTTGATG	P1	P	NA	CASSLGGNTGELFF	TGTGCCAGCAGTTTAGGGGGGAACACCGGGGAGCTGTTTTTT	TRBV12-3.TRBJ2-2.None.TRBC2;TRBV28.TRBJ1-2.None.TRBC1	CASSLGGNTGELFF;CASSFYYGYTF	TGTGCCAGCAGTTTAGGGGGGAACACCGGGGAGCTGTTTTTT;TGTGCCAGCAGTTTTTACTATGGCTACACCTTC	NA_TRBV12-3.TRBJ2-2.None.TRBC2;TRBV28.TRBJ1-2.None.TRBC1	TGTGCCAGCAGTTTAGGGGGGAACACCGGGGAGCTGTTTTTT_TGTGCCAGCAGTTTAGGGGGGAACACCGGGGAGCTGTTTTTT;TGTGCCAGCAGTTTTTACTATGGCTACACCTTC	CASSLGGNTGELFF_CASSLGGNTGELFF;CASSFYYGYTF	NA_TGTGCCAGCAGTTTAGGGGGGAACACCGGGGAGCTGTTTTTT_TRBV12-3.TRBJ2-2.None.TRBC2;TRBV28.TRBJ1-2.None.TRBC1_TGTGCCAGCAGTTTAGGGGGGAACACCGGGGAGCTGTTTTTT;TGTGCCAGCAGTTTTTACTATGGCTACACCTTC
P1_P_ACTATCTGTGCGATAG	P1	P	NA	NA	NA	TRBV5-1.TRBJ2-7.TRBD1.TRBC2	CASSLFEGVSYEQYF	TGCGCCAGCAGCTTGTTCGAGGGGGTCTCCTACGAGCAGTACTTC	NA_TRBV5-1.TRBJ2-7.TRBD1.TRBC2	NA_TGCGCCAGCAGCTTGTTCGAGGGGGTCTCCTACGAGCAGTACTTC	NA_CASSLFEGVSYEQYF	NA_NA_TRBV5-1.TRBJ2-7.TRBD1.TRBC2_TGCGCCAGCAGCTTGTTCGAGGGGGTCTCCTACGAGCAGTACTTC
P1_P_ACTATCTGTTGCGTTA	P1	P	TRAV8-4.TRAJ38.TRAC	CAVTGNNRKLIW	TGTGCTGTGACTGGCAACAACCGTAAGCTGATTTGG	TRBV4-1.TRBJ2-7.TRBD1.TRBC2;TRBV9.TRBJ2-5.TRBD1.TRBC2	CASSQDRGQRPEQYF;CASSLKGQGFSETQYF	TGCGCCAGCAGCCAAGATAGGGGACAGAGACCCGAGCAGTACTTC;TGTGCCAGCAGCCTCAAGGGACAGGGATTTAGCGAGACCCAGTACTTC	TRAV8-4.TRAJ38.TRAC_TRBV4-1.TRBJ2-7.TRBD1.TRBC2;TRBV9.TRBJ2-5.TRBD1.TRBC2	TGTGCTGTGACTGGCAACAACCGTAAGCTGATTTGG_TGCGCCAGCAGCCAAGATAGGGGACAGAGACCCGAGCAGTACTTC;TGTGCCAGCAGCCTCAAGGGACAGGGATTTAGCGAGACCCAGTACTTC	CAVTGNNRKLIW_CASSQDRGQRPEQYF;CASSLKGQGFSETQYF	TRAV8-4.TRAJ38.TRAC_TGTGCTGTGACTGGCAACAACCGTAAGCTGATTTGG_TRBV4-1.TRBJ2-7.TRBD1.TRBC2;TRBV9.TRBJ2-5.TRBD1.TRBC2_TGCGCCAGCAGCCAAGATAGGGGACAGAGACCCGAGCAGTACTTC;TGTGCCAGCAGCCTCAAGGGACAGGGATTTAGCGAGACCCAGTACTTC
P1_P_ACTATCTTCTCTTGAT	P1	P	TRAV23DV6.TRAJ15.TRAC	CAAGYSALIF	TGTGCAGCAGGGTATAGTGCTCTGATCTTT	TRBV10-3.TRBJ1-6.TRBD1.TRBC1	CATSTGAVDNSPLHF	TGTGCCACCTCGACAGGGGCCGTCGATAATTCACCCCTCCACTTT	TRAV23DV6.TRAJ15.TRAC_TRBV10-3.TRBJ1-6.TRBD1.TRBC1	TGTGCAGCAGGGTATAGTGCTCTGATCTTT_TGTGCCACCTCGACAGGGGCCGTCGATAATTCACCCCTCCACTTT	CAAGYSALIF_CATSTGAVDNSPLHF	TRAV23DV6.TRAJ15.TRAC_TGTGCAGCAGGGTATAGTGCTCTGATCTTT_TRBV10-3.TRBJ1-6.TRBD1.TRBC1_TGTGCCACCTCGACAGGGGCCGTCGATAATTCACCCCTCCACTTT
P1_P_ACTGAACAGGCGATAC	P1	P	TRAV41.TRAJ49.TRAC	CAVKGTSQFYF	TGTGCTGTCAAGGGAACGAGCCAGTTCTATTTT	NA	NA	NA	TRAV41.TRAJ49.TRAC_NA	TGTGCTGTCAAGGGAACGAGCCAGTTCTATTTT_NA	CAVKGTSQFYF_NA	TRAV41.TRAJ49.TRAC_TGTGCTGTCAAGGGAACGAGCCAGTTCTATTTT_NA_NA
P1_P_ACTGAACAGGGTATCG	P1	P	TRAV20.TRAJ53.TRAC	CAVQLGGSNYKLTF	TGTGCTGTGCAGCTAGGAGGTAGCAACTATAAACTGACATTT	TRBV24-1.TRBJ1-6.TRBD1.TRBC1	CATSGQGNSPLHF	TGTGCCACCAGTGGACAGGGGAATTCACCCCTCCACTTT	TRAV20.TRAJ53.TRAC_TRBV24-1.TRBJ1-6.TRBD1.TRBC1	TGTGCTGTGCAGCTAGGAGGTAGCAACTATAAACTGACATTT_TGTGCCACCAGTGGACAGGGGAATTCACCCCTCCACTTT	CAVQLGGSNYKLTF_CATSGQGNSPLHF	TRAV20.TRAJ53.TRAC_TGTGCTGTGCAGCTAGGAGGTAGCAACTATAAACTGACATTT_TRBV24-1.TRBJ1-6.TRBD1.TRBC1_TGTGCCACCAGTGGACAGGGGAATTCACCCCTCCACTTT
P1_P_ACTGAACCAACAACCT	P1	P	NA	NA	NA	TRBV5-8.TRBJ2-2.TRBD1.TRBC2	CASSLGQINTGELFF	TGTGCCAGCAGCTTAGGACAGATTAACACCGGGGAGCTGTTTTTT	NA_TRBV5-8.TRBJ2-2.TRBD1.TRBC2	NA_TGTGCCAGCAGCTTAGGACAGATTAACACCGGGGAGCTGTTTTTT	NA_CASSLGQINTGELFF	NA_NA_TRBV5-8.TRBJ2-2.TRBD1.TRBC2_TGTGCCAGCAGCTTAGGACAGATTAACACCGGGGAGCTGTTTTTT
P1_P_ACTGAACCAATAACGA	P1	P	NA	NA	NA	TRBV25-1.TRBJ2-3.TRBD2.TRBC2	CASSESGGRTDTQYF	TGTGCCAGCAGTGAATCGGGCGGGAGGACAGATACGCAGTATTTT	NA_TRBV25-1.TRBJ2-3.TRBD2.TRBC2	NA_TGTGCCAGCAGTGAATCGGGCGGGAGGACAGATACGCAGTATTTT	NA_CASSESGGRTDTQYF	NA_NA_TRBV25-1.TRBJ2-3.TRBD2.TRBC2_TGTGCCAGCAGTGAATCGGGCGGGAGGACAGATACGCAGTATTTT
P1_P_ACTGAACCATACGCTA	P1	P	TRAV10.TRAJ42.TRAC	CVVTFYGGSQGNLIF	TGTGTGGTGACCTTTTATGGAGGAAGCCAAGGAAATCTCATCTTT	TRBV18.TRBJ1-3.None.TRBC1	CASSPQTHSSGNTIYF	TGTGCCAGCTCACCACAGACGCATAGCTCTGGAAACACCATATATTTT	TRAV10.TRAJ42.TRAC_TRBV18.TRBJ1-3.None.TRBC1	TGTGTGGTGACCTTTTATGGAGGAAGCCAAGGAAATCTCATCTTT_TGTGCCAGCTCACCACAGACGCATAGCTCTGGAAACACCATATATTTT	CVVTFYGGSQGNLIF_CASSPQTHSSGNTIYF	TRAV10.TRAJ42.TRAC_TGTGTGGTGACCTTTTATGGAGGAAGCCAAGGAAATCTCATCTTT_TRBV18.TRBJ1-3.None.TRBC1_TGTGCCAGCTCACCACAGACGCATAGCTCTGGAAACACCATATATTTT
P1_P_ACTGAACGTTCTCATT	P1	P	TRAV29DV5.TRAJ37.TRAC	CAASISNTGKLIF	TGTGCAGCAAGCATTAGCAACACAGGCAAACTAATCTTT	TRBV12-3.TRBJ2-7.TRBD1.TRBC2	CASSPSGSTGRYF	TGTGCCAGCAGTCCAAGTGGGTCCACCGGTCGGTACTTC	TRAV29DV5.TRAJ37.TRAC_TRBV12-3.TRBJ2-7.TRBD1.TRBC2	TGTGCAGCAAGCATTAGCAACACAGGCAAACTAATCTTT_TGTGCCAGCAGTCCAAGTGGGTCCACCGGTCGGTACTTC	CAASISNTGKLIF_CASSPSGSTGRYF	TRAV29DV5.TRAJ37.TRAC_TGTGCAGCAAGCATTAGCAACACAGGCAAACTAATCTTT_TRBV12-3.TRBJ2-7.TRBD1.TRBC2_TGTGCCAGCAGTCCAAGTGGGTCCACCGGTCGGTACTTC
P1_P_ACTGAACGTTGGTTTG	P1	P	TRAV20.TRAJ34.TRAC	CAVQAEDTDKLIF	TGTGCTGTGCAGGCCGAGGACACCGACAAGCTCATCTTT	TRBV28.TRBJ2-7.TRBD1.TRBC2	CASSSWTGTYEQYV	TGTGCCAGCAGTTCCTGGACAGGAACCTACGAGCAGTACGTC	TRAV20.TRAJ34.TRAC_TRBV28.TRBJ2-7.TRBD1.TRBC2	TGTGCTGTGCAGGCCGAGGACACCGACAAGCTCATCTTT_TGTGCCAGCAGTTCCTGGACAGGAACCTACGAGCAGTACGTC	CAVQAEDTDKLIF_CASSSWTGTYEQYV	TRAV20.TRAJ34.TRAC_TGTGCTGTGCAGGCCGAGGACACCGACAAGCTCATCTTT_TRBV28.TRBJ2-7.TRBD1.TRBC2_TGTGCCAGCAGTTCCTGGACAGGAACCTACGAGCAGTACGTC
P1_P_ACTGAACTCACGACTA	P1	P	TRAV5.TRAJ27.TRAC	CAERGTNAGKSTF	TGTGCAGAGAGGGGGACCAATGCAGGCAAATCAACCTTT	TRBV5-6.TRBJ1-4.TRBD1.TRBC1	CASSPLGGEDEKLFF	TGTGCCAGCAGCCCCCTGGGGGGGGAAGATGAAAAACTGTTTTTT	TRAV5.TRAJ27.TRAC_TRBV5-6.TRBJ1-4.TRBD1.TRBC1	TGTGCAGAGAGGGGGACCAATGCAGGCAAATCAACCTTT_TGTGCCAGCAGCCCCCTGGGGGGGGAAGATGAAAAACTGTTTTTT	CAERGTNAGKSTF_CASSPLGGEDEKLFF	TRAV5.TRAJ27.TRAC_TGTGCAGAGAGGGGGACCAATGCAGGCAAATCAACCTTT_TRBV5-6.TRBJ1-4.TRBD1.TRBC1_TGTGCCAGCAGCCCCCTGGGGGGGGAAGATGAAAAACTGTTTTTT
P1_P_ACTGAACTCGCCGTGA	P1	P	TRAV8-4.TRAJ42.TRAC	CAVSGGSQGNLIF	TGTGCTGTGAGCGGAGGAAGCCAAGGAAATCTCATCTTT	TRBV11-1.TRBJ2-1.TRBD1.TRBC2	CASSFQQGVSYNEQFF	TGTGCCAGCAGCTTCCAACAGGGGGTTTCCTACAATGAGCAGTTCTTC	TRAV8-4.TRAJ42.TRAC_TRBV11-1.TRBJ2-1.TRBD1.TRBC2	TGTGCTGTGAGCGGAGGAAGCCAAGGAAATCTCATCTTT_TGTGCCAGCAGCTTCCAACAGGGGGTTTCCTACAATGAGCAGTTCTTC	CAVSGGSQGNLIF_CASSFQQGVSYNEQFF	TRAV8-4.TRAJ42.TRAC_TGTGCTGTGAGCGGAGGAAGCCAAGGAAATCTCATCTTT_TRBV11-1.TRBJ2-1.TRBD1.TRBC2_TGTGCCAGCAGCTTCCAACAGGGGGTTTCCTACAATGAGCAGTTCTTC
P1_P_ACTGAACTCTCCAACC	P1	P	TRAV3.TRAJ28.TRAC	CAVSTGAGSYQLTF	TGTGCTGTTTCGACTGGGGCTGGGAGTTACCAACTCACTTTC	TRBV5-1.TRBJ2-5.TRBD1.TRBC2;TRBV21-1.TRBJ2-7.TRBD1.TRBC2	CASSPRGIEVFATQYF;CASSSDWGQASYEQYF	TGCGCCAGCAGCCCTCGGGGGATCGAGGTTTTTGCGACCCAGTACTTC;TGTGCCAGCAGCAGTGACTGGGGACAGGCGTCCTACGAGCAGTACTTC	TRAV3.TRAJ28.TRAC_TRBV5-1.TRBJ2-5.TRBD1.TRBC2;TRBV21-1.TRBJ2-7.TRBD1.TRBC2	TGTGCTGTTTCGACTGGGGCTGGGAGTTACCAACTCACTTTC_TGCGCCAGCAGCCCTCGGGGGATCGAGGTTTTTGCGACCCAGTACTTC;TGTGCCAGCAGCAGTGACTGGGGACAGGCGTCCTACGAGCAGTACTTC	CAVSTGAGSYQLTF_CASSPRGIEVFATQYF;CASSSDWGQASYEQYF	TRAV3.TRAJ28.TRAC_TGTGCTGTTTCGACTGGGGCTGGGAGTTACCAACTCACTTTC_TRBV5-1.TRBJ2-5.TRBD1.TRBC2;TRBV21-1.TRBJ2-7.TRBD1.TRBC2_TGCGCCAGCAGCCCTCGGGGGATCGAGGTTTTTGCGACCCAGTACTTC;TGTGCCAGCAGCAGTGACTGGGGACAGGCGTCCTACGAGCAGTACTTC
P1_P_ACTGAGTAGGCAATTA	P1	P	NA	NA	NA	TRBV13.TRBJ1-6.None.TRBC1	CASSSNTEFYNSPLHF	TGTGCCAGCAGCTCCAACACAGAGTTCTATAATTCACCCCTCCACTTT	NA_TRBV13.TRBJ1-6.None.TRBC1	NA_TGTGCCAGCAGCTCCAACACAGAGTTCTATAATTCACCCCTCCACTTT	NA_CASSSNTEFYNSPLHF	NA_NA_TRBV13.TRBJ1-6.None.TRBC1_TGTGCCAGCAGCTCCAACACAGAGTTCTATAATTCACCCCTCCACTTT
P1_P_ACTGAGTAGGTTCCTA	P1	P	NA	NA	NA	TRBV9.TRBJ2-3.TRBD1.TRBC2	CASSSPAGDITDTQYF	TGTGCCAGCAGCTCCCCAGCTGGGGACATCACAGATACGCAGTATTTT	NA_TRBV9.TRBJ2-3.TRBD1.TRBC2	NA_TGTGCCAGCAGCTCCCCAGCTGGGGACATCACAGATACGCAGTATTTT	NA_CASSSPAGDITDTQYF	NA_NA_TRBV9.TRBJ2-3.TRBD1.TRBC2_TGTGCCAGCAGCTCCCCAGCTGGGGACATCACAGATACGCAGTATTTT
P1_P_ACTGAGTAGTGGTCCC	P1	P	TRAV29DV5.TRAJ36.TRAC	CAARDQTGANNLFF	TGTGCAGCAAGGGATCAAACTGGGGCAAACAACCTCTTCTTT	TRBV18.TRBJ2-2.TRBD2.TRBC2	CASSPRAGELFF	TGTGCCAGCTCACCGCGGGCCGGGGAGCTGTTTTTT	TRAV29DV5.TRAJ36.TRAC_TRBV18.TRBJ2-2.TRBD2.TRBC2	TGTGCAGCAAGGGATCAAACTGGGGCAAACAACCTCTTCTTT_TGTGCCAGCTCACCGCGGGCCGGGGAGCTGTTTTTT	CAARDQTGANNLFF_CASSPRAGELFF	TRAV29DV5.TRAJ36.TRAC_TGTGCAGCAAGGGATCAAACTGGGGCAAACAACCTCTTCTTT_TRBV18.TRBJ2-2.TRBD2.TRBC2_TGTGCCAGCTCACCGCGGGCCGGGGAGCTGTTTTTT
P1_P_ACTGAGTCACAGATTC	P1	P	NA	NA	NA	TRBV28.TRBJ1-1.TRBD1.TRBC1	CASTPVGARINTEAFF	TGTGCCAGTACCCCAGTTGGGGCGCGTATCAACACTGAAGCTTTCTTT	NA_TRBV28.TRBJ1-1.TRBD1.TRBC1	NA_TGTGCCAGTACCCCAGTTGGGGCGCGTATCAACACTGAAGCTTTCTTT	NA_CASTPVGARINTEAFF	NA_NA_TRBV28.TRBJ1-1.TRBD1.TRBC1_TGTGCCAGTACCCCAGTTGGGGCGCGTATCAACACTGAAGCTTTCTTT
P1_P_ACTGAGTTCAGCTTAG	P1	P	TRAV38-2DV8.TRAJ43.TRAC	CAYRSAGDMRF	TGTGCTTATAGGAGCGCTGGTGACATGCGCTTT	TRBV19.TRBJ2-7.TRBD2.TRBC2	CASSRLWGGSYEQYF	TGTGCCAGTAGCAGACTGTGGGGAGGGTCCTACGAGCAGTACTTC	TRAV38-2DV8.TRAJ43.TRAC_TRBV19.TRBJ2-7.TRBD2.TRBC2	TGTGCTTATAGGAGCGCTGGTGACATGCGCTTT_TGTGCCAGTAGCAGACTGTGGGGAGGGTCCTACGAGCAGTACTTC	CAYRSAGDMRF_CASSRLWGGSYEQYF	TRAV38-2DV8.TRAJ43.TRAC_TGTGCTTATAGGAGCGCTGGTGACATGCGCTTT_TRBV19.TRBJ2-7.TRBD2.TRBC2_TGTGCCAGTAGCAGACTGTGGGGAGGGTCCTACGAGCAGTACTTC
P1_P_ACTGATGAGACAAAGG	P1	P	TRAV8-3.TRAJ10.TRAC	CAVGAFTGGGNKLTF	TGTGCTGTGGGTGCGTTCACGGGAGGAGGAAACAAACTCACCTTT	TRBV20-1.TRBJ1-4.TRBD2.TRBC1	CSAREGPNEKLFF	TGCAGTGCACGTGAGGGGCCCAATGAAAAACTGTTTTTT	TRAV8-3.TRAJ10.TRAC_TRBV20-1.TRBJ1-4.TRBD2.TRBC1	TGTGCTGTGGGTGCGTTCACGGGAGGAGGAAACAAACTCACCTTT_TGCAGTGCACGTGAGGGGCCCAATGAAAAACTGTTTTTT	CAVGAFTGGGNKLTF_CSAREGPNEKLFF	TRAV8-3.TRAJ10.TRAC_TGTGCTGTGGGTGCGTTCACGGGAGGAGGAAACAAACTCACCTTT_TRBV20-1.TRBJ1-4.TRBD2.TRBC1_TGCAGTGCACGTGAGGGGCCCAATGAAAAACTGTTTTTT
P1_P_ACTGATGAGATATACG	P1	P	NA	NA	NA	TRBV7-9.TRBJ2-3.TRBD1.TRBC2	CASSPGGTDTQYF	TGTGCCAGCAGCCCGGGGGGTACAGATACGCAGTATTTT	NA_TRBV7-9.TRBJ2-3.TRBD1.TRBC2	NA_TGTGCCAGCAGCCCGGGGGGTACAGATACGCAGTATTTT	NA_CASSPGGTDTQYF	NA_NA_TRBV7-9.TRBJ2-3.TRBD1.TRBC2_TGTGCCAGCAGCCCGGGGGGTACAGATACGCAGTATTTT
P1_P_ACTGATGAGCACCGCT	P1	P	NA	NA	NA	TRBV29-1.TRBJ2-5.TRBD1.TRBC2	CSVEEGPQETQYF	TGCAGCGTTGAAGAGGGGCCTCAAGAGACCCAGTACTTC	NA_TRBV29-1.TRBJ2-5.TRBD1.TRBC2	NA_TGCAGCGTTGAAGAGGGGCCTCAAGAGACCCAGTACTTC	NA_CSVEEGPQETQYF	NA_NA_TRBV29-1.TRBJ2-5.TRBD1.TRBC2_TGCAGCGTTGAAGAGGGGCCTCAAGAGACCCAGTACTTC
P1_P_ACTGATGAGGTGCACA	P1	P	TRAV9-2.TRAJ7.TRAC	CALYYGNNRLAF	TGTGCTCTGTACTATGGGAACAACAGACTCGCTTTT	TRBV6-1.TRBJ1-4.None.TRBC1	CASSELGEKLFF	TGTGCCAGCAGTGAATTGGGGGAAAAACTGTTTTTT	TRAV9-2.TRAJ7.TRAC_TRBV6-1.TRBJ1-4.None.TRBC1	TGTGCTCTGTACTATGGGAACAACAGACTCGCTTTT_TGTGCCAGCAGTGAATTGGGGGAAAAACTGTTTTTT	CALYYGNNRLAF_CASSELGEKLFF	TRAV9-2.TRAJ7.TRAC_TGTGCTCTGTACTATGGGAACAACAGACTCGCTTTT_TRBV6-1.TRBJ1-4.None.TRBC1_TGTGCCAGCAGTGAATTGGGGGAAAAACTGTTTTTT
P1_P_ACTGATGCACCAGGCT	P1	P	TRAV8-1.TRAJ9.TRAC	CAVNTGGFKTIF	TGTGCCGTGAATACTGGAGGCTTCAAAACTATCTTT	TRBV5-5.TRBJ1-4.TRBD1.TRBC1	CASSFRQGDNEKLFF	TGTGCCAGCAGCTTCCGACAGGGTGATAATGAAAAACTGTTTTTT	TRAV8-1.TRAJ9.TRAC_TRBV5-5.TRBJ1-4.TRBD1.TRBC1	TGTGCCGTGAATACTGGAGGCTTCAAAACTATCTTT_TGTGCCAGCAGCTTCCGACAGGGTGATAATGAAAAACTGTTTTTT	CAVNTGGFKTIF_CASSFRQGDNEKLFF	TRAV8-1.TRAJ9.TRAC_TGTGCCGTGAATACTGGAGGCTTCAAAACTATCTTT_TRBV5-5.TRBJ1-4.TRBD1.TRBC1_TGTGCCAGCAGCTTCCGACAGGGTGATAATGAAAAACTGTTTTTT
P1_P_ACTGATGGTCTCACCT	P1	P	TRAV3.TRAJ18.TRAC	CAVDGRGSTLGRLYF	TGTGCTGTGGACGGCAGAGGCTCAACCCTGGGGAGGCTATACTTT	TRBV10-3.TRBJ2-3.TRBD2.TRBC2	CAISDSTSGLRGTDTQYF	TGTGCCATCAGTGACTCGACTAGCGGTCTAAGGGGCACAGATACGCAGTATTTT	TRAV3.TRAJ18.TRAC_TRBV10-3.TRBJ2-3.TRBD2.TRBC2	TGTGCTGTGGACGGCAGAGGCTCAACCCTGGGGAGGCTATACTTT_TGTGCCATCAGTGACTCGACTAGCGGTCTAAGGGGCACAGATACGCAGTATTTT	CAVDGRGSTLGRLYF_CAISDSTSGLRGTDTQYF	TRAV3.TRAJ18.TRAC_TGTGCTGTGGACGGCAGAGGCTCAACCCTGGGGAGGCTATACTTT_TRBV10-3.TRBJ2-3.TRBD2.TRBC2_TGTGCCATCAGTGACTCGACTAGCGGTCTAAGGGGCACAGATACGCAGTATTTT
P1_P_ACTGATGGTTCCATGA	P1	P	NA;TRAV38-2DV8.TRAJ53.TRAC	CASSQDSEAVLQETQYF;CAYRRNSGGSNYKLTF	TGTGCCAGCAGCCAAGATAGTGAGGCAGTCCTCCAAGAGACCCAGTACTTC;TGTGCTTATAGGCGAAATAGTGGAGGTAGCAACTATAAACTGACATTT	TRBV3-1.TRBJ2-5.None.TRBC2	CASSQDSEAVLQETQYF	TGTGCCAGCAGCCAAGATAGTGAGGCAGTCCTCCAAGAGACCCAGTACTTC	NA;TRAV38-2DV8.TRAJ53.TRAC_TRBV3-1.TRBJ2-5.None.TRBC2	TGTGCCAGCAGCCAAGATAGTGAGGCAGTCCTCCAAGAGACCCAGTACTTC;TGTGCTTATAGGCGAAATAGTGGAGGTAGCAACTATAAACTGACATTT_TGTGCCAGCAGCCAAGATAGTGAGGCAGTCCTCCAAGAGACCCAGTACTTC	CASSQDSEAVLQETQYF;CAYRRNSGGSNYKLTF_CASSQDSEAVLQETQYF	NA;TRAV38-2DV8.TRAJ53.TRAC_TGTGCCAGCAGCCAAGATAGTGAGGCAGTCCTCCAAGAGACCCAGTACTTC;TGTGCTTATAGGCGAAATAGTGGAGGTAGCAACTATAAACTGACATTT_TRBV3-1.TRBJ2-5.None.TRBC2_TGTGCCAGCAGCCAAGATAGTGAGGCAGTCCTCCAAGAGACCCAGTACTTC
P1_P_ACTGATGTCAGTTCGA	P1	P	TRAV13-1.TRAJ5.TRAC	CAAVGNTGRRALTF	TGTGCAGCAGTAGGGAACACGGGCAGGAGAGCACTTACTTTT	TRBV12-4.TRBJ2-1.TRBD2.TRBC2	CASSLGTSVNNEQFF	TGTGCCAGCAGTTTGGGGACTAGCGTAAACAATGAGCAGTTCTTC	TRAV13-1.TRAJ5.TRAC_TRBV12-4.TRBJ2-1.TRBD2.TRBC2	TGTGCAGCAGTAGGGAACACGGGCAGGAGAGCACTTACTTTT_TGTGCCAGCAGTTTGGGGACTAGCGTAAACAATGAGCAGTTCTTC	CAAVGNTGRRALTF_CASSLGTSVNNEQFF	TRAV13-1.TRAJ5.TRAC_TGTGCAGCAGTAGGGAACACGGGCAGGAGAGCACTTACTTTT_TRBV12-4.TRBJ2-1.TRBD2.TRBC2_TGTGCCAGCAGTTTGGGGACTAGCGTAAACAATGAGCAGTTCTTC
P1_P_ACTGCTCAGATGGGTC	P1	P	TRAV41.TRAJ49.TRAC	CAVKGTSQFYF	TGTGCTGTCAAGGGAACGAGCCAGTTCTATTTT	TRBV4-1.TRBJ1-2.TRBD1.TRBC1	CASSQLDRGIGTDYGYTF	TGCGCCAGCAGCCAACTTGACAGGGGAATAGGGACCGACTATGGCTACACCTTC	TRAV41.TRAJ49.TRAC_TRBV4-1.TRBJ1-2.TRBD1.TRBC1	TGTGCTGTCAAGGGAACGAGCCAGTTCTATTTT_TGCGCCAGCAGCCAACTTGACAGGGGAATAGGGACCGACTATGGCTACACCTTC	CAVKGTSQFYF_CASSQLDRGIGTDYGYTF	TRAV41.TRAJ49.TRAC_TGTGCTGTCAAGGGAACGAGCCAGTTCTATTTT_TRBV4-1.TRBJ1-2.TRBD1.TRBC1_TGCGCCAGCAGCCAACTTGACAGGGGAATAGGGACCGACTATGGCTACACCTTC
P1_P_ACTGCTCAGCGTGAGT	P1	P	NA	NA	NA	TRBV6-1.TRBJ2-2.TRBD1.TRBC2	CASSRDRMNTGELFF	TGTGCCAGCAGCCGGGACAGGATGAACACCGGGGAGCTGTTTTTT	NA_TRBV6-1.TRBJ2-2.TRBD1.TRBC2	NA_TGTGCCAGCAGCCGGGACAGGATGAACACCGGGGAGCTGTTTTTT	NA_CASSRDRMNTGELFF	NA_NA_TRBV6-1.TRBJ2-2.TRBD1.TRBC2_TGTGCCAGCAGCCGGGACAGGATGAACACCGGGGAGCTGTTTTTT
P1_P_ACTGCTCAGCTTTGGT	P1	P	TRAV17.TRAJ48.TRAC	CATSALNEKLTF	TGTGCTACGTCAGCCCTAAATGAGAAATTAACCTTT	TRBV30.TRBJ1-4.TRBD2.TRBC1	CAWSRDGFNEKLFF	TGTGCCTGGAGCCGGGACGGTTTTAATGAAAAACTGTTTTTT	TRAV17.TRAJ48.TRAC_TRBV30.TRBJ1-4.TRBD2.TRBC1	TGTGCTACGTCAGCCCTAAATGAGAAATTAACCTTT_TGTGCCTGGAGCCGGGACGGTTTTAATGAAAAACTGTTTTTT	CATSALNEKLTF_CAWSRDGFNEKLFF	TRAV17.TRAJ48.TRAC_TGTGCTACGTCAGCCCTAAATGAGAAATTAACCTTT_TRBV30.TRBJ1-4.TRBD2.TRBC1_TGTGCCTGGAGCCGGGACGGTTTTAATGAAAAACTGTTTTTT
P1_P_ACTGCTCCAAATCCGT	P1	P	TRAV13-2.TRAJ42.TRAC	CAERNYGGSQGNLIF	TGTGCAGAGAGGAATTATGGAGGAAGCCAAGGAAATCTCATCTTT	TRBV15.TRBJ1-1.None.TRBC1	CATSRDSGRAFF	TGTGCCACCAGCAGAGATTCCGGGCGAGCTTTCTTT	TRAV13-2.TRAJ42.TRAC_TRBV15.TRBJ1-1.None.TRBC1	TGTGCAGAGAGGAATTATGGAGGAAGCCAAGGAAATCTCATCTTT_TGTGCCACCAGCAGAGATTCCGGGCGAGCTTTCTTT	CAERNYGGSQGNLIF_CATSRDSGRAFF	TRAV13-2.TRAJ42.TRAC_TGTGCAGAGAGGAATTATGGAGGAAGCCAAGGAAATCTCATCTTT_TRBV15.TRBJ1-1.None.TRBC1_TGTGCCACCAGCAGAGATTCCGGGCGAGCTTTCTTT
P1_P_ACTGCTCGTAGGGTAC	P1	P	TRAV27.TRAJ43.TRAC	CAGEGDNDMRF	TGTGCAGGCGAGGGGGACAATGACATGCGCTTT	TRBV12-4.TRBJ1-5.TRBD2.TRBC1	CASSFNGRLGNQPQHF	TGTGCCAGCAGTTTTAACGGGCGTTTGGGCAATCAGCCCCAGCATTTT	TRAV27.TRAJ43.TRAC_TRBV12-4.TRBJ1-5.TRBD2.TRBC1	TGTGCAGGCGAGGGGGACAATGACATGCGCTTT_TGTGCCAGCAGTTTTAACGGGCGTTTGGGCAATCAGCCCCAGCATTTT	CAGEGDNDMRF_CASSFNGRLGNQPQHF	TRAV27.TRAJ43.TRAC_TGTGCAGGCGAGGGGGACAATGACATGCGCTTT_TRBV12-4.TRBJ1-5.TRBD2.TRBC1_TGTGCCAGCAGTTTTAACGGGCGTTTGGGCAATCAGCCCCAGCATTTT
P1_P_ACTGCTCGTTCAACCA	P1	P	NA	NA	NA	TRBV12-3.TRBJ1-1.TRBD1.TRBC1	CASSLALDREAFF	TGTGCCAGCAGTTTAGCGCTAGACAGGGAAGCTTTCTTT	NA_TRBV12-3.TRBJ1-1.TRBD1.TRBC1	NA_TGTGCCAGCAGTTTAGCGCTAGACAGGGAAGCTTTCTTT	NA_CASSLALDREAFF	NA_NA_TRBV12-3.TRBJ1-1.TRBD1.TRBC1_TGTGCCAGCAGTTTAGCGCTAGACAGGGAAGCTTTCTTT
P1_P_ACTGTCCAGCAGGCTA	P1	P	TRAV10.TRAJ17.TRAC	CVVSGAAGNKLTF	TGTGTGGTGAGCGGAGCTGCAGGCAACAAGCTAACTTTT	TRBV28.TRBJ2-7.TRBD1.TRBC2	CASSLLGQAYEQYF	TGTGCCAGCAGTTTACTGGGACAGGCCTACGAGCAGTACTTC	TRAV10.TRAJ17.TRAC_TRBV28.TRBJ2-7.TRBD1.TRBC2	TGTGTGGTGAGCGGAGCTGCAGGCAACAAGCTAACTTTT_TGTGCCAGCAGTTTACTGGGACAGGCCTACGAGCAGTACTTC	CVVSGAAGNKLTF_CASSLLGQAYEQYF	TRAV10.TRAJ17.TRAC_TGTGTGGTGAGCGGAGCTGCAGGCAACAAGCTAACTTTT_TRBV28.TRBJ2-7.TRBD1.TRBC2_TGTGCCAGCAGTTTACTGGGACAGGCCTACGAGCAGTACTTC
P1_P_ACTGTCCAGCCAGAAC	P1	P	TRAV8-3.TRAJ52.TRAC	CAVGARAGGTSYGKLTF	TGTGCTGTGGGTGCGAGAGCTGGTGGTACTAGCTATGGAAAGCTGACATTT	TRBV19.TRBJ1-5.None.TRBC1	CASSIVERNQPQHF	TGTGCCAGTAGTATAGTGGAACGCAATCAGCCCCAGCATTTT	TRAV8-3.TRAJ52.TRAC_TRBV19.TRBJ1-5.None.TRBC1	TGTGCTGTGGGTGCGAGAGCTGGTGGTACTAGCTATGGAAAGCTGACATTT_TGTGCCAGTAGTATAGTGGAACGCAATCAGCCCCAGCATTTT	CAVGARAGGTSYGKLTF_CASSIVERNQPQHF	TRAV8-3.TRAJ52.TRAC_TGTGCTGTGGGTGCGAGAGCTGGTGGTACTAGCTATGGAAAGCTGACATTT_TRBV19.TRBJ1-5.None.TRBC1_TGTGCCAGTAGTATAGTGGAACGCAATCAGCCCCAGCATTTT
P1_P_ACTGTCCCATCCGGGT	P1	P	TRAV12-2.TRAJ11.TRAC	CAVRDSGYSTLTF	TGTGCCGTGAGGGATTCAGGATACAGCACCCTCACCTTT	TRBV11-2.TRBJ2-5.TRBD1.TRBC2	CASIRGRGQETQYF	TGTGCCAGCATAAGGGGAAGAGGACAAGAGACCCAGTACTTC	TRAV12-2.TRAJ11.TRAC_TRBV11-2.TRBJ2-5.TRBD1.TRBC2	TGTGCCGTGAGGGATTCAGGATACAGCACCCTCACCTTT_TGTGCCAGCATAAGGGGAAGAGGACAAGAGACCCAGTACTTC	CAVRDSGYSTLTF_CASIRGRGQETQYF	TRAV12-2.TRAJ11.TRAC_TGTGCCGTGAGGGATTCAGGATACAGCACCCTCACCTTT_TRBV11-2.TRBJ2-5.TRBD1.TRBC2_TGTGCCAGCATAAGGGGAAGAGGACAAGAGACCCAGTACTTC
P1_P_ACTGTCCGTCTACCTC	P1	P	TRAV17.TRAJ28.TRAC	CAPTYSGAGSYQLTF	TGTGCTCCTACCTACTCTGGGGCTGGGAGTTACCAACTCACTTTC	TRBV7-2.TRBJ2-5.TRBD2.TRBC2	CASSLLGTQETQYF	TGTGCCAGCAGCTTATTGGGGACCCAAGAGACCCAGTACTTC	TRAV17.TRAJ28.TRAC_TRBV7-2.TRBJ2-5.TRBD2.TRBC2	TGTGCTCCTACCTACTCTGGGGCTGGGAGTTACCAACTCACTTTC_TGTGCCAGCAGCTTATTGGGGACCCAAGAGACCCAGTACTTC	CAPTYSGAGSYQLTF_CASSLLGTQETQYF	TRAV17.TRAJ28.TRAC_TGTGCTCCTACCTACTCTGGGGCTGGGAGTTACCAACTCACTTTC_TRBV7-2.TRBJ2-5.TRBD2.TRBC2_TGTGCCAGCAGCTTATTGGGGACCCAAGAGACCCAGTACTTC
P1_P_ACTGTCCGTCTCATCC	P1	P	TRAV13-1.TRAJ27.TRAC	CAASSNTNAGKSTF	TGTGCAGCCAGCTCAAACACCAATGCAGGCAAATCAACCTTT	TRBV7-2.TRBJ2-2.None.TRBC2	CASSSTHTGELFF	TGTGCCAGCAGCTCGACACACACCGGGGAGCTGTTTTTT	TRAV13-1.TRAJ27.TRAC_TRBV7-2.TRBJ2-2.None.TRBC2	TGTGCAGCCAGCTCAAACACCAATGCAGGCAAATCAACCTTT_TGTGCCAGCAGCTCGACACACACCGGGGAGCTGTTTTTT	CAASSNTNAGKSTF_CASSSTHTGELFF	TRAV13-1.TRAJ27.TRAC_TGTGCAGCCAGCTCAAACACCAATGCAGGCAAATCAACCTTT_TRBV7-2.TRBJ2-2.None.TRBC2_TGTGCCAGCAGCTCGACACACACCGGGGAGCTGTTTTTT
P1_P_ACTGTCCTCACCCGAG	P1	P	NA	NA	NA	TRBV12-3.TRBJ1-2.TRBD1.TRBC1	CASSLRGGYTF	TGTGCCAGCAGTTTAAGGGGTGGCTACACCTTC	NA_TRBV12-3.TRBJ1-2.TRBD1.TRBC1	NA_TGTGCCAGCAGTTTAAGGGGTGGCTACACCTTC	NA_CASSLRGGYTF	NA_NA_TRBV12-3.TRBJ1-2.TRBD1.TRBC1_TGTGCCAGCAGTTTAAGGGGTGGCTACACCTTC
P1_P_ACTGTCCTCTTAACCT	P1	P	NA	NA	NA	NA	NA	NA	NA	NA	NA	NA
P1_P_ACTGTCCTCTTGTCAT	P1	P	NA	NA	NA	TRBV6-3.TRBJ1-2.TRBD1.TRBC1	CASSYLLGGQIYGYTF	TGTGCCAGCAGTTACCTTCTAGGGGGCCAAATCTATGGCTACACCTTC	NA_TRBV6-3.TRBJ1-2.TRBD1.TRBC1	NA_TGTGCCAGCAGTTACCTTCTAGGGGGCCAAATCTATGGCTACACCTTC	NA_CASSYLLGGQIYGYTF	NA_NA_TRBV6-3.TRBJ1-2.TRBD1.TRBC1_TGTGCCAGCAGTTACCTTCTAGGGGGCCAAATCTATGGCTACACCTTC
P1_P_ACTTACTAGAGTGAGA	P1	P	NA	NA	NA	TRBV6-1.TRBJ1-1.None.TRBC1	CASSELPGTEAFF	TGTGCCAGCAGTGAACTCCCTGGCACTGAAGCTTTCTTT	NA_TRBV6-1.TRBJ1-1.None.TRBC1	NA_TGTGCCAGCAGTGAACTCCCTGGCACTGAAGCTTTCTTT	NA_CASSELPGTEAFF	NA_NA_TRBV6-1.TRBJ1-1.None.TRBC1_TGTGCCAGCAGTGAACTCCCTGGCACTGAAGCTTTCTTT
P1_P_ACTTACTGTAAAGTCA	P1	P	TRAV12-1.TRAJ17.TRAC	CVGLKAAGNKLTF	TGTGTCGGCCTCAAAGCTGCAGGCAACAAGCTAACTTTT	TRBV6-5.TRBJ1-1.None.TRBC1	CASGPPGTEAFF	TGTGCCAGTGGGCCCCCGGGTACTGAAGCTTTCTTT	TRAV12-1.TRAJ17.TRAC_TRBV6-5.TRBJ1-1.None.TRBC1	TGTGTCGGCCTCAAAGCTGCAGGCAACAAGCTAACTTTT_TGTGCCAGTGGGCCCCCGGGTACTGAAGCTTTCTTT	CVGLKAAGNKLTF_CASGPPGTEAFF	TRAV12-1.TRAJ17.TRAC_TGTGTCGGCCTCAAAGCTGCAGGCAACAAGCTAACTTTT_TRBV6-5.TRBJ1-1.None.TRBC1_TGTGCCAGTGGGCCCCCGGGTACTGAAGCTTTCTTT
P1_P_ACTTACTGTGTGGTTT	P1	P	TRAV23DV6.TRAJ22.TRAC	CAAAILSSGSARQLTF	TGTGCAGCAGCGATCTTGTCTTCTGGTTCTGCAAGGCAACTGACCTTT	TRBV5-4.TRBJ2-5.None.TRBC2	CASSSGPQETQYF	TGTGCCAGCAGCTCGGGACCTCAAGAGACCCAGTACTTC	TRAV23DV6.TRAJ22.TRAC_TRBV5-4.TRBJ2-5.None.TRBC2	TGTGCAGCAGCGATCTTGTCTTCTGGTTCTGCAAGGCAACTGACCTTT_TGTGCCAGCAGCTCGGGACCTCAAGAGACCCAGTACTTC	CAAAILSSGSARQLTF_CASSSGPQETQYF	TRAV23DV6.TRAJ22.TRAC_TGTGCAGCAGCGATCTTGTCTTCTGGTTCTGCAAGGCAACTGACCTTT_TRBV5-4.TRBJ2-5.None.TRBC2_TGTGCCAGCAGCTCGGGACCTCAAGAGACCCAGTACTTC
P1_P_ACTTACTTCAAGCCTA	P1	P	NA;TRAV13-1.TRAJ10.TRAC	CSVALGHHSYNEQFF;CAASTSGGGNKLTF	TGCAGCGTTGCTCTTGGCCACCATTCCTACAATGAGCAGTTCTTC;TGTGCAGCAAGCACTTCGGGAGGAGGAAACAAACTCACCTTT	TRBV29-1.TRBJ2-1.None.TRBC2	CSVALGHHSYNEQFF	TGCAGCGTTGCTCTTGGCCACCATTCCTACAATGAGCAGTTCTTC	NA;TRAV13-1.TRAJ10.TRAC_TRBV29-1.TRBJ2-1.None.TRBC2	TGCAGCGTTGCTCTTGGCCACCATTCCTACAATGAGCAGTTCTTC;TGTGCAGCAAGCACTTCGGGAGGAGGAAACAAACTCACCTTT_TGCAGCGTTGCTCTTGGCCACCATTCCTACAATGAGCAGTTCTTC	CSVALGHHSYNEQFF;CAASTSGGGNKLTF_CSVALGHHSYNEQFF	NA;TRAV13-1.TRAJ10.TRAC_TGCAGCGTTGCTCTTGGCCACCATTCCTACAATGAGCAGTTCTTC;TGTGCAGCAAGCACTTCGGGAGGAGGAAACAAACTCACCTTT_TRBV29-1.TRBJ2-1.None.TRBC2_TGCAGCGTTGCTCTTGGCCACCATTCCTACAATGAGCAGTTCTTC
P1_P_ACTTACTTCCGCTGTT	P1	P	NA	NA	NA	TRBV18.TRBJ1-1.TRBD1.TRBC1	CASSPAGKGTEAFF	TGTGCCAGCTCACCAGCAGGGAAAGGCACTGAAGCTTTCTTT	NA_TRBV18.TRBJ1-1.TRBD1.TRBC1	NA_TGTGCCAGCTCACCAGCAGGGAAAGGCACTGAAGCTTTCTTT	NA_CASSPAGKGTEAFF	NA_NA_TRBV18.TRBJ1-1.TRBD1.TRBC1_TGTGCCAGCTCACCAGCAGGGAAAGGCACTGAAGCTTTCTTT
P1_P_ACTTACTTCTGTCAAG	P1	P	TRAV38-1.TRAJ42.TRAC	CAFMILNYGGSQGNLIF	TGTGCTTTCATGATTTTGAATTATGGAGGAAGCCAAGGAAATCTCATCTTT	TRBV19.TRBJ1-5.TRBD2.TRBC1	CASSPLGYYQPQHF	TGTGCCAGTAGCCCCCTGGGGTACTATCAGCCCCAGCATTTT	TRAV38-1.TRAJ42.TRAC_TRBV19.TRBJ1-5.TRBD2.TRBC1	TGTGCTTTCATGATTTTGAATTATGGAGGAAGCCAAGGAAATCTCATCTTT_TGTGCCAGTAGCCCCCTGGGGTACTATCAGCCCCAGCATTTT	CAFMILNYGGSQGNLIF_CASSPLGYYQPQHF	TRAV38-1.TRAJ42.TRAC_TGTGCTTTCATGATTTTGAATTATGGAGGAAGCCAAGGAAATCTCATCTTT_TRBV19.TRBJ1-5.TRBD2.TRBC1_TGTGCCAGTAGCCCCCTGGGGTACTATCAGCCCCAGCATTTT
P1_P_ACTTACTTCTTCATGT	P1	P	TRAV19.TRAJ24.TRAC	CALSEAATDSWGKLQF	TGTGCTCTGAGTGAGGCGGCAACTGACAGCTGGGGGAAATTGCAGTTT	TRBV4-1.TRBJ1-1.TRBD1.TRBC1	CASSRSTQGIWTEAFF	TGCGCCAGCAGCCGATCGACACAGGGGATTTGGACTGAAGCTTTCTTT	TRAV19.TRAJ24.TRAC_TRBV4-1.TRBJ1-1.TRBD1.TRBC1	TGTGCTCTGAGTGAGGCGGCAACTGACAGCTGGGGGAAATTGCAGTTT_TGCGCCAGCAGCCGATCGACACAGGGGATTTGGACTGAAGCTTTCTTT	CALSEAATDSWGKLQF_CASSRSTQGIWTEAFF	TRAV19.TRAJ24.TRAC_TGTGCTCTGAGTGAGGCGGCAACTGACAGCTGGGGGAAATTGCAGTTT_TRBV4-1.TRBJ1-1.TRBD1.TRBC1_TGCGCCAGCAGCCGATCGACACAGGGGATTTGGACTGAAGCTTTCTTT
P1_P_ACTTGTTAGAGACTAT	P1	P	NA	NA	NA	TRBV20-1.TRBJ2-7.None.TRBC2	CSARASYEQYF	TGCAGTGCTAGGGCCTCCTACGAGCAGTACTTC	NA_TRBV20-1.TRBJ2-7.None.TRBC2	NA_TGCAGTGCTAGGGCCTCCTACGAGCAGTACTTC	NA_CSARASYEQYF	NA_NA_TRBV20-1.TRBJ2-7.None.TRBC2_TGCAGTGCTAGGGCCTCCTACGAGCAGTACTTC
P1_P_ACTTGTTAGATGTTAG	P1	P	TRAV9-2.TRAJ48.TRAC	CAHNNFGNEKLTF	TGTGCTCACAATAACTTTGGAAATGAGAAATTAACCTTT	TRBV7-3.TRBJ1-5.TRBD1.TRBC1	CASSLGGDQPQHF	TGTGCCAGCAGCTTGGGGGGGGATCAGCCCCAGCATTTT	TRAV9-2.TRAJ48.TRAC_TRBV7-3.TRBJ1-5.TRBD1.TRBC1	TGTGCTCACAATAACTTTGGAAATGAGAAATTAACCTTT_TGTGCCAGCAGCTTGGGGGGGGATCAGCCCCAGCATTTT	CAHNNFGNEKLTF_CASSLGGDQPQHF	TRAV9-2.TRAJ48.TRAC_TGTGCTCACAATAACTTTGGAAATGAGAAATTAACCTTT_TRBV7-3.TRBJ1-5.TRBD1.TRBC1_TGTGCCAGCAGCTTGGGGGGGGATCAGCCCCAGCATTTT
P1_P_ACTTGTTCAGACGCCT	P1	P	TRAV22.TRAJ29.TRAC	CAVSSGNTPLVF	TGTGCTGTATCCTCAGGAAACACACCTCTTGTCTTT	NA	NA	NA	TRAV22.TRAJ29.TRAC_NA	TGTGCTGTATCCTCAGGAAACACACCTCTTGTCTTT_NA	CAVSSGNTPLVF_NA	TRAV22.TRAJ29.TRAC_TGTGCTGTATCCTCAGGAAACACACCTCTTGTCTTT_NA_NA
P1_P_ACTTGTTGTTAGAACA	P1	P	NA;TRAV12-3.TRAJ52.TRAC	CASSPGADTQYF;CALSGGTSYGKLTF	TGTGCCAGCAGCCCGGGGGCAGATACGCAGTATTTT;TGTGCATTATCAGGTGGTACTAGCTATGGAAAGCTGACATTT	TRBV7-9.TRBJ2-3.TRBD1.TRBC2	CASSPGADTQYF	TGTGCCAGCAGCCCGGGGGCAGATACGCAGTATTTT	NA;TRAV12-3.TRAJ52.TRAC_TRBV7-9.TRBJ2-3.TRBD1.TRBC2	TGTGCCAGCAGCCCGGGGGCAGATACGCAGTATTTT;TGTGCATTATCAGGTGGTACTAGCTATGGAAAGCTGACATTT_TGTGCCAGCAGCCCGGGGGCAGATACGCAGTATTTT	CASSPGADTQYF;CALSGGTSYGKLTF_CASSPGADTQYF	NA;TRAV12-3.TRAJ52.TRAC_TGTGCCAGCAGCCCGGGGGCAGATACGCAGTATTTT;TGTGCATTATCAGGTGGTACTAGCTATGGAAAGCTGACATTT_TRBV7-9.TRBJ2-3.TRBD1.TRBC2_TGTGCCAGCAGCCCGGGGGCAGATACGCAGTATTTT
P1_P_ACTTGTTGTTGGTAAA	P1	P	TRAV26-1.TRAJ50.TRAC	CIVRTSYDKVIF	TGCATCGTCAGAACCTCCTACGACAAGGTGATATTT	TRBV18.TRBJ1-1.TRBD1.TRBC1	CASSGQDNLNTEAFF	TGTGCCAGCTCAGGACAGGACAATTTGAACACTGAAGCTTTCTTT	TRAV26-1.TRAJ50.TRAC_TRBV18.TRBJ1-1.TRBD1.TRBC1	TGCATCGTCAGAACCTCCTACGACAAGGTGATATTT_TGTGCCAGCTCAGGACAGGACAATTTGAACACTGAAGCTTTCTTT	CIVRTSYDKVIF_CASSGQDNLNTEAFF	TRAV26-1.TRAJ50.TRAC_TGCATCGTCAGAACCTCCTACGACAAGGTGATATTT_TRBV18.TRBJ1-1.TRBD1.TRBC1_TGTGCCAGCTCAGGACAGGACAATTTGAACACTGAAGCTTTCTTT
P1_P_ACTTGTTTCAGCGATT	P1	P	TRAV1-2.TRAJ6.TRAC	CAVRDTGGSYIPTF	TGTGCTGTGAGAGATACGGGAGGAAGCTACATACCTACATTT	TRBV28.TRBJ2-1.TRBD1.TRBC2	CASSLEQGGGGDEQFF	TGTGCCAGCAGTTTGGAACAGGGGGGGGGCGGGGATGAGCAGTTCTTC	TRAV1-2.TRAJ6.TRAC_TRBV28.TRBJ2-1.TRBD1.TRBC2	TGTGCTGTGAGAGATACGGGAGGAAGCTACATACCTACATTT_TGTGCCAGCAGTTTGGAACAGGGGGGGGGCGGGGATGAGCAGTTCTTC	CAVRDTGGSYIPTF_CASSLEQGGGGDEQFF	TRAV1-2.TRAJ6.TRAC_TGTGCTGTGAGAGATACGGGAGGAAGCTACATACCTACATTT_TRBV28.TRBJ2-1.TRBD1.TRBC2_TGTGCCAGCAGTTTGGAACAGGGGGGGGGCGGGGATGAGCAGTTCTTC
P1_P_ACTTGTTTCTAACTGG	P1	P	TRAV23DV6.TRAJ28.TRAC	CAAWGSGAGSYQLTF	TGTGCAGCCTGGGGATCTGGGGCTGGGAGTTACCAACTCACTTTC	TRBV7-3.TRBJ1-1.TRBD2.TRBC1	CASSPAGDGTEAFF	TGTGCCAGCAGCCCCGCCGGGGATGGGACTGAAGCTTTCTTT	TRAV23DV6.TRAJ28.TRAC_TRBV7-3.TRBJ1-1.TRBD2.TRBC1	TGTGCAGCCTGGGGATCTGGGGCTGGGAGTTACCAACTCACTTTC_TGTGCCAGCAGCCCCGCCGGGGATGGGACTGAAGCTTTCTTT	CAAWGSGAGSYQLTF_CASSPAGDGTEAFF	TRAV23DV6.TRAJ28.TRAC_TGTGCAGCCTGGGGATCTGGGGCTGGGAGTTACCAACTCACTTTC_TRBV7-3.TRBJ1-1.TRBD2.TRBC1_TGTGCCAGCAGCCCCGCCGGGGATGGGACTGAAGCTTTCTTT
P1_P_ACTTTCAAGACTTTCG	P1	P	TRAV27.TRAJ42.TRAC	CAGVGSQGNLIF	TGTGCAGGAGTAGGAAGCCAAGGAAATCTCATCTTT	TRBV12-3.TRBJ1-3.TRBD1.TRBC1	CASTTLSGAGNTIYF	TGTGCCAGCACCACCCTTTCAGGGGCTGGAAACACCATATATTTT	TRAV27.TRAJ42.TRAC_TRBV12-3.TRBJ1-3.TRBD1.TRBC1	TGTGCAGGAGTAGGAAGCCAAGGAAATCTCATCTTT_TGTGCCAGCACCACCCTTTCAGGGGCTGGAAACACCATATATTTT	CAGVGSQGNLIF_CASTTLSGAGNTIYF	TRAV27.TRAJ42.TRAC_TGTGCAGGAGTAGGAAGCCAAGGAAATCTCATCTTT_TRBV12-3.TRBJ1-3.TRBD1.TRBC1_TGTGCCAGCACCACCCTTTCAGGGGCTGGAAACACCATATATTTT
P1_P_ACTTTCAAGGAGCGTT	P1	P	TRAV2.TRAJ9.TRAC	CAVVNTGGFKTIF	TGTGCTGTCGTAAATACTGGAGGCTTCAAAACTATCTTT	TRBV5-4.TRBJ1-1.TRBD1.TRBC1	CASSLVGTNTEAFF	TGTGCCAGCAGCTTGGTGGGGACAAACACTGAAGCTTTCTTT	TRAV2.TRAJ9.TRAC_TRBV5-4.TRBJ1-1.TRBD1.TRBC1	TGTGCTGTCGTAAATACTGGAGGCTTCAAAACTATCTTT_TGTGCCAGCAGCTTGGTGGGGACAAACACTGAAGCTTTCTTT	CAVVNTGGFKTIF_CASSLVGTNTEAFF	TRAV2.TRAJ9.TRAC_TGTGCTGTCGTAAATACTGGAGGCTTCAAAACTATCTTT_TRBV5-4.TRBJ1-1.TRBD1.TRBC1_TGTGCCAGCAGCTTGGTGGGGACAAACACTGAAGCTTTCTTT
P1_P_ACTTTCAAGGTAAACT	P1	P	NA	NA	NA	TRBV11-1.TRBJ2-3.TRBD1.TRBC2	CASSPLEGVYTDTQYF	TGTGCCAGCAGCCCTCTGGAAGGGGTATATACAGATACGCAGTATTTT	NA_TRBV11-1.TRBJ2-3.TRBD1.TRBC2	NA_TGTGCCAGCAGCCCTCTGGAAGGGGTATATACAGATACGCAGTATTTT	NA_CASSPLEGVYTDTQYF	NA_NA_TRBV11-1.TRBJ2-3.TRBD1.TRBC2_TGTGCCAGCAGCCCTCTGGAAGGGGTATATACAGATACGCAGTATTTT
P1_P_ACTTTCAAGTATCTCG	P1	P	NA	NA	NA	TRBV12-4.TRBJ2-2.TRBD2.TRBC2	CASSPGLAGTGELFF	TGTGCCAGCAGTCCCGGACTAGCGGGGACCGGGGAGCTGTTTTTT	NA_TRBV12-4.TRBJ2-2.TRBD2.TRBC2	NA_TGTGCCAGCAGTCCCGGACTAGCGGGGACCGGGGAGCTGTTTTTT	NA_CASSPGLAGTGELFF	NA_NA_TRBV12-4.TRBJ2-2.TRBD2.TRBC2_TGTGCCAGCAGTCCCGGACTAGCGGGGACCGGGGAGCTGTTTTTT
P1_P_ACTTTCACACACATGT	P1	P	NA	NA	NA	TRBV28.TRBJ2-1.TRBD2.TRBC2	CASSSRGGTSGTYNEQFF	TGTGCCAGCAGTTCCAGGGGGGGAACTAGCGGGACATACAATGAGCAGTTCTTC	NA_TRBV28.TRBJ2-1.TRBD2.TRBC2	NA_TGTGCCAGCAGTTCCAGGGGGGGAACTAGCGGGACATACAATGAGCAGTTCTTC	NA_CASSSRGGTSGTYNEQFF	NA_NA_TRBV28.TRBJ2-1.TRBD2.TRBC2_TGTGCCAGCAGTTCCAGGGGGGGAACTAGCGGGACATACAATGAGCAGTTCTTC
P1_P_ACTTTCACAGACAGGT	P1	P	TRAV25.TRAJ23.TRAC	CAGRRYNQGGKLIF	TGTGCAGGGCGTCGATATAACCAGGGAGGAAAGCTTATCTTC	TRBV28.TRBJ1-4.TRBD1.TRBC1	CASSARQGGNEKLFF	TGTGCCAGCAGTGCCCGACAGGGGGGGAATGAAAAACTGTTTTTT	TRAV25.TRAJ23.TRAC_TRBV28.TRBJ1-4.TRBD1.TRBC1	TGTGCAGGGCGTCGATATAACCAGGGAGGAAAGCTTATCTTC_TGTGCCAGCAGTGCCCGACAGGGGGGGAATGAAAAACTGTTTTTT	CAGRRYNQGGKLIF_CASSARQGGNEKLFF	TRAV25.TRAJ23.TRAC_TGTGCAGGGCGTCGATATAACCAGGGAGGAAAGCTTATCTTC_TRBV28.TRBJ1-4.TRBD1.TRBC1_TGTGCCAGCAGTGCCCGACAGGGGGGGAATGAAAAACTGTTTTTT
P1_P_ACTTTCACATCTACGA	P1	P	TRAV3.TRAJ28.TRAC	CAVSPAQRAGSYQLTF	TGTGCTGTGAGCCCCGCTCAAAGGGCTGGGAGTTACCAACTCACTTTC	TRBV5-5.TRBJ1-6.TRBD1.TRBC1	CASSLLGQNSPLHF	TGTGCCAGCAGCTTGTTAGGACAAAATTCACCCCTCCACTTT	TRAV3.TRAJ28.TRAC_TRBV5-5.TRBJ1-6.TRBD1.TRBC1	TGTGCTGTGAGCCCCGCTCAAAGGGCTGGGAGTTACCAACTCACTTTC_TGTGCCAGCAGCTTGTTAGGACAAAATTCACCCCTCCACTTT	CAVSPAQRAGSYQLTF_CASSLLGQNSPLHF	TRAV3.TRAJ28.TRAC_TGTGCTGTGAGCCCCGCTCAAAGGGCTGGGAGTTACCAACTCACTTTC_TRBV5-5.TRBJ1-6.TRBD1.TRBC1_TGTGCCAGCAGCTTGTTAGGACAAAATTCACCCCTCCACTTT
P1_P_ACTTTCAGTGAGCGAT	P1	P	NA	NA	NA	TRBV7-7.TRBJ2-5.TRBD2.TRBC2	CASTPGLANRETQYF	TGTGCTAGCACACCGGGACTAGCCAATAGAGAGACCCAGTACTTC	NA_TRBV7-7.TRBJ2-5.TRBD2.TRBC2	NA_TGTGCTAGCACACCGGGACTAGCCAATAGAGAGACCCAGTACTTC	NA_CASTPGLANRETQYF	NA_NA_TRBV7-7.TRBJ2-5.TRBD2.TRBC2_TGTGCTAGCACACCGGGACTAGCCAATAGAGAGACCCAGTACTTC
P1_P_ACTTTCAGTTGAGTTC	P1	P	TRAV38-2DV8.TRAJ32.TRAC	CAYRSAHGGATNKLIF	TGTGCTTATAGGAGCGCTCATGGTGGTGCTACAAACAAGCTCATCTTT	TRBV5-6.TRBJ1-1.TRBD1.TRBC1	CASQTGAGAMNTEAFF	TGTGCCAGCCAGACGGGGGCAGGGGCCATGAACACTGAAGCTTTCTTT	TRAV38-2DV8.TRAJ32.TRAC_TRBV5-6.TRBJ1-1.TRBD1.TRBC1	TGTGCTTATAGGAGCGCTCATGGTGGTGCTACAAACAAGCTCATCTTT_TGTGCCAGCCAGACGGGGGCAGGGGCCATGAACACTGAAGCTTTCTTT	CAYRSAHGGATNKLIF_CASQTGAGAMNTEAFF	TRAV38-2DV8.TRAJ32.TRAC_TGTGCTTATAGGAGCGCTCATGGTGGTGCTACAAACAAGCTCATCTTT_TRBV5-6.TRBJ1-1.TRBD1.TRBC1_TGTGCCAGCCAGACGGGGGCAGGGGCCATGAACACTGAAGCTTTCTTT
P1_P_ACTTTCATCACATAGC	P1	P	NA	NA	NA	TRBV6-5.TRBJ1-3.None.TRBC1	CATTDGGSGNTIYF	TGTGCCACTACGGACGGCGGCTCTGGAAACACCATATATTTT	NA_TRBV6-5.TRBJ1-3.None.TRBC1	NA_TGTGCCACTACGGACGGCGGCTCTGGAAACACCATATATTTT	NA_CATTDGGSGNTIYF	NA_NA_TRBV6-5.TRBJ1-3.None.TRBC1_TGTGCCACTACGGACGGCGGCTCTGGAAACACCATATATTTT
P1_P_ACTTTCATCGTGGACC	P1	P	NA	NA	NA	TRBV2.TRBJ1-4.None.TRBC1	CASSWAELATNEKLFF	TGTGCCAGCAGTTGGGCCGAACTTGCAACTAATGAAAAACTGTTTTTT	NA_TRBV2.TRBJ1-4.None.TRBC1	NA_TGTGCCAGCAGTTGGGCCGAACTTGCAACTAATGAAAAACTGTTTTTT	NA_CASSWAELATNEKLFF	NA_NA_TRBV2.TRBJ1-4.None.TRBC1_TGTGCCAGCAGTTGGGCCGAACTTGCAACTAATGAAAAACTGTTTTTT
P1_P_ACTTTCATCTAAGCCA	P1	P	TRAV9-2.TRAJ40.TRAC	CALPTSGTYKYIF	TGTGCTCTGCCTACCTCAGGAACCTACAAATACATCTTT	TRBV28.TRBJ2-1.None.TRBC2	CASAAPSSYNEQFF	TGTGCCAGCGCAGCACCGAGCTCCTACAATGAGCAGTTCTTC	TRAV9-2.TRAJ40.TRAC_TRBV28.TRBJ2-1.None.TRBC2	TGTGCTCTGCCTACCTCAGGAACCTACAAATACATCTTT_TGTGCCAGCGCAGCACCGAGCTCCTACAATGAGCAGTTCTTC	CALPTSGTYKYIF_CASAAPSSYNEQFF	TRAV9-2.TRAJ40.TRAC_TGTGCTCTGCCTACCTCAGGAACCTACAAATACATCTTT_TRBV28.TRBJ2-1.None.TRBC2_TGTGCCAGCGCAGCACCGAGCTCCTACAATGAGCAGTTCTTC
P1_P_ACTTTCATCTTGTACT	P1	P	TRAV17.TRAJ38.TRAC	CAPNAGNNRKLIW	TGTGCCCCAAATGCTGGCAACAACCGTAAGCTGATTTGG	TRBV7-8.TRBJ1-6.TRBD1.TRBC1	CASSRQGDYSPLHF	TGTGCCAGCAGCCGACAGGGGGATTACTCACCCCTCCACTTT	TRAV17.TRAJ38.TRAC_TRBV7-8.TRBJ1-6.TRBD1.TRBC1	TGTGCCCCAAATGCTGGCAACAACCGTAAGCTGATTTGG_TGTGCCAGCAGCCGACAGGGGGATTACTCACCCCTCCACTTT	CAPNAGNNRKLIW_CASSRQGDYSPLHF	TRAV17.TRAJ38.TRAC_TGTGCCCCAAATGCTGGCAACAACCGTAAGCTGATTTGG_TRBV7-8.TRBJ1-6.TRBD1.TRBC1_TGTGCCAGCAGCCGACAGGGGGATTACTCACCCCTCCACTTT
P1_P_AGAATAGAGACAGGCT	P1	P	TRAV2.TRAJ37.TRAC	CAVEDQDTGKLIF	TGTGCTGTGGAGGATCAGGACACAGGCAAACTAATCTTT	NA	NA	NA	TRAV2.TRAJ37.TRAC_NA	TGTGCTGTGGAGGATCAGGACACAGGCAAACTAATCTTT_NA	CAVEDQDTGKLIF_NA	TRAV2.TRAJ37.TRAC_TGTGCTGTGGAGGATCAGGACACAGGCAAACTAATCTTT_NA_NA
P1_P_AGAATAGAGAGTAAGG	P1	P	TRAV16.TRAJ52.TRAC	CALSGLAGGTSYGKLTF	TGTGCTCTAAGTGGCCTAGCTGGTGGTACTAGCTATGGAAAGCTGACATTT	TRBV5-1.TRBJ2-3.TRBD1.TRBC2	CASRWDGTTDTQYF	TGCGCCAGCAGGTGGGACGGGACCACAGATACGCAGTATTTT	TRAV16.TRAJ52.TRAC_TRBV5-1.TRBJ2-3.TRBD1.TRBC2	TGTGCTCTAAGTGGCCTAGCTGGTGGTACTAGCTATGGAAAGCTGACATTT_TGCGCCAGCAGGTGGGACGGGACCACAGATACGCAGTATTTT	CALSGLAGGTSYGKLTF_CASRWDGTTDTQYF	TRAV16.TRAJ52.TRAC_TGTGCTCTAAGTGGCCTAGCTGGTGGTACTAGCTATGGAAAGCTGACATTT_TRBV5-1.TRBJ2-3.TRBD1.TRBC2_TGCGCCAGCAGGTGGGACGGGACCACAGATACGCAGTATTTT
P1_P_AGAATAGAGCTCCTCT	P1	P	TRAV16.TRAJ38.TRAC	CPGGGNNRKLIW	TGTCCGGGAGGTGGCAACAACCGTAAGCTGATTTGG	TRBV2.TRBJ1-5.TRBD1.TRBC1	CASSAQGDQPQHF	TGTGCCAGCAGTGCCCAGGGGGATCAGCCCCAGCATTTT	TRAV16.TRAJ38.TRAC_TRBV2.TRBJ1-5.TRBD1.TRBC1	TGTCCGGGAGGTGGCAACAACCGTAAGCTGATTTGG_TGTGCCAGCAGTGCCCAGGGGGATCAGCCCCAGCATTTT	CPGGGNNRKLIW_CASSAQGDQPQHF	TRAV16.TRAJ38.TRAC_TGTCCGGGAGGTGGCAACAACCGTAAGCTGATTTGG_TRBV2.TRBJ1-5.TRBD1.TRBC1_TGTGCCAGCAGTGCCCAGGGGGATCAGCCCCAGCATTTT
P1_P_AGAATAGAGTCATCCA	P1	P	TRAV14DV4.TRAJ10.TRAC	CAMREAPTGGGNKLTF	TGTGCAATGAGAGAGGCCCCCACGGGAGGAGGAAACAAACTCACCTTT	TRBV2.TRBJ2-3.None.TRBC2	CASADISTDTQYF	TGTGCCAGCGCAGACATAAGCACAGATACGCAGTATTTT	TRAV14DV4.TRAJ10.TRAC_TRBV2.TRBJ2-3.None.TRBC2	TGTGCAATGAGAGAGGCCCCCACGGGAGGAGGAAACAAACTCACCTTT_TGTGCCAGCGCAGACATAAGCACAGATACGCAGTATTTT	CAMREAPTGGGNKLTF_CASADISTDTQYF	TRAV14DV4.TRAJ10.TRAC_TGTGCAATGAGAGAGGCCCCCACGGGAGGAGGAAACAAACTCACCTTT_TRBV2.TRBJ2-3.None.TRBC2_TGTGCCAGCGCAGACATAAGCACAGATACGCAGTATTTT
P1_P_AGAATAGCAAGTTAAG	P1	P	NA	NA	NA	TRBV7-9.TRBJ1-2.TRBD1.TRBC1	CASSLGTRDGYTF	TGTGCCAGCAGCTTAGGTACACGGGATGGCTACACCTTC	NA_TRBV7-9.TRBJ1-2.TRBD1.TRBC1	NA_TGTGCCAGCAGCTTAGGTACACGGGATGGCTACACCTTC	NA_CASSLGTRDGYTF	NA_NA_TRBV7-9.TRBJ1-2.TRBD1.TRBC1_TGTGCCAGCAGCTTAGGTACACGGGATGGCTACACCTTC
P1_P_AGAATAGCAGCCTATA	P1	P	NA	NA	NA	TRBV28.TRBJ1-1.None.TRBC1	CASISGPRTEAFF	TGTGCCAGCATCTCCGGACCCCGGACTGAAGCTTTCTTT	NA_TRBV28.TRBJ1-1.None.TRBC1	NA_TGTGCCAGCATCTCCGGACCCCGGACTGAAGCTTTCTTT	NA_CASISGPRTEAFF	NA_NA_TRBV28.TRBJ1-1.None.TRBC1_TGTGCCAGCATCTCCGGACCCCGGACTGAAGCTTTCTTT
P1_P_AGAATAGGTAAACACA	P1	P	NA	NA	NA	TRBV6-3.TRBJ1-2.TRBD1.TRBC1	CASSYLLGGQIYGYTF	TGTGCCAGCAGTTACCTTCTAGGGGGCCAAATCTATGGCTACACCTTC	NA_TRBV6-3.TRBJ1-2.TRBD1.TRBC1	NA_TGTGCCAGCAGTTACCTTCTAGGGGGCCAAATCTATGGCTACACCTTC	NA_CASSYLLGGQIYGYTF	NA_NA_TRBV6-3.TRBJ1-2.TRBD1.TRBC1_TGTGCCAGCAGTTACCTTCTAGGGGGCCAAATCTATGGCTACACCTTC
P1_P_AGAATAGGTCAGTGGA	P1	P	NA	NA	NA	TRBV3-1.TRBJ1-6.None.TRBC1	CASSQVGIGSPLHF	TGTGCCAGCAGCCAAGTAGGGATTGGTTCACCCCTCCACTTT	NA_TRBV3-1.TRBJ1-6.None.TRBC1	NA_TGTGCCAGCAGCCAAGTAGGGATTGGTTCACCCCTCCACTTT	NA_CASSQVGIGSPLHF	NA_NA_TRBV3-1.TRBJ1-6.None.TRBC1_TGTGCCAGCAGCCAAGTAGGGATTGGTTCACCCCTCCACTTT
P1_P_AGAATAGGTGGCCCTA	P1	P	TRAV26-1.TRAJ53.TRAC	CIVRVENSGGSNYKLTF	TGCATCGTCAGAGTCGAGAATAGTGGAGGTAGCAACTATAAACTGACATTT	TRBV12-3.TRBJ1-2.TRBD2.TRBC1	CASTRSWGGYGYTF	TGTGCCAGCACCAGAAGTTGGGGCGGGTATGGCTACACCTTC	TRAV26-1.TRAJ53.TRAC_TRBV12-3.TRBJ1-2.TRBD2.TRBC1	TGCATCGTCAGAGTCGAGAATAGTGGAGGTAGCAACTATAAACTGACATTT_TGTGCCAGCACCAGAAGTTGGGGCGGGTATGGCTACACCTTC	CIVRVENSGGSNYKLTF_CASTRSWGGYGYTF	TRAV26-1.TRAJ53.TRAC_TGCATCGTCAGAGTCGAGAATAGTGGAGGTAGCAACTATAAACTGACATTT_TRBV12-3.TRBJ1-2.TRBD2.TRBC1_TGTGCCAGCACCAGAAGTTGGGGCGGGTATGGCTACACCTTC
P1_P_AGAATAGTCAGAAATG	P1	P	NA;TRAV8-2.TRAJ47.TRAC	CASSLLAEETQYF;CVVSEREYGNKLVF	TGTGCCAGCAGCTTACTAGCGGAAGAGACCCAGTACTTC;TGTGTTGTGAGTGAAAGGGAATATGGAAACAAACTGGTCTTT	TRBV7-3.TRBJ2-5.TRBD2.TRBC2	CASSLLAEETQYF	TGTGCCAGCAGCTTACTAGCGGAAGAGACCCAGTACTTC	NA;TRAV8-2.TRAJ47.TRAC_TRBV7-3.TRBJ2-5.TRBD2.TRBC2	TGTGCCAGCAGCTTACTAGCGGAAGAGACCCAGTACTTC;TGTGTTGTGAGTGAAAGGGAATATGGAAACAAACTGGTCTTT_TGTGCCAGCAGCTTACTAGCGGAAGAGACCCAGTACTTC	CASSLLAEETQYF;CVVSEREYGNKLVF_CASSLLAEETQYF	NA;TRAV8-2.TRAJ47.TRAC_TGTGCCAGCAGCTTACTAGCGGAAGAGACCCAGTACTTC;TGTGTTGTGAGTGAAAGGGAATATGGAAACAAACTGGTCTTT_TRBV7-3.TRBJ2-5.TRBD2.TRBC2_TGTGCCAGCAGCTTACTAGCGGAAGAGACCCAGTACTTC
P1_P_AGAATAGTCCTCGCAT	P1	P	TRAV38-1.TRAJ17.TRAC	CAFMDSWDAGNKLTF	TGTGCTTTCATGGACAGTTGGGATGCAGGCAACAAGCTAACTTTT	TRBV11-1.TRBJ2-3.TRBD1.TRBC2	CASSPLEGVYTDTQYF	TGTGCCAGCAGCCCTCTGGAAGGGGTATATACAGATACGCAGTATTTT	TRAV38-1.TRAJ17.TRAC_TRBV11-1.TRBJ2-3.TRBD1.TRBC2	TGTGCTTTCATGGACAGTTGGGATGCAGGCAACAAGCTAACTTTT_TGTGCCAGCAGCCCTCTGGAAGGGGTATATACAGATACGCAGTATTTT	CAFMDSWDAGNKLTF_CASSPLEGVYTDTQYF	TRAV38-1.TRAJ17.TRAC_TGTGCTTTCATGGACAGTTGGGATGCAGGCAACAAGCTAACTTTT_TRBV11-1.TRBJ2-3.TRBD1.TRBC2_TGTGCCAGCAGCCCTCTGGAAGGGGTATATACAGATACGCAGTATTTT
P1_P_AGAATAGTCCTTTCGG	P1	P	NA;TRAV29DV5.TRAJ48.TRAC	CASSLASTYSGNTIYF;CAVPGGSNFGNEKLTF	TGTGCCAGCAGCTTAGCGTCTACATACTCTGGAAACACCATATATTTT;TGTGCAGTCCCCGGGGGATCTAACTTTGGAAATGAGAAATTAACCTTT	TRBV7-8.TRBJ1-3.None.TRBC1	CASSLASTYSGNTIYF	TGTGCCAGCAGCTTAGCGTCTACATACTCTGGAAACACCATATATTTT	NA;TRAV29DV5.TRAJ48.TRAC_TRBV7-8.TRBJ1-3.None.TRBC1	TGTGCCAGCAGCTTAGCGTCTACATACTCTGGAAACACCATATATTTT;TGTGCAGTCCCCGGGGGATCTAACTTTGGAAATGAGAAATTAACCTTT_TGTGCCAGCAGCTTAGCGTCTACATACTCTGGAAACACCATATATTTT	CASSLASTYSGNTIYF;CAVPGGSNFGNEKLTF_CASSLASTYSGNTIYF	NA;TRAV29DV5.TRAJ48.TRAC_TGTGCCAGCAGCTTAGCGTCTACATACTCTGGAAACACCATATATTTT;TGTGCAGTCCCCGGGGGATCTAACTTTGGAAATGAGAAATTAACCTTT_TRBV7-8.TRBJ1-3.None.TRBC1_TGTGCCAGCAGCTTAGCGTCTACATACTCTGGAAACACCATATATTTT
P1_P_AGAATAGTCGTAGGAG	P1	P	TRAV4.TRAJ37.TRAC	CLVGALSSNTGKLIF	TGCCTCGTGGGTGCCCTCTCTAGCAACACAGGCAAACTAATCTTT	TRBV20-1.TRBJ1-1.TRBD1.TRBC1	CSARDRGTRGFTEAFF	TGCAGTGCTAGAGATCGGGGGACCAGGGGTTTCACTGAAGCTTTCTTT	TRAV4.TRAJ37.TRAC_TRBV20-1.TRBJ1-1.TRBD1.TRBC1	TGCCTCGTGGGTGCCCTCTCTAGCAACACAGGCAAACTAATCTTT_TGCAGTGCTAGAGATCGGGGGACCAGGGGTTTCACTGAAGCTTTCTTT	CLVGALSSNTGKLIF_CSARDRGTRGFTEAFF	TRAV4.TRAJ37.TRAC_TGCCTCGTGGGTGCCCTCTCTAGCAACACAGGCAAACTAATCTTT_TRBV20-1.TRBJ1-1.TRBD1.TRBC1_TGCAGTGCTAGAGATCGGGGGACCAGGGGTTTCACTGAAGCTTTCTTT
P1_P_AGAATAGTCTAACTCT	P1	P	TRAV38-1.TRAJ44.TRAC	CAFTLNTGTASKLTF	TGTGCTTTCACCCTTAATACCGGCACTGCCAGTAAACTCACCTTT	TRBV20-1.TRBJ1-3.TRBD1.TRBC1	CSVPARQGNTIYF	TGCAGTGTGCCCGCAAGACAGGGAAACACCATATATTTT	TRAV38-1.TRAJ44.TRAC_TRBV20-1.TRBJ1-3.TRBD1.TRBC1	TGTGCTTTCACCCTTAATACCGGCACTGCCAGTAAACTCACCTTT_TGCAGTGTGCCCGCAAGACAGGGAAACACCATATATTTT	CAFTLNTGTASKLTF_CSVPARQGNTIYF	TRAV38-1.TRAJ44.TRAC_TGTGCTTTCACCCTTAATACCGGCACTGCCAGTAAACTCACCTTT_TRBV20-1.TRBJ1-3.TRBD1.TRBC1_TGCAGTGTGCCCGCAAGACAGGGAAACACCATATATTTT
P1_P_AGACGTTAGCGATGAC	P1	P	NA	NA	NA	TRBV28.TRBJ2-2.TRBD1.TRBC2	CASSSHRESLTGELFF	TGTGCCAGCAGTTCCCACAGGGAGAGTTTGACCGGGGAGCTGTTTTTT	NA_TRBV28.TRBJ2-2.TRBD1.TRBC2	NA_TGTGCCAGCAGTTCCCACAGGGAGAGTTTGACCGGGGAGCTGTTTTTT	NA_CASSSHRESLTGELFF	NA_NA_TRBV28.TRBJ2-2.TRBD1.TRBC2_TGTGCCAGCAGTTCCCACAGGGAGAGTTTGACCGGGGAGCTGTTTTTT
P1_P_AGACGTTCATAACCTG	P1	P	NA	NA	NA	TRBV11-3.TRBJ2-1.TRBD2.TRBC2	CASSSRGGNNEQFF	TGTGCCAGCAGCTCTCGGGGGGGGAACAATGAGCAGTTCTTC	NA_TRBV11-3.TRBJ2-1.TRBD2.TRBC2	NA_TGTGCCAGCAGCTCTCGGGGGGGGAACAATGAGCAGTTCTTC	NA_CASSSRGGNNEQFF	NA_NA_TRBV11-3.TRBJ2-1.TRBD2.TRBC2_TGTGCCAGCAGCTCTCGGGGGGGGAACAATGAGCAGTTCTTC
P1_P_AGACGTTGTCTCCATC	P1	P	TRAV38-1.TRAJ17.TRAC	CAFMDSWDAGNKLTF	TGTGCTTTCATGGACAGTTGGGATGCAGGCAACAAGCTAACTTTT	TRBV11-1.TRBJ2-3.TRBD1.TRBC2	CASSPLEGVYTDTQYF	TGTGCCAGCAGCCCTCTGGAAGGGGTATATACAGATACGCAGTATTTT	TRAV38-1.TRAJ17.TRAC_TRBV11-1.TRBJ2-3.TRBD1.TRBC2	TGTGCTTTCATGGACAGTTGGGATGCAGGCAACAAGCTAACTTTT_TGTGCCAGCAGCCCTCTGGAAGGGGTATATACAGATACGCAGTATTTT	CAFMDSWDAGNKLTF_CASSPLEGVYTDTQYF	TRAV38-1.TRAJ17.TRAC_TGTGCTTTCATGGACAGTTGGGATGCAGGCAACAAGCTAACTTTT_TRBV11-1.TRBJ2-3.TRBD1.TRBC2_TGTGCCAGCAGCCCTCTGGAAGGGGTATATACAGATACGCAGTATTTT
P1_P_AGACGTTGTTCAGCGC	P1	P	TRAV12-2.TRAJ35.TRAC	CAVIGRGFGNVLHC	TGTGCCGTGATAGGGAGGGGCTTTGGGAATGTGCTGCATTGC	TRBV5-6.TRBJ1-4.TRBD1.TRBC1	CASSLGTWETNEKLFF	TGTGCCAGCAGCCTGGGGACATGGGAAACTAATGAAAAACTGTTTTTT	TRAV12-2.TRAJ35.TRAC_TRBV5-6.TRBJ1-4.TRBD1.TRBC1	TGTGCCGTGATAGGGAGGGGCTTTGGGAATGTGCTGCATTGC_TGTGCCAGCAGCCTGGGGACATGGGAAACTAATGAAAAACTGTTTTTT	CAVIGRGFGNVLHC_CASSLGTWETNEKLFF	TRAV12-2.TRAJ35.TRAC_TGTGCCGTGATAGGGAGGGGCTTTGGGAATGTGCTGCATTGC_TRBV5-6.TRBJ1-4.TRBD1.TRBC1_TGTGCCAGCAGCCTGGGGACATGGGAAACTAATGAAAAACTGTTTTTT
P1_P_AGACGTTTCGACAGCC	P1	P	TRAV21.TRAJ45.TRAC	CASARGGADGLTF	TGTGCTTCCGCCAGAGGAGGTGCTGACGGACTCACCTTT	TRBV5-1.TRBJ2-3.TRBD2.TRBC2	CASSLGRNTDTQYF	TGCGCCAGCAGCTTGGGGAGGAACACAGATACGCAGTATTTT	TRAV21.TRAJ45.TRAC_TRBV5-1.TRBJ2-3.TRBD2.TRBC2	TGTGCTTCCGCCAGAGGAGGTGCTGACGGACTCACCTTT_TGCGCCAGCAGCTTGGGGAGGAACACAGATACGCAGTATTTT	CASARGGADGLTF_CASSLGRNTDTQYF	TRAV21.TRAJ45.TRAC_TGTGCTTCCGCCAGAGGAGGTGCTGACGGACTCACCTTT_TRBV5-1.TRBJ2-3.TRBD2.TRBC2_TGCGCCAGCAGCTTGGGGAGGAACACAGATACGCAGTATTTT
P1_P_AGAGCGAAGCATCATC	P1	P	TRAV21.TRAJ38.TRAC	CAVPNAGNNRKLIW	TGTGCTGTCCCCAATGCTGGCAACAACCGTAAGCTGATTTGG	TRBV12-4.TRBJ2-3.TRBD1.TRBC2	CASSWGWQGSDTQYF	TGTGCCAGCAGTTGGGGGTGGCAGGGTAGCGATACGCAGTATTTT	TRAV21.TRAJ38.TRAC_TRBV12-4.TRBJ2-3.TRBD1.TRBC2	TGTGCTGTCCCCAATGCTGGCAACAACCGTAAGCTGATTTGG_TGTGCCAGCAGTTGGGGGTGGCAGGGTAGCGATACGCAGTATTTT	CAVPNAGNNRKLIW_CASSWGWQGSDTQYF	TRAV21.TRAJ38.TRAC_TGTGCTGTCCCCAATGCTGGCAACAACCGTAAGCTGATTTGG_TRBV12-4.TRBJ2-3.TRBD1.TRBC2_TGTGCCAGCAGTTGGGGGTGGCAGGGTAGCGATACGCAGTATTTT
P1_P_AGAGCGACATTATCTC	P1	P	NA	NA	NA	TRBV24-1.TRBJ2-5.TRBD2.TRBC2	CATSASSGGAETQYF	TGTGCCACCAGTGCCTCTAGCGGGGGGGCTGAGACCCAGTACTTC	NA_TRBV24-1.TRBJ2-5.TRBD2.TRBC2	NA_TGTGCCACCAGTGCCTCTAGCGGGGGGGCTGAGACCCAGTACTTC	NA_CATSASSGGAETQYF	NA_NA_TRBV24-1.TRBJ2-5.TRBD2.TRBC2_TGTGCCACCAGTGCCTCTAGCGGGGGGGCTGAGACCCAGTACTTC
P1_P_AGAGCGAGTCAACTGT	P1	P	TRAV41.TRAJ17.TRAC	CAAQLLIKAAGNKLTF	TGTGCTGCCCAACTCCTGATCAAAGCTGCAGGCAACAAGCTAACTTTT	TRBV18.TRBJ2-2.TRBD2.TRBC2	CASSKTSGTIGLVGYTGELFF	TGTGCCAGCTCCAAGACTAGCGGGACCATTGGACTAGTTGGGTACACCGGGGAGCTGTTTTTT	TRAV41.TRAJ17.TRAC_TRBV18.TRBJ2-2.TRBD2.TRBC2	TGTGCTGCCCAACTCCTGATCAAAGCTGCAGGCAACAAGCTAACTTTT_TGTGCCAGCTCCAAGACTAGCGGGACCATTGGACTAGTTGGGTACACCGGGGAGCTGTTTTTT	CAAQLLIKAAGNKLTF_CASSKTSGTIGLVGYTGELFF	TRAV41.TRAJ17.TRAC_TGTGCTGCCCAACTCCTGATCAAAGCTGCAGGCAACAAGCTAACTTTT_TRBV18.TRBJ2-2.TRBD2.TRBC2_TGTGCCAGCTCCAAGACTAGCGGGACCATTGGACTAGTTGGGTACACCGGGGAGCTGTTTTTT
P1_P_AGAGCGATCATTGCGA	P1	P	TRAV38-2DV8.TRAJ44.TRAC	CAYRSGNTGTASKLTF	TGTGCTTATAGGAGCGGAAATACCGGCACTGCCAGTAAACTCACCTTT	TRBV7-2.TRBJ1-4.TRBD1.TRBC1	CASSLQGLQNEKLFF	TGTGCCAGCAGCTTACAGGGCCTGCAGAATGAAAAACTGTTTTTT	TRAV38-2DV8.TRAJ44.TRAC_TRBV7-2.TRBJ1-4.TRBD1.TRBC1	TGTGCTTATAGGAGCGGAAATACCGGCACTGCCAGTAAACTCACCTTT_TGTGCCAGCAGCTTACAGGGCCTGCAGAATGAAAAACTGTTTTTT	CAYRSGNTGTASKLTF_CASSLQGLQNEKLFF	TRAV38-2DV8.TRAJ44.TRAC_TGTGCTTATAGGAGCGGAAATACCGGCACTGCCAGTAAACTCACCTTT_TRBV7-2.TRBJ1-4.TRBD1.TRBC1_TGTGCCAGCAGCTTACAGGGCCTGCAGAATGAAAAACTGTTTTTT
P1_P_AGAGCGATCCTAGGGC	P1	P	TRAV17.TRAJ20.TRAC	CATFNDYKLSF	TGTGCTACGTTTAACGACTACAAGCTCAGCTTT	NA	NA	NA	TRAV17.TRAJ20.TRAC_NA	TGTGCTACGTTTAACGACTACAAGCTCAGCTTT_NA	CATFNDYKLSF_NA	TRAV17.TRAJ20.TRAC_TGTGCTACGTTTAACGACTACAAGCTCAGCTTT_NA_NA
P1_P_AGAGCTTAGCCGCCTA	P1	P	NA	NA	NA	TRBV5-1.TRBJ2-5.TRBD2.TRBC2	CASSLLGLRSEETQYF	TGCGCCAGCAGCTTACTAGGTCTTCGGTCCGAAGAGACCCAGTACTTC	NA_TRBV5-1.TRBJ2-5.TRBD2.TRBC2	NA_TGCGCCAGCAGCTTACTAGGTCTTCGGTCCGAAGAGACCCAGTACTTC	NA_CASSLLGLRSEETQYF	NA_NA_TRBV5-1.TRBJ2-5.TRBD2.TRBC2_TGCGCCAGCAGCTTACTAGGTCTTCGGTCCGAAGAGACCCAGTACTTC
P1_P_AGAGCTTAGCGATTCT	P1	P	TRAV13-2.TRAJ30.TRAC	CAENPPSRDDKIIF	TGTGCAGAGAATCCACCGAGCAGAGATGACAAGATCATCTTT	TRBV2.TRBJ2-5.None.TRBC2	CASSKRGQETQYF	TGTGCCAGCAGTAAACGCGGTCAAGAGACCCAGTACTTC	TRAV13-2.TRAJ30.TRAC_TRBV2.TRBJ2-5.None.TRBC2	TGTGCAGAGAATCCACCGAGCAGAGATGACAAGATCATCTTT_TGTGCCAGCAGTAAACGCGGTCAAGAGACCCAGTACTTC	CAENPPSRDDKIIF_CASSKRGQETQYF	TRAV13-2.TRAJ30.TRAC_TGTGCAGAGAATCCACCGAGCAGAGATGACAAGATCATCTTT_TRBV2.TRBJ2-5.None.TRBC2_TGTGCCAGCAGTAAACGCGGTCAAGAGACCCAGTACTTC
P1_P_AGAGCTTAGTAGGCCA	P1	P	TRAV29DV5.TRAJ48.TRAC	CAASGESNFGNEKLTF	TGTGCAGCAAGCGGGGAATCTAACTTTGGAAATGAGAAATTAACCTTT	TRBV7-2.TRBJ1-4.TRBD2.TRBC1	CASSQGGLSNEKLFF	TGTGCCAGCAGCCAAGGAGGACTCTCTAATGAAAAACTGTTTTTT	TRAV29DV5.TRAJ48.TRAC_TRBV7-2.TRBJ1-4.TRBD2.TRBC1	TGTGCAGCAAGCGGGGAATCTAACTTTGGAAATGAGAAATTAACCTTT_TGTGCCAGCAGCCAAGGAGGACTCTCTAATGAAAAACTGTTTTTT	CAASGESNFGNEKLTF_CASSQGGLSNEKLFF	TRAV29DV5.TRAJ48.TRAC_TGTGCAGCAAGCGGGGAATCTAACTTTGGAAATGAGAAATTAACCTTT_TRBV7-2.TRBJ1-4.TRBD2.TRBC1_TGTGCCAGCAGCCAAGGAGGACTCTCTAATGAAAAACTGTTTTTT
P1_P_AGAGCTTCACTTCTGC	P1	P	TRAV14DV4.TRAJ13.TRAC	CAMRAFSGGYQKVTF	TGTGCAATGAGAGCGTTTTCTGGGGGTTACCAGAAAGTTACCTTT	TRBV27.TRBJ1-4.TRBD1.TRBC1	CASSFRGPTNEKLFF	TGTGCCAGCAGTTTCAGGGGGCCAACTAATGAAAAACTGTTTTTT	TRAV14DV4.TRAJ13.TRAC_TRBV27.TRBJ1-4.TRBD1.TRBC1	TGTGCAATGAGAGCGTTTTCTGGGGGTTACCAGAAAGTTACCTTT_TGTGCCAGCAGTTTCAGGGGGCCAACTAATGAAAAACTGTTTTTT	CAMRAFSGGYQKVTF_CASSFRGPTNEKLFF	TRAV14DV4.TRAJ13.TRAC_TGTGCAATGAGAGCGTTTTCTGGGGGTTACCAGAAAGTTACCTTT_TRBV27.TRBJ1-4.TRBD1.TRBC1_TGTGCCAGCAGTTTCAGGGGGCCAACTAATGAAAAACTGTTTTTT
P1_P_AGAGCTTCAGTAGAGC	P1	P	TRAV19.TRAJ45.TRAC	CALTPGGRGGADGLTF	TGTGCTCTGACCCCTGGCGGGCGAGGAGGTGCTGACGGACTCACCTTT	TRBV4-2.TRBJ2-5.TRBD2.TRBC2;TRBV5-6.TRBJ1-3.None.TRBC1	CASSPDSGGVETQYF;CASSLLGKHHIF	TGTGCCAGCAGCCCAGACTCGGGGGGGGTTGAGACCCAGTACTTC;TGTGCCAGCAGCCTCTTGGGGAAACACCATATATTT	TRAV19.TRAJ45.TRAC_TRBV4-2.TRBJ2-5.TRBD2.TRBC2;TRBV5-6.TRBJ1-3.None.TRBC1	TGTGCTCTGACCCCTGGCGGGCGAGGAGGTGCTGACGGACTCACCTTT_TGTGCCAGCAGCCCAGACTCGGGGGGGGTTGAGACCCAGTACTTC;TGTGCCAGCAGCCTCTTGGGGAAACACCATATATTT	CALTPGGRGGADGLTF_CASSPDSGGVETQYF;CASSLLGKHHIF	TRAV19.TRAJ45.TRAC_TGTGCTCTGACCCCTGGCGGGCGAGGAGGTGCTGACGGACTCACCTTT_TRBV4-2.TRBJ2-5.TRBD2.TRBC2;TRBV5-6.TRBJ1-3.None.TRBC1_TGTGCCAGCAGCCCAGACTCGGGGGGGGTTGAGACCCAGTACTTC;TGTGCCAGCAGCCTCTTGGGGAAACACCATATATTT
P1_P_AGAGCTTCATCAGTAC	P1	P	NA	NA	NA	TRBV11-1.TRBJ2-3.TRBD1.TRBC2	CASSPLEGVYTDTQYF	TGTGCCAGCAGCCCTCTGGAAGGGGTATATACAGATACGCAGTATTTT	NA_TRBV11-1.TRBJ2-3.TRBD1.TRBC2	NA_TGTGCCAGCAGCCCTCTGGAAGGGGTATATACAGATACGCAGTATTTT	NA_CASSPLEGVYTDTQYF	NA_NA_TRBV11-1.TRBJ2-3.TRBD1.TRBC2_TGTGCCAGCAGCCCTCTGGAAGGGGTATATACAGATACGCAGTATTTT
P1_P_AGAGCTTGTCGGCATC	P1	P	TRAV29DV5.TRAJ42.TRAC	CAASKWGSQGNLIF	TGTGCAGCAAGCAAGTGGGGAAGCCAAGGAAATCTCATCTTT	TRBV11-2.TRBJ2-1.TRBD1.TRBC2;TRBV12-3.TRBJ2-7.TRBD2.TRBC2	CASSGGYEQFF;CASSLRREPYEQYF	TGTGCCAGCAGCGGGGGCTATGAGCAGTTCTTC;TGTGCCAGCAGTTTAAGGAGGGAACCCTACGAGCAGTACTTC	TRAV29DV5.TRAJ42.TRAC_TRBV11-2.TRBJ2-1.TRBD1.TRBC2;TRBV12-3.TRBJ2-7.TRBD2.TRBC2	TGTGCAGCAAGCAAGTGGGGAAGCCAAGGAAATCTCATCTTT_TGTGCCAGCAGCGGGGGCTATGAGCAGTTCTTC;TGTGCCAGCAGTTTAAGGAGGGAACCCTACGAGCAGTACTTC	CAASKWGSQGNLIF_CASSGGYEQFF;CASSLRREPYEQYF	TRAV29DV5.TRAJ42.TRAC_TGTGCAGCAAGCAAGTGGGGAAGCCAAGGAAATCTCATCTTT_TRBV11-2.TRBJ2-1.TRBD1.TRBC2;TRBV12-3.TRBJ2-7.TRBD2.TRBC2_TGTGCCAGCAGCGGGGGCTATGAGCAGTTCTTC;TGTGCCAGCAGTTTAAGGAGGGAACCCTACGAGCAGTACTTC
P1_P_AGAGCTTGTGCGAAAC	P1	P	TRAV25.TRAJ37.TRAC	CAVTSSNTGKLIF	TGTGCAGTCACCTCTAGCAACACAGGCAAACTAATCTTT	TRBV28.TRBJ1-6.None.TRBC1	CASSPAPYHNSPLHF	TGTGCCAGCAGTCCGGCACCGTATCATAATTCACCCCTCCACTTT	TRAV25.TRAJ37.TRAC_TRBV28.TRBJ1-6.None.TRBC1	TGTGCAGTCACCTCTAGCAACACAGGCAAACTAATCTTT_TGTGCCAGCAGTCCGGCACCGTATCATAATTCACCCCTCCACTTT	CAVTSSNTGKLIF_CASSPAPYHNSPLHF	TRAV25.TRAJ37.TRAC_TGTGCAGTCACCTCTAGCAACACAGGCAAACTAATCTTT_TRBV28.TRBJ1-6.None.TRBC1_TGTGCCAGCAGTCCGGCACCGTATCATAATTCACCCCTCCACTTT
P1_P_AGAGCTTTCAGGATCT	P1	P	TRAV8-4.TRAJ52.TRAC	CAVSENAGGTSYGKLTF	TGTGCTGTGAGTGAAAATGCTGGTGGTACTAGCTATGGAAAGCTGACATTT	TRBV10-3.TRBJ1-5.TRBD1.TRBC1	CAISESARADGNQPQHF	TGTGCCATCAGTGAGTCTGCCAGGGCTGACGGCAATCAGCCCCAGCATTTT	TRAV8-4.TRAJ52.TRAC_TRBV10-3.TRBJ1-5.TRBD1.TRBC1	TGTGCTGTGAGTGAAAATGCTGGTGGTACTAGCTATGGAAAGCTGACATTT_TGTGCCATCAGTGAGTCTGCCAGGGCTGACGGCAATCAGCCCCAGCATTTT	CAVSENAGGTSYGKLTF_CAISESARADGNQPQHF	TRAV8-4.TRAJ52.TRAC_TGTGCTGTGAGTGAAAATGCTGGTGGTACTAGCTATGGAAAGCTGACATTT_TRBV10-3.TRBJ1-5.TRBD1.TRBC1_TGTGCCATCAGTGAGTCTGCCAGGGCTGACGGCAATCAGCCCCAGCATTTT
P1_P_AGAGCTTTCGCCAGCA	P1	P	TRAV29DV5.TRAJ34.TRAC	CATHNTDKLIF	TGTGCAACCCATAACACCGACAAGCTCATCTTT	TRBV5-1.TRBJ1-2.TRBD1.TRBC1	CASRQGLSEGYTF	TGCGCCAGCAGGCAGGGCCTCAGTGAGGGCTACACCTTC	TRAV29DV5.TRAJ34.TRAC_TRBV5-1.TRBJ1-2.TRBD1.TRBC1	TGTGCAACCCATAACACCGACAAGCTCATCTTT_TGCGCCAGCAGGCAGGGCCTCAGTGAGGGCTACACCTTC	CATHNTDKLIF_CASRQGLSEGYTF	TRAV29DV5.TRAJ34.TRAC_TGTGCAACCCATAACACCGACAAGCTCATCTTT_TRBV5-1.TRBJ1-2.TRBD1.TRBC1_TGCGCCAGCAGGCAGGGCCTCAGTGAGGGCTACACCTTC
P1_P_AGAGTGGCACTTCGAA	P1	P	TRAV26-1.TRAJ12.TRAC	CIVRPMDSSYKLIF	TGCATCGTCAGACCGATGGATAGCAGCTATAAATTGATCTTC	TRBV5-6.TRBJ2-5.TRBD2.TRBC2	CASSSGTRGETQYF	TGTGCCAGCAGCTCCGGGACTAGGGGAGAGACCCAGTACTTC	TRAV26-1.TRAJ12.TRAC_TRBV5-6.TRBJ2-5.TRBD2.TRBC2	TGCATCGTCAGACCGATGGATAGCAGCTATAAATTGATCTTC_TGTGCCAGCAGCTCCGGGACTAGGGGAGAGACCCAGTACTTC	CIVRPMDSSYKLIF_CASSSGTRGETQYF	TRAV26-1.TRAJ12.TRAC_TGCATCGTCAGACCGATGGATAGCAGCTATAAATTGATCTTC_TRBV5-6.TRBJ2-5.TRBD2.TRBC2_TGTGCCAGCAGCTCCGGGACTAGGGGAGAGACCCAGTACTTC
P1_P_AGAGTGGCAGTGACAG	P1	P	NA	NA	NA	TRBV10-3.TRBJ2-7.TRBD2.TRBC2	CAISEALAGVRSYEQYF	TGTGCCATCAGTGAGGCACTAGCGGGAGTTAGGTCCTACGAGCAGTACTTC	NA_TRBV10-3.TRBJ2-7.TRBD2.TRBC2	NA_TGTGCCATCAGTGAGGCACTAGCGGGAGTTAGGTCCTACGAGCAGTACTTC	NA_CAISEALAGVRSYEQYF	NA_NA_TRBV10-3.TRBJ2-7.TRBD2.TRBC2_TGTGCCATCAGTGAGGCACTAGCGGGAGTTAGGTCCTACGAGCAGTACTTC
P1_P_AGAGTGGCATAGGATA	P1	P	NA	NA	NA	TRBV5-6.TRBJ2-2.TRBD2.TRBC2	CASSLGDRDTGELFF	TGTGCCAGCAGCTTGGGGGACCGAGACACCGGGGAGCTGTTTTTT	NA_TRBV5-6.TRBJ2-2.TRBD2.TRBC2	NA_TGTGCCAGCAGCTTGGGGGACCGAGACACCGGGGAGCTGTTTTTT	NA_CASSLGDRDTGELFF	NA_NA_TRBV5-6.TRBJ2-2.TRBD2.TRBC2_TGTGCCAGCAGCTTGGGGGACCGAGACACCGGGGAGCTGTTTTTT
P1_P_AGATCTGAGAGCTATA	P1	P	TRAV14DV4.TRAJ28.TRAC	CAMRPYSGAGSYQLTF	TGTGCAATGAGACCTTACTCTGGGGCTGGGAGTTACCAACTCACTTTC	TRBV7-8.TRBJ1-4.None.TRBC1	CASSFGATNEKLFF	TGTGCCAGCAGCTTTGGGGCAACTAATGAAAAACTGTTTTTT	TRAV14DV4.TRAJ28.TRAC_TRBV7-8.TRBJ1-4.None.TRBC1	TGTGCAATGAGACCTTACTCTGGGGCTGGGAGTTACCAACTCACTTTC_TGTGCCAGCAGCTTTGGGGCAACTAATGAAAAACTGTTTTTT	CAMRPYSGAGSYQLTF_CASSFGATNEKLFF	TRAV14DV4.TRAJ28.TRAC_TGTGCAATGAGACCTTACTCTGGGGCTGGGAGTTACCAACTCACTTTC_TRBV7-8.TRBJ1-4.None.TRBC1_TGTGCCAGCAGCTTTGGGGCAACTAATGAAAAACTGTTTTTT
P1_P_AGATCTGCAGATTGCT	P1	P	TRAV8-4.TRAJ12.TRAC	CAVSQGDSSYKLIF	TGTGCTGTGAGCCAAGGGGATAGCAGCTATAAATTGATCTTC	TRBV9.TRBJ2-5.TRBD2.TRBC2	CASSVPQGTSGQETQYF	TGTGCCAGCAGCGTACCCCAGGGGACTAGCGGACAAGAGACCCAGTACTTC	TRAV8-4.TRAJ12.TRAC_TRBV9.TRBJ2-5.TRBD2.TRBC2	TGTGCTGTGAGCCAAGGGGATAGCAGCTATAAATTGATCTTC_TGTGCCAGCAGCGTACCCCAGGGGACTAGCGGACAAGAGACCCAGTACTTC	CAVSQGDSSYKLIF_CASSVPQGTSGQETQYF	TRAV8-4.TRAJ12.TRAC_TGTGCTGTGAGCCAAGGGGATAGCAGCTATAAATTGATCTTC_TRBV9.TRBJ2-5.TRBD2.TRBC2_TGTGCCAGCAGCGTACCCCAGGGGACTAGCGGACAAGAGACCCAGTACTTC
P1_P_AGATCTGCAGGCAGTA	P1	P	TRAV13-1.TRAJ33.TRAC	CAANGEDSNYQLIW	TGTGCAGCAAATGGCGAGGATAGCAACTATCAGTTAATCTGG	TRBV29-1.TRBJ1-3.TRBD1.TRBC1	CSVVWGGAGNTIYF	TGCAGCGTTGTATGGGGGGGCGCTGGAAACACCATATATTTT	TRAV13-1.TRAJ33.TRAC_TRBV29-1.TRBJ1-3.TRBD1.TRBC1	TGTGCAGCAAATGGCGAGGATAGCAACTATCAGTTAATCTGG_TGCAGCGTTGTATGGGGGGGCGCTGGAAACACCATATATTTT	CAANGEDSNYQLIW_CSVVWGGAGNTIYF	TRAV13-1.TRAJ33.TRAC_TGTGCAGCAAATGGCGAGGATAGCAACTATCAGTTAATCTGG_TRBV29-1.TRBJ1-3.TRBD1.TRBC1_TGCAGCGTTGTATGGGGGGGCGCTGGAAACACCATATATTTT
P1_P_AGATCTGGTAACGACG	P1	P	TRAV39.TRAJ40.TRAC	CAVNSGTYKYIF	TGTGCCGTCAACTCAGGAACCTACAAATACATCTTT	TRBV20-1.TRBJ2-7.TRBD1.TRBC2	CSLDRALSYEQYV	TGCAGTTTGGACAGGGCTCTATCCTACGAGCAGTACGTC	TRAV39.TRAJ40.TRAC_TRBV20-1.TRBJ2-7.TRBD1.TRBC2	TGTGCCGTCAACTCAGGAACCTACAAATACATCTTT_TGCAGTTTGGACAGGGCTCTATCCTACGAGCAGTACGTC	CAVNSGTYKYIF_CSLDRALSYEQYV	TRAV39.TRAJ40.TRAC_TGTGCCGTCAACTCAGGAACCTACAAATACATCTTT_TRBV20-1.TRBJ2-7.TRBD1.TRBC2_TGCAGTTTGGACAGGGCTCTATCCTACGAGCAGTACGTC
P1_P_AGATCTGGTATAATGG	P1	P	NA;TRAV12-1.TRAJ49.TRAC	CASSPNGQGRETQYF;CVVNRNTGNQFYF	TGTGCCAGCAGCCCCAACGGACAGGGGAGGGAGACCCAGTACTTC;TGTGTGGTGAACCGGAACACCGGTAACCAGTTCTATTTT	TRBV12-4.TRBJ2-5.TRBD1.TRBC2	CASSPNGQGRETQYF	TGTGCCAGCAGCCCCAACGGACAGGGGAGGGAGACCCAGTACTTC	NA;TRAV12-1.TRAJ49.TRAC_TRBV12-4.TRBJ2-5.TRBD1.TRBC2	TGTGCCAGCAGCCCCAACGGACAGGGGAGGGAGACCCAGTACTTC;TGTGTGGTGAACCGGAACACCGGTAACCAGTTCTATTTT_TGTGCCAGCAGCCCCAACGGACAGGGGAGGGAGACCCAGTACTTC	CASSPNGQGRETQYF;CVVNRNTGNQFYF_CASSPNGQGRETQYF	NA;TRAV12-1.TRAJ49.TRAC_TGTGCCAGCAGCCCCAACGGACAGGGGAGGGAGACCCAGTACTTC;TGTGTGGTGAACCGGAACACCGGTAACCAGTTCTATTTT_TRBV12-4.TRBJ2-5.TRBD1.TRBC2_TGTGCCAGCAGCCCCAACGGACAGGGGAGGGAGACCCAGTACTTC
P1_P_AGATCTGGTTGCGCAC	P1	P	TRAV8-4.TRAJ4.TRAC	CAVSDRAGGYNKLIF	TGTGCTGTGAGTGATAGAGCTGGTGGCTACAATAAGCTGATTTTT	TRBV20-1.TRBJ2-1.TRBD2.TRBC2	CSARLAGGGNEQFF	TGCAGTGCTAGACTAGCGGGAGGAGGGAATGAGCAGTTCTTC	TRAV8-4.TRAJ4.TRAC_TRBV20-1.TRBJ2-1.TRBD2.TRBC2	TGTGCTGTGAGTGATAGAGCTGGTGGCTACAATAAGCTGATTTTT_TGCAGTGCTAGACTAGCGGGAGGAGGGAATGAGCAGTTCTTC	CAVSDRAGGYNKLIF_CSARLAGGGNEQFF	TRAV8-4.TRAJ4.TRAC_TGTGCTGTGAGTGATAGAGCTGGTGGCTACAATAAGCTGATTTTT_TRBV20-1.TRBJ2-1.TRBD2.TRBC2_TGCAGTGCTAGACTAGCGGGAGGAGGGAATGAGCAGTTCTTC
P1_P_AGATCTGTCGGCGCAT	P1	P	NA	NA	NA	TRBV11-1.TRBJ2-3.TRBD1.TRBC2	CASSPLEGVYTDTQYF	TGTGCCAGCAGCCCTCTGGAAGGGGTATATACAGATACGCAGTATTTT	NA_TRBV11-1.TRBJ2-3.TRBD1.TRBC2	NA_TGTGCCAGCAGCCCTCTGGAAGGGGTATATACAGATACGCAGTATTTT	NA_CASSPLEGVYTDTQYF	NA_NA_TRBV11-1.TRBJ2-3.TRBD1.TRBC2_TGTGCCAGCAGCCCTCTGGAAGGGGTATATACAGATACGCAGTATTTT
P1_P_AGATTGCAGCGACGTA	P1	P	TRAV29DV5.TRAJ52.TRAC	CAALASANAGGTSYGKLTF	TGTGCAGCCCTAGCCTCCGCTAATGCTGGTGGTACTAGCTATGGAAAGCTGACATTT	TRBV12-3.TRBJ2-2.TRBD2.TRBC2	CASSFSRTSGDTGELFF	TGTGCCAGCAGTTTTTCCCGGACTAGCGGAGACACCGGGGAGCTGTTTTTT	TRAV29DV5.TRAJ52.TRAC_TRBV12-3.TRBJ2-2.TRBD2.TRBC2	TGTGCAGCCCTAGCCTCCGCTAATGCTGGTGGTACTAGCTATGGAAAGCTGACATTT_TGTGCCAGCAGTTTTTCCCGGACTAGCGGAGACACCGGGGAGCTGTTTTTT	CAALASANAGGTSYGKLTF_CASSFSRTSGDTGELFF	TRAV29DV5.TRAJ52.TRAC_TGTGCAGCCCTAGCCTCCGCTAATGCTGGTGGTACTAGCTATGGAAAGCTGACATTT_TRBV12-3.TRBJ2-2.TRBD2.TRBC2_TGTGCCAGCAGTTTTTCCCGGACTAGCGGAGACACCGGGGAGCTGTTTTTT
P1_P_AGATTGCAGTGAAGAG	P1	P	TRAV38-2DV8.TRAJ49.TRAC	CAYRSARGNQFYF	TGTGCTTATAGGAGCGCGAGGGGTAACCAGTTCTATTTT	TRBV6-6.TRBJ2-5.TRBD2.TRBC2	CASSLTRDMETQYF	TGTGCCAGCAGTCTAACGCGGGATATGGAGACCCAGTACTTC	TRAV38-2DV8.TRAJ49.TRAC_TRBV6-6.TRBJ2-5.TRBD2.TRBC2	TGTGCTTATAGGAGCGCGAGGGGTAACCAGTTCTATTTT_TGTGCCAGCAGTCTAACGCGGGATATGGAGACCCAGTACTTC	CAYRSARGNQFYF_CASSLTRDMETQYF	TRAV38-2DV8.TRAJ49.TRAC_TGTGCTTATAGGAGCGCGAGGGGTAACCAGTTCTATTTT_TRBV6-6.TRBJ2-5.TRBD2.TRBC2_TGTGCCAGCAGTCTAACGCGGGATATGGAGACCCAGTACTTC
P1_P_AGATTGCCATGTAAGA	P1	P	TRAV23DV6.TRAJ33.TRAC	CAASNYQLIW	TGTGCAGCAAGCAACTATCAGTTAATCTGG	TRBV6-1.TRBJ1-2.TRBD1.TRBC1	CASTSLSRDIGREGYTF	TGTGCCAGCACTTCTTTAAGCCGGGACATCGGAAGAGAGGGCTACACCTTC	TRAV23DV6.TRAJ33.TRAC_TRBV6-1.TRBJ1-2.TRBD1.TRBC1	TGTGCAGCAAGCAACTATCAGTTAATCTGG_TGTGCCAGCACTTCTTTAAGCCGGGACATCGGAAGAGAGGGCTACACCTTC	CAASNYQLIW_CASTSLSRDIGREGYTF	TRAV23DV6.TRAJ33.TRAC_TGTGCAGCAAGCAACTATCAGTTAATCTGG_TRBV6-1.TRBJ1-2.TRBD1.TRBC1_TGTGCCAGCACTTCTTTAAGCCGGGACATCGGAAGAGAGGGCTACACCTTC
P1_P_AGATTGCGTGGCGAAT	P1	P	TRAV13-2.TRAJ57.TRAC	CAEKPQGGSEKLVF	TGTGCAGAGAAGCCCCAGGGCGGATCTGAAAAGCTGGTCTTT	TRBV6-6.TRBJ1-5.None.TRBC1	CASSSLSNQPQHF	TGTGCCAGCAGTTCCCTTAGCAATCAGCCCCAGCATTTT	TRAV13-2.TRAJ57.TRAC_TRBV6-6.TRBJ1-5.None.TRBC1	TGTGCAGAGAAGCCCCAGGGCGGATCTGAAAAGCTGGTCTTT_TGTGCCAGCAGTTCCCTTAGCAATCAGCCCCAGCATTTT	CAEKPQGGSEKLVF_CASSSLSNQPQHF	TRAV13-2.TRAJ57.TRAC_TGTGCAGAGAAGCCCCAGGGCGGATCTGAAAAGCTGGTCTTT_TRBV6-6.TRBJ1-5.None.TRBC1_TGTGCCAGCAGTTCCCTTAGCAATCAGCCCCAGCATTTT
P1_P_AGATTGCTCCAGAAGG	P1	P	NA	NA	NA	TRBV10-3.TRBJ2-3.TRBD1.TRBC2	CAISVGVSTDTQYF	TGTGCCATCAGTGTAGGGGTTAGCACAGATACGCAGTATTTT	NA_TRBV10-3.TRBJ2-3.TRBD1.TRBC2	NA_TGTGCCATCAGTGTAGGGGTTAGCACAGATACGCAGTATTTT	NA_CAISVGVSTDTQYF	NA_NA_TRBV10-3.TRBJ2-3.TRBD1.TRBC2_TGTGCCATCAGTGTAGGGGTTAGCACAGATACGCAGTATTTT
P1_P_AGATTGCTCTAACTGG	P1	P	NA	NA	NA	TRBV25-1.TRBJ2-7.TRBD1.TRBC2	CASTGSGTGGYEQYF	TGTGCCAGCACTGGTTCCGGGACAGGGGGTTACGAGCAGTACTTC	NA_TRBV25-1.TRBJ2-7.TRBD1.TRBC2	NA_TGTGCCAGCACTGGTTCCGGGACAGGGGGTTACGAGCAGTACTTC	NA_CASTGSGTGGYEQYF	NA_NA_TRBV25-1.TRBJ2-7.TRBD1.TRBC2_TGTGCCAGCACTGGTTCCGGGACAGGGGGTTACGAGCAGTACTTC
P1_P_AGCAGCCAGGATCGCA	P1	P	TRAV38-1.TRAJ41.TRAC	CAFMKHSNSGYALNF	TGTGCTTTCATGAAGCATTCAAATTCCGGGTATGCACTCAACTTC	TRBV30.TRBJ1-5.None.TRBC1	CAWSVPSNQPQHF	TGTGCCTGGAGTGTACCCTCCAATCAGCCCCAGCATTTT	TRAV38-1.TRAJ41.TRAC_TRBV30.TRBJ1-5.None.TRBC1	TGTGCTTTCATGAAGCATTCAAATTCCGGGTATGCACTCAACTTC_TGTGCCTGGAGTGTACCCTCCAATCAGCCCCAGCATTTT	CAFMKHSNSGYALNF_CAWSVPSNQPQHF	TRAV38-1.TRAJ41.TRAC_TGTGCTTTCATGAAGCATTCAAATTCCGGGTATGCACTCAACTTC_TRBV30.TRBJ1-5.None.TRBC1_TGTGCCTGGAGTGTACCCTCCAATCAGCCCCAGCATTTT
P1_P_AGCAGCCAGTGGTAGC	P1	P	TRAV8-4.TRAJ36.TRAC	CAVSEQTGANNLFF	TGTGCTGTGAGTGAACAGACTGGGGCAAACAACCTCTTCTTT	TRBV18.TRBJ2-1.TRBD2.TRBC2	CASSPALLASNEQFF	TGTGCCAGCTCCCCCGCTTTACTAGCGTCGAATGAGCAGTTCTTC	TRAV8-4.TRAJ36.TRAC_TRBV18.TRBJ2-1.TRBD2.TRBC2	TGTGCTGTGAGTGAACAGACTGGGGCAAACAACCTCTTCTTT_TGTGCCAGCTCCCCCGCTTTACTAGCGTCGAATGAGCAGTTCTTC	CAVSEQTGANNLFF_CASSPALLASNEQFF	TRAV8-4.TRAJ36.TRAC_TGTGCTGTGAGTGAACAGACTGGGGCAAACAACCTCTTCTTT_TRBV18.TRBJ2-1.TRBD2.TRBC2_TGTGCCAGCTCCCCCGCTTTACTAGCGTCGAATGAGCAGTTCTTC
P1_P_AGCAGCCCACGACGAA	P1	P	TRAV14DV4.TRAJ32.TRAC	CAMREGSYGGATNKLIF	TGTGCAATGAGAGAGGGTTCCTATGGTGGTGCTACAAACAAGCTCATCTTT	TRBV12-3.TRBJ2-2.None.TRBC2	CASSLGTGELFF	TGTGCCAGCAGCCTGGGGACCGGGGAGCTGTTTTTT	TRAV14DV4.TRAJ32.TRAC_TRBV12-3.TRBJ2-2.None.TRBC2	TGTGCAATGAGAGAGGGTTCCTATGGTGGTGCTACAAACAAGCTCATCTTT_TGTGCCAGCAGCCTGGGGACCGGGGAGCTGTTTTTT	CAMREGSYGGATNKLIF_CASSLGTGELFF	TRAV14DV4.TRAJ32.TRAC_TGTGCAATGAGAGAGGGTTCCTATGGTGGTGCTACAAACAAGCTCATCTTT_TRBV12-3.TRBJ2-2.None.TRBC2_TGTGCCAGCAGCCTGGGGACCGGGGAGCTGTTTTTT
P1_P_AGCAGCCCAGATCCAT	P1	P	TRAV12-2.TRAJ35.TRAC	CAVIGRGFGNVLHC	TGTGCCGTGATAGGGAGGGGCTTTGGGAATGTGCTGCATTGC	NA	NA	NA	TRAV12-2.TRAJ35.TRAC_NA	TGTGCCGTGATAGGGAGGGGCTTTGGGAATGTGCTGCATTGC_NA	CAVIGRGFGNVLHC_NA	TRAV12-2.TRAJ35.TRAC_TGTGCCGTGATAGGGAGGGGCTTTGGGAATGTGCTGCATTGC_NA_NA
P1_P_AGCAGCCCAGTTAACC	P1	P	TRAV3.TRAJ9.TRAC	CAVRDKGNQNTGGFKTIF	TGTGCTGTGAGAGACAAGGGTAATCAGAATACTGGAGGCTTCAAAACTATCTTT	TRBV13.TRBJ2-2.None.TRBC2	CASSLKRITGELFF	TGTGCCAGCAGCTTAAAACGGATCACCGGGGAGCTGTTTTTT	TRAV3.TRAJ9.TRAC_TRBV13.TRBJ2-2.None.TRBC2	TGTGCTGTGAGAGACAAGGGTAATCAGAATACTGGAGGCTTCAAAACTATCTTT_TGTGCCAGCAGCTTAAAACGGATCACCGGGGAGCTGTTTTTT	CAVRDKGNQNTGGFKTIF_CASSLKRITGELFF	TRAV3.TRAJ9.TRAC_TGTGCTGTGAGAGACAAGGGTAATCAGAATACTGGAGGCTTCAAAACTATCTTT_TRBV13.TRBJ2-2.None.TRBC2_TGTGCCAGCAGCTTAAAACGGATCACCGGGGAGCTGTTTTTT
P1_P_AGCAGCCGTCGTGGCT	P1	P	TRAV8-4.TRAJ10.TRAC	CAVSDQLTGGGNKLTF	TGTGCTGTGAGTGATCAACTCACGGGAGGAGGAAACAAACTCACCTTT	TRBV5-1.TRBJ2-2.None.TRBC2	CASSLTSQVGELFF	TGCGCCAGCAGCTTGACAAGTCAGGTGGGGGAGCTGTTTTTT	TRAV8-4.TRAJ10.TRAC_TRBV5-1.TRBJ2-2.None.TRBC2	TGTGCTGTGAGTGATCAACTCACGGGAGGAGGAAACAAACTCACCTTT_TGCGCCAGCAGCTTGACAAGTCAGGTGGGGGAGCTGTTTTTT	CAVSDQLTGGGNKLTF_CASSLTSQVGELFF	TRAV8-4.TRAJ10.TRAC_TGTGCTGTGAGTGATCAACTCACGGGAGGAGGAAACAAACTCACCTTT_TRBV5-1.TRBJ2-2.None.TRBC2_TGCGCCAGCAGCTTGACAAGTCAGGTGGGGGAGCTGTTTTTT
P1_P_AGCAGCCTCATACGGT	P1	P	TRAV13-2.TRAJ32.TRAC	CAENQMDGGATNKLIF	TGTGCAGAGAATCAAATGGATGGTGGTGCTACAAACAAGCTCATCTTT	TRBV5-1.TRBJ1-6.TRBD1.TRBC1	CASSLATGYNSPLHF	TGCGCCAGCAGCTTGGCCACAGGTTATAATTCACCCCTCCACTTT	TRAV13-2.TRAJ32.TRAC_TRBV5-1.TRBJ1-6.TRBD1.TRBC1	TGTGCAGAGAATCAAATGGATGGTGGTGCTACAAACAAGCTCATCTTT_TGCGCCAGCAGCTTGGCCACAGGTTATAATTCACCCCTCCACTTT	CAENQMDGGATNKLIF_CASSLATGYNSPLHF	TRAV13-2.TRAJ32.TRAC_TGTGCAGAGAATCAAATGGATGGTGGTGCTACAAACAAGCTCATCTTT_TRBV5-1.TRBJ1-6.TRBD1.TRBC1_TGCGCCAGCAGCTTGGCCACAGGTTATAATTCACCCCTCCACTTT
P1_P_AGCATACAGCATGGCA	P1	P	NA	NA	NA	TRBV29-1.TRBJ1-2.TRBD1.TRBC1	CSVRLGTGSYGYTF	TGCAGCGTTCGGTTAGGGACAGGGAGCTATGGCTACACCTTC	NA_TRBV29-1.TRBJ1-2.TRBD1.TRBC1	NA_TGCAGCGTTCGGTTAGGGACAGGGAGCTATGGCTACACCTTC	NA_CSVRLGTGSYGYTF	NA_NA_TRBV29-1.TRBJ1-2.TRBD1.TRBC1_TGCAGCGTTCGGTTAGGGACAGGGAGCTATGGCTACACCTTC
P1_P_AGCATACAGCGACGTA	P1	P	NA;TRAV5.TRAJ45.TRAC	CASTGTRGDTQYF;CAETGSGGGADGLTF	TGTGCCAGCACCGGGACTAGAGGAGATACGCAGTATTTT;TGTGCAGAGACGGGGTCAGGAGGAGGTGCTGACGGACTCACCTTT	TRBV28.TRBJ2-3.TRBD2.TRBC2	CASTGTRGDTQYF	TGTGCCAGCACCGGGACTAGAGGAGATACGCAGTATTTT	NA;TRAV5.TRAJ45.TRAC_TRBV28.TRBJ2-3.TRBD2.TRBC2	TGTGCCAGCACCGGGACTAGAGGAGATACGCAGTATTTT;TGTGCAGAGACGGGGTCAGGAGGAGGTGCTGACGGACTCACCTTT_TGTGCCAGCACCGGGACTAGAGGAGATACGCAGTATTTT	CASTGTRGDTQYF;CAETGSGGGADGLTF_CASTGTRGDTQYF	NA;TRAV5.TRAJ45.TRAC_TGTGCCAGCACCGGGACTAGAGGAGATACGCAGTATTTT;TGTGCAGAGACGGGGTCAGGAGGAGGTGCTGACGGACTCACCTTT_TRBV28.TRBJ2-3.TRBD2.TRBC2_TGTGCCAGCACCGGGACTAGAGGAGATACGCAGTATTTT
P1_P_AGCATACCATGGTCAT	P1	P	TRAV8-3.TRAJ28.TRAC	CAVGAGAGSYQLTF	TGTGCTGTGGGCGCTGGGGCTGGGAGTTACCAACTCACTTTC	TRBV19.TRBJ2-1.TRBD1.TRBC2	CASREDRAVSYNEQFF	TGTGCCAGTAGAGAGGACAGGGCAGTATCCTACAATGAGCAGTTCTTC	TRAV8-3.TRAJ28.TRAC_TRBV19.TRBJ2-1.TRBD1.TRBC2	TGTGCTGTGGGCGCTGGGGCTGGGAGTTACCAACTCACTTTC_TGTGCCAGTAGAGAGGACAGGGCAGTATCCTACAATGAGCAGTTCTTC	CAVGAGAGSYQLTF_CASREDRAVSYNEQFF	TRAV8-3.TRAJ28.TRAC_TGTGCTGTGGGCGCTGGGGCTGGGAGTTACCAACTCACTTTC_TRBV19.TRBJ2-1.TRBD1.TRBC2_TGTGCCAGTAGAGAGGACAGGGCAGTATCCTACAATGAGCAGTTCTTC
P1_P_AGCATACGTAGGAGTC	P1	P	TRAV29DV5.TRAJ39.TRAC	CAANYDAGNMLTF	TGTGCAGCAAATTATGATGCAGGCAACATGCTCACCTTT	TRBV5-1.TRBJ2-3.TRBD2.TRBC2	CASSLGLAGGSTDTQYF	TGCGCCAGCAGCTTAGGGCTAGCGGGGGGGTCCACAGATACGCAGTATTTT	TRAV29DV5.TRAJ39.TRAC_TRBV5-1.TRBJ2-3.TRBD2.TRBC2	TGTGCAGCAAATTATGATGCAGGCAACATGCTCACCTTT_TGCGCCAGCAGCTTAGGGCTAGCGGGGGGGTCCACAGATACGCAGTATTTT	CAANYDAGNMLTF_CASSLGLAGGSTDTQYF	TRAV29DV5.TRAJ39.TRAC_TGTGCAGCAAATTATGATGCAGGCAACATGCTCACCTTT_TRBV5-1.TRBJ2-3.TRBD2.TRBC2_TGCGCCAGCAGCTTAGGGCTAGCGGGGGGGTCCACAGATACGCAGTATTTT
P1_P_AGCATACGTGCAACTT	P1	P	TRAV25.TRAJ22.TRAC	CAGLISSGSARQLTF	TGTGCAGGGCTAATTTCTTCTGGTTCTGCAAGGCAACTGACCTTT	TRBV5-1.TRBJ2-3.TRBD2.TRBC2	CASSKPGLASTDTQYF	TGCGCCAGCAGCAAACCGGGACTAGCAAGCACAGATACGCAGTATTTT	TRAV25.TRAJ22.TRAC_TRBV5-1.TRBJ2-3.TRBD2.TRBC2	TGTGCAGGGCTAATTTCTTCTGGTTCTGCAAGGCAACTGACCTTT_TGCGCCAGCAGCAAACCGGGACTAGCAAGCACAGATACGCAGTATTTT	CAGLISSGSARQLTF_CASSKPGLASTDTQYF	TRAV25.TRAJ22.TRAC_TGTGCAGGGCTAATTTCTTCTGGTTCTGCAAGGCAACTGACCTTT_TRBV5-1.TRBJ2-3.TRBD2.TRBC2_TGCGCCAGCAGCAAACCGGGACTAGCAAGCACAGATACGCAGTATTTT
P1_P_AGCATACTCTTCCTTC	P1	P	NA	NA	NA	TRBV19.TRBJ2-1.TRBD2.TRBC2	CASNAGHIGGEQFF	TGTGCCAGTAACGCGGGACATATAGGAGGTGAGCAGTTCTTC	NA_TRBV19.TRBJ2-1.TRBD2.TRBC2	NA_TGTGCCAGTAACGCGGGACATATAGGAGGTGAGCAGTTCTTC	NA_CASNAGHIGGEQFF	NA_NA_TRBV19.TRBJ2-1.TRBD2.TRBC2_TGTGCCAGTAACGCGGGACATATAGGAGGTGAGCAGTTCTTC
P1_P_AGCCTAAAGAGCCTAG	P1	P	TRAV3.TRAJ42.TRAC	CAVRDRGSQGNLIF	TGTGCTGTGAGAGACCGAGGAAGCCAAGGAAATCTCATCTTT	TRBV5-1.TRBJ2-1.TRBD1.TRBC2	CASSYDREREQFF	TGCGCCAGCAGCTACGACAGGGAGAGAGAGCAGTTCTTC	TRAV3.TRAJ42.TRAC_TRBV5-1.TRBJ2-1.TRBD1.TRBC2	TGTGCTGTGAGAGACCGAGGAAGCCAAGGAAATCTCATCTTT_TGCGCCAGCAGCTACGACAGGGAGAGAGAGCAGTTCTTC	CAVRDRGSQGNLIF_CASSYDREREQFF	TRAV3.TRAJ42.TRAC_TGTGCTGTGAGAGACCGAGGAAGCCAAGGAAATCTCATCTTT_TRBV5-1.TRBJ2-1.TRBD1.TRBC2_TGCGCCAGCAGCTACGACAGGGAGAGAGAGCAGTTCTTC
P1_P_AGCCTAAAGGCTAGCA	P1	P	TRAV13-1.TRAJ9.TRAC	CAGIDTGGFKTIF	TGTGCAGGGATTGATACTGGAGGCTTCAAAACTATCTTT	NA	NA	NA	TRAV13-1.TRAJ9.TRAC_NA	TGTGCAGGGATTGATACTGGAGGCTTCAAAACTATCTTT_NA	CAGIDTGGFKTIF_NA	TRAV13-1.TRAJ9.TRAC_TGTGCAGGGATTGATACTGGAGGCTTCAAAACTATCTTT_NA_NA
P1_P_AGCCTAAAGTGGTAAT	P1	P	TRAV12-1.TRAJ47.TRAC	CVVNTSGGNKLVF	TGTGTGGTGAACACCTCTGGAGGAAACAAACTGGTCTTT	NA	NA	NA	TRAV12-1.TRAJ47.TRAC_NA	TGTGTGGTGAACACCTCTGGAGGAAACAAACTGGTCTTT_NA	CVVNTSGGNKLVF_NA	TRAV12-1.TRAJ47.TRAC_TGTGTGGTGAACACCTCTGGAGGAAACAAACTGGTCTTT_NA_NA
P1_P_AGCCTAACAAGCCGTC	P1	P	NA	NA	NA	TRBV19.TRBJ1-5.TRBD2.TRBC1	CASNQGEDQPQHF	TGTGCCAGTAACCAGGGGGAGGATCAGCCCCAGCATTTT	NA_TRBV19.TRBJ1-5.TRBD2.TRBC1	NA_TGTGCCAGTAACCAGGGGGAGGATCAGCCCCAGCATTTT	NA_CASNQGEDQPQHF	NA_NA_TRBV19.TRBJ1-5.TRBD2.TRBC1_TGTGCCAGTAACCAGGGGGAGGATCAGCCCCAGCATTTT
P1_P_AGCCTAACAATAGCAA	P1	P	TRAV24.TRAJ13.TRAC	CANSGGYQKVTF	TGTGCCAATTCTGGGGGTTACCAGAAAGTTACCTTT	TRBV6-3.TRBJ1-1.TRBD1.TRBC1	CASSYSGQGARNLEAFF	TGTGCCAGCAGTTACTCCGGACAGGGGGCGAGAAACTTGGAAGCTTTCTTT	TRAV24.TRAJ13.TRAC_TRBV6-3.TRBJ1-1.TRBD1.TRBC1	TGTGCCAATTCTGGGGGTTACCAGAAAGTTACCTTT_TGTGCCAGCAGTTACTCCGGACAGGGGGCGAGAAACTTGGAAGCTTTCTTT	CANSGGYQKVTF_CASSYSGQGARNLEAFF	TRAV24.TRAJ13.TRAC_TGTGCCAATTCTGGGGGTTACCAGAAAGTTACCTTT_TRBV6-3.TRBJ1-1.TRBD1.TRBC1_TGTGCCAGCAGTTACTCCGGACAGGGGGCGAGAAACTTGGAAGCTTTCTTT
P1_P_AGCCTAACATCCAACA	P1	P	TRAV10.TRAJ43.TRAC	CVVVVDMRF	TGTGTGGTGGTTGTTGACATGCGCTTT	TRBV15.TRBJ2-3.TRBD2.TRBC2	CATSGGPGRTDTQYF	TGTGCCACCAGCGGGGGACCCGGGAGGACAGATACGCAGTATTTT	TRAV10.TRAJ43.TRAC_TRBV15.TRBJ2-3.TRBD2.TRBC2	TGTGTGGTGGTTGTTGACATGCGCTTT_TGTGCCACCAGCGGGGGACCCGGGAGGACAGATACGCAGTATTTT	CVVVVDMRF_CATSGGPGRTDTQYF	TRAV10.TRAJ43.TRAC_TGTGTGGTGGTTGTTGACATGCGCTTT_TRBV15.TRBJ2-3.TRBD2.TRBC2_TGTGCCACCAGCGGGGGACCCGGGAGGACAGATACGCAGTATTTT
P1_P_AGCCTAACATCCTAGA	P1	P	TRAV8-3.TRAJ21.TRAC	CAVGADNFNKFYF	TGTGCTGTGGGTGCGGACAACTTCAACAAATTTTACTTT	TRBV7-8.TRBJ2-1.TRBD1.TRBC2	CASSPDRGYNEQFF	TGTGCCAGCAGCCCTGACAGGGGCTACAATGAGCAGTTCTTC	TRAV8-3.TRAJ21.TRAC_TRBV7-8.TRBJ2-1.TRBD1.TRBC2	TGTGCTGTGGGTGCGGACAACTTCAACAAATTTTACTTT_TGTGCCAGCAGCCCTGACAGGGGCTACAATGAGCAGTTCTTC	CAVGADNFNKFYF_CASSPDRGYNEQFF	TRAV8-3.TRAJ21.TRAC_TGTGCTGTGGGTGCGGACAACTTCAACAAATTTTACTTT_TRBV7-8.TRBJ2-1.TRBD1.TRBC2_TGTGCCAGCAGCCCTGACAGGGGCTACAATGAGCAGTTCTTC
P1_P_AGCCTAAGTCCGAATT	P1	P	TRAV19.TRAJ9.TRAC	CALRGYTGGFKTIF	TGTGCTCTGAGGGGGTATACTGGAGGCTTCAAAACTATCTTT	TRBV29-1.TRBJ2-1.TRBD1.TRBC2	CSVERTGGADEQFF	TGCAGCGTTGAAAGGACAGGGGGCGCGGATGAGCAGTTCTTC	TRAV19.TRAJ9.TRAC_TRBV29-1.TRBJ2-1.TRBD1.TRBC2	TGTGCTCTGAGGGGGTATACTGGAGGCTTCAAAACTATCTTT_TGCAGCGTTGAAAGGACAGGGGGCGCGGATGAGCAGTTCTTC	CALRGYTGGFKTIF_CSVERTGGADEQFF	TRAV19.TRAJ9.TRAC_TGTGCTCTGAGGGGGTATACTGGAGGCTTCAAAACTATCTTT_TRBV29-1.TRBJ2-1.TRBD1.TRBC2_TGCAGCGTTGAAAGGACAGGGGGCGCGGATGAGCAGTTCTTC
P1_P_AGCCTAATCACGACTA	P1	P	NA;TRAV13-2.TRAJ20.TRAC	CASSSLGTSGASSYNEQFF;CAENTDYKLSF	TGTGCCAGCAGCTCCCTCGGGACTAGCGGGGCCAGCTCCTACAATGAGCAGTTCTTC;TGTGCAGAGAATACCGACTACAAGCTCAGCTTT	TRBV11-1.TRBJ2-1.TRBD2.TRBC2	CASSSLGTSGASSYNEQFF	TGTGCCAGCAGCTCCCTCGGGACTAGCGGGGCCAGCTCCTACAATGAGCAGTTCTTC	NA;TRAV13-2.TRAJ20.TRAC_TRBV11-1.TRBJ2-1.TRBD2.TRBC2	TGTGCCAGCAGCTCCCTCGGGACTAGCGGGGCCAGCTCCTACAATGAGCAGTTCTTC;TGTGCAGAGAATACCGACTACAAGCTCAGCTTT_TGTGCCAGCAGCTCCCTCGGGACTAGCGGGGCCAGCTCCTACAATGAGCAGTTCTTC	CASSSLGTSGASSYNEQFF;CAENTDYKLSF_CASSSLGTSGASSYNEQFF	NA;TRAV13-2.TRAJ20.TRAC_TGTGCCAGCAGCTCCCTCGGGACTAGCGGGGCCAGCTCCTACAATGAGCAGTTCTTC;TGTGCAGAGAATACCGACTACAAGCTCAGCTTT_TRBV11-1.TRBJ2-1.TRBD2.TRBC2_TGTGCCAGCAGCTCCCTCGGGACTAGCGGGGCCAGCTCCTACAATGAGCAGTTCTTC
P1_P_AGCCTAATCGATGAGG	P1	P	TRAV8-1.TRAJ9.TRAC	CAVKPLNTGGFKTIF	TGTGCCGTGAAACCCCTAAATACTGGAGGCTTCAAAACTATCTTT	TRBV7-2.TRBJ2-3.TRBD2.TRBC2	CASSYRLAGDTQYF	TGTGCCAGCAGTTACCGACTCGCAGGGGATACGCAGTATTTT	TRAV8-1.TRAJ9.TRAC_TRBV7-2.TRBJ2-3.TRBD2.TRBC2	TGTGCCGTGAAACCCCTAAATACTGGAGGCTTCAAAACTATCTTT_TGTGCCAGCAGTTACCGACTCGCAGGGGATACGCAGTATTTT	CAVKPLNTGGFKTIF_CASSYRLAGDTQYF	TRAV8-1.TRAJ9.TRAC_TGTGCCGTGAAACCCCTAAATACTGGAGGCTTCAAAACTATCTTT_TRBV7-2.TRBJ2-3.TRBD2.TRBC2_TGTGCCAGCAGTTACCGACTCGCAGGGGATACGCAGTATTTT
P1_P_AGCGGTCAGAATCTCC	P1	P	TRAV8-6.TRAJ50.TRAC	CAVMKTSYDKVIF	TGTGCTGTAATGAAAACCTCCTACGACAAGGTGATATTT	TRBV28.TRBJ1-4.None.TRBC1	CASTPRRRYEKLFF	TGTGCCAGCACCCCCCGGCGACGGTATGAAAAACTGTTTTTT	TRAV8-6.TRAJ50.TRAC_TRBV28.TRBJ1-4.None.TRBC1	TGTGCTGTAATGAAAACCTCCTACGACAAGGTGATATTT_TGTGCCAGCACCCCCCGGCGACGGTATGAAAAACTGTTTTTT	CAVMKTSYDKVIF_CASTPRRRYEKLFF	TRAV8-6.TRAJ50.TRAC_TGTGCTGTAATGAAAACCTCCTACGACAAGGTGATATTT_TRBV28.TRBJ1-4.None.TRBC1_TGTGCCAGCACCCCCCGGCGACGGTATGAAAAACTGTTTTTT
P1_P_AGCGGTCAGTCCGTAT	P1	P	NA	NA	NA	TRBV24-1.TRBJ1-5.None.TRBC1	CATSDPGVNQPQHF	TGTGCCACCAGTGACCCCGGGGTAAATCAGCCCCAGCATTTT	NA_TRBV24-1.TRBJ1-5.None.TRBC1	NA_TGTGCCACCAGTGACCCCGGGGTAAATCAGCCCCAGCATTTT	NA_CATSDPGVNQPQHF	NA_NA_TRBV24-1.TRBJ1-5.None.TRBC1_TGTGCCACCAGTGACCCCGGGGTAAATCAGCCCCAGCATTTT
P1_P_AGCGGTCCAACTGCGC	P1	P	TRAV38-1.TRAJ53.TRAC	CALGDGGSNYKLTF	TGTGCTTTAGGGGATGGAGGTAGCAACTATAAACTGACATTT	TRBV5-1.TRBJ1-2.TRBD1.TRBC1	CASSVRGGLPYGYTF	TGCGCCAGCAGCGTTCGAGGGGGCTTGCCCTATGGCTACACCTTC	TRAV38-1.TRAJ53.TRAC_TRBV5-1.TRBJ1-2.TRBD1.TRBC1	TGTGCTTTAGGGGATGGAGGTAGCAACTATAAACTGACATTT_TGCGCCAGCAGCGTTCGAGGGGGCTTGCCCTATGGCTACACCTTC	CALGDGGSNYKLTF_CASSVRGGLPYGYTF	TRAV38-1.TRAJ53.TRAC_TGTGCTTTAGGGGATGGAGGTAGCAACTATAAACTGACATTT_TRBV5-1.TRBJ1-2.TRBD1.TRBC1_TGCGCCAGCAGCGTTCGAGGGGGCTTGCCCTATGGCTACACCTTC
P1_P_AGCGGTCCAAGGGTCA	P1	P	NA	NA	NA	TRBV7-2.TRBJ2-3.TRBD2.TRBC2	CASSLFGGGTDTQYF	TGTGCCAGCAGCTTATTTGGAGGGGGCACAGATACGCAGTATTTT	NA_TRBV7-2.TRBJ2-3.TRBD2.TRBC2	NA_TGTGCCAGCAGCTTATTTGGAGGGGGCACAGATACGCAGTATTTT	NA_CASSLFGGGTDTQYF	NA_NA_TRBV7-2.TRBJ2-3.TRBD2.TRBC2_TGTGCCAGCAGCTTATTTGGAGGGGGCACAGATACGCAGTATTTT
P1_P_AGCGGTCCACGAAAGC	P1	P	TRAV8-4.TRAJ54.TRAC	CAVTGQGAQKLVF	TGTGCTGTGACTGGTCAGGGAGCCCAGAAGCTGGTATTT	TRBV28.TRBJ1-5.TRBD1.TRBC1	CASSLAGGGNQPQHF	TGTGCCAGCAGTTTAGCAGGGGGTGGCAATCAGCCCCAGCATTTT	TRAV8-4.TRAJ54.TRAC_TRBV28.TRBJ1-5.TRBD1.TRBC1	TGTGCTGTGACTGGTCAGGGAGCCCAGAAGCTGGTATTT_TGTGCCAGCAGTTTAGCAGGGGGTGGCAATCAGCCCCAGCATTTT	CAVTGQGAQKLVF_CASSLAGGGNQPQHF	TRAV8-4.TRAJ54.TRAC_TGTGCTGTGACTGGTCAGGGAGCCCAGAAGCTGGTATTT_TRBV28.TRBJ1-5.TRBD1.TRBC1_TGTGCCAGCAGTTTAGCAGGGGGTGGCAATCAGCCCCAGCATTTT
P1_P_AGCGGTCGTCTGCGGT	P1	P	TRAV19.TRAJ42.TRAC	CALSEEGYGGSQGNLIF	TGTGCTCTGAGTGAGGAGGGTTATGGAGGAAGCCAAGGAAATCTCATCTTT	TRBV6-1.TRBJ2-1.TRBD1.TRBC2	CASRARGRVSEQFF	TGTGCCAGCAGGGCCAGGGGGCGCGTAAGTGAGCAGTTCTTC	TRAV19.TRAJ42.TRAC_TRBV6-1.TRBJ2-1.TRBD1.TRBC2	TGTGCTCTGAGTGAGGAGGGTTATGGAGGAAGCCAAGGAAATCTCATCTTT_TGTGCCAGCAGGGCCAGGGGGCGCGTAAGTGAGCAGTTCTTC	CALSEEGYGGSQGNLIF_CASRARGRVSEQFF	TRAV19.TRAJ42.TRAC_TGTGCTCTGAGTGAGGAGGGTTATGGAGGAAGCCAAGGAAATCTCATCTTT_TRBV6-1.TRBJ2-1.TRBD1.TRBC2_TGTGCCAGCAGGGCCAGGGGGCGCGTAAGTGAGCAGTTCTTC
P1_P_AGCGGTCGTTGCGCAC	P1	P	NA	NA	NA	TRBV2.TRBJ2-3.None.TRBC2	CASSAGIDTDTQYF	TGTGCCAGCAGTGCGGGGATCGACACAGATACGCAGTATTTT	NA_TRBV2.TRBJ2-3.None.TRBC2	NA_TGTGCCAGCAGTGCGGGGATCGACACAGATACGCAGTATTTT	NA_CASSAGIDTDTQYF	NA_NA_TRBV2.TRBJ2-3.None.TRBC2_TGTGCCAGCAGTGCGGGGATCGACACAGATACGCAGTATTTT
P1_P_AGCGTATAGAGATGAG	P1	P	NA	NA	NA	TRBV6-3.TRBJ2-1.TRBD2.TRBC2	CASSLAGPNEQFF	TGTGCCAGCAGTTTAGCGGGCCCTAATGAGCAGTTCTTC	NA_TRBV6-3.TRBJ2-1.TRBD2.TRBC2	NA_TGTGCCAGCAGTTTAGCGGGCCCTAATGAGCAGTTCTTC	NA_CASSLAGPNEQFF	NA_NA_TRBV6-3.TRBJ2-1.TRBD2.TRBC2_TGTGCCAGCAGTTTAGCGGGCCCTAATGAGCAGTTCTTC
P1_P_AGCGTATAGGGTCGAT	P1	P	NA	NA	NA	TRBV6-6.TRBJ1-2.TRBD2.TRBC1	CASTSGTYGYTF	TGTGCCAGCACTTCGGGGACCTATGGCTACACCTTC	NA_TRBV6-6.TRBJ1-2.TRBD2.TRBC1	NA_TGTGCCAGCACTTCGGGGACCTATGGCTACACCTTC	NA_CASTSGTYGYTF	NA_NA_TRBV6-6.TRBJ1-2.TRBD2.TRBC1_TGTGCCAGCACTTCGGGGACCTATGGCTACACCTTC
P1_P_AGCGTATAGTAAGTAC	P1	P	NA;TRAV8-3.TRAJ48.TRAC	CASQGNQETQYF;CAVGATNFGNEKLTF	TGTGCCAGTCAGGGGAATCAAGAGACCCAGTACTTC;TGTGCTGTGGGTGCGACTAACTTTGGAAATGAGAAATTAACCTTT	TRBV19.TRBJ2-5.TRBD1.TRBC2	CASQGNQETQYF	TGTGCCAGTCAGGGGAATCAAGAGACCCAGTACTTC	NA;TRAV8-3.TRAJ48.TRAC_TRBV19.TRBJ2-5.TRBD1.TRBC2	TGTGCCAGTCAGGGGAATCAAGAGACCCAGTACTTC;TGTGCTGTGGGTGCGACTAACTTTGGAAATGAGAAATTAACCTTT_TGTGCCAGTCAGGGGAATCAAGAGACCCAGTACTTC	CASQGNQETQYF;CAVGATNFGNEKLTF_CASQGNQETQYF	NA;TRAV8-3.TRAJ48.TRAC_TGTGCCAGTCAGGGGAATCAAGAGACCCAGTACTTC;TGTGCTGTGGGTGCGACTAACTTTGGAAATGAGAAATTAACCTTT_TRBV19.TRBJ2-5.TRBD1.TRBC2_TGTGCCAGTCAGGGGAATCAAGAGACCCAGTACTTC
P1_P_AGCGTATCAAGAGTCG	P1	P	NA	NA	NA	TRBV5-4.TRBJ2-7.TRBD2.TRBC2	CASSSRGLDSGEQYV	TGTGCCAGCAGCTCGAGGGGATTAGATTCAGGGGAGCAGTACGTC	NA_TRBV5-4.TRBJ2-7.TRBD2.TRBC2	NA_TGTGCCAGCAGCTCGAGGGGATTAGATTCAGGGGAGCAGTACGTC	NA_CASSSRGLDSGEQYV	NA_NA_TRBV5-4.TRBJ2-7.TRBD2.TRBC2_TGTGCCAGCAGCTCGAGGGGATTAGATTCAGGGGAGCAGTACGTC
P1_P_AGCGTATGTACTCAAC	P1	P	TRAV8-6.TRAJ16.TRAC	CAVSENGQKLLF	TGTGCTGTGAGTGAAAATGGCCAGAAGCTGCTCTTT	TRBV18.TRBJ2-3.None.TRBC2	CASSPPSTDTQYF	TGTGCCAGCTCACCACCTAGCACAGATACGCAGTATTTT	TRAV8-6.TRAJ16.TRAC_TRBV18.TRBJ2-3.None.TRBC2	TGTGCTGTGAGTGAAAATGGCCAGAAGCTGCTCTTT_TGTGCCAGCTCACCACCTAGCACAGATACGCAGTATTTT	CAVSENGQKLLF_CASSPPSTDTQYF	TRAV8-6.TRAJ16.TRAC_TGTGCTGTGAGTGAAAATGGCCAGAAGCTGCTCTTT_TRBV18.TRBJ2-3.None.TRBC2_TGTGCCAGCTCACCACCTAGCACAGATACGCAGTATTTT
P1_P_AGCGTATGTCCTGCTT	P1	P	TRAV1-2.TRAJ6.TRAC	CAVRDTGGSYIPTF	TGTGCTGTGAGAGATACGGGAGGAAGCTACATACCTACATTT	TRBV28.TRBJ2-1.TRBD1.TRBC2	CASSLEQGGGGDEQFF	TGTGCCAGCAGTTTGGAACAGGGGGGGGGCGGGGATGAGCAGTTCTTC	TRAV1-2.TRAJ6.TRAC_TRBV28.TRBJ2-1.TRBD1.TRBC2	TGTGCTGTGAGAGATACGGGAGGAAGCTACATACCTACATTT_TGTGCCAGCAGTTTGGAACAGGGGGGGGGCGGGGATGAGCAGTTCTTC	CAVRDTGGSYIPTF_CASSLEQGGGGDEQFF	TRAV1-2.TRAJ6.TRAC_TGTGCTGTGAGAGATACGGGAGGAAGCTACATACCTACATTT_TRBV28.TRBJ2-1.TRBD1.TRBC2_TGTGCCAGCAGTTTGGAACAGGGGGGGGGCGGGGATGAGCAGTTCTTC
P1_P_AGCGTATGTGATGATA	P1	P	TRAV2.TRAJ37.TRAC	CAVEDQDTGKLIF	TGTGCTGTGGAGGATCAGGACACAGGCAAACTAATCTTT	TRBV2.TRBJ2-3.None.TRBC2	CASSAGIDTDTQYF	TGTGCCAGCAGTGCGGGGATCGACACAGATACGCAGTATTTT	TRAV2.TRAJ37.TRAC_TRBV2.TRBJ2-3.None.TRBC2	TGTGCTGTGGAGGATCAGGACACAGGCAAACTAATCTTT_TGTGCCAGCAGTGCGGGGATCGACACAGATACGCAGTATTTT	CAVEDQDTGKLIF_CASSAGIDTDTQYF	TRAV2.TRAJ37.TRAC_TGTGCTGTGGAGGATCAGGACACAGGCAAACTAATCTTT_TRBV2.TRBJ2-3.None.TRBC2_TGTGCCAGCAGTGCGGGGATCGACACAGATACGCAGTATTTT
P1_P_AGCGTATTCAGTCCCT	P1	P	TRAV13-1.TRAJ28.TRAC	CAVTGAGSYQLTF	TGTGCAGTTACTGGGGCTGGGAGTTACCAACTCACTTTC	TRBV7-3.TRBJ1-3.TRBD1.TRBC1	CASSLTAGMGNTIYF	TGTGCCAGCAGCTTAACGGCAGGGATGGGAAACACCATATATTTT	TRAV13-1.TRAJ28.TRAC_TRBV7-3.TRBJ1-3.TRBD1.TRBC1	TGTGCAGTTACTGGGGCTGGGAGTTACCAACTCACTTTC_TGTGCCAGCAGCTTAACGGCAGGGATGGGAAACACCATATATTTT	CAVTGAGSYQLTF_CASSLTAGMGNTIYF	TRAV13-1.TRAJ28.TRAC_TGTGCAGTTACTGGGGCTGGGAGTTACCAACTCACTTTC_TRBV7-3.TRBJ1-3.TRBD1.TRBC1_TGTGCCAGCAGCTTAACGGCAGGGATGGGAAACACCATATATTTT
P1_P_AGCGTATTCTATGTGG	P1	P	TRAV3.TRAJ24.TRAC	CAVWITDSWGKLQF	TGTGCTGTTTGGATTACTGACAGCTGGGGGAAATTGCAGTTT	TRBV7-8.TRBJ2-1.TRBD1.TRBC2	CASSLAAGVVYNEQFF	TGTGCCAGCAGCTTAGCGGCAGGGGTGGTCTACAATGAGCAGTTCTTC	TRAV3.TRAJ24.TRAC_TRBV7-8.TRBJ2-1.TRBD1.TRBC2	TGTGCTGTTTGGATTACTGACAGCTGGGGGAAATTGCAGTTT_TGTGCCAGCAGCTTAGCGGCAGGGGTGGTCTACAATGAGCAGTTCTTC	CAVWITDSWGKLQF_CASSLAAGVVYNEQFF	TRAV3.TRAJ24.TRAC_TGTGCTGTTTGGATTACTGACAGCTGGGGGAAATTGCAGTTT_TRBV7-8.TRBJ2-1.TRBD1.TRBC2_TGTGCCAGCAGCTTAGCGGCAGGGGTGGTCTACAATGAGCAGTTCTTC
P1_P_AGCGTCGCACCAGGCT	P1	P	TRAV3.TRAJ40.TRAC	CAVRDSGTYKYIF	TGTGCTGTGAGAGACTCAGGAACCTACAAATACATCTTT	TRBV9.TRBJ1-6.TRBD2.TRBC1	CASSTGGVLNSPLHF	TGTGCCAGCAGCACCGGGGGGGTTCTTAATTCACCCCTCCACTTT	TRAV3.TRAJ40.TRAC_TRBV9.TRBJ1-6.TRBD2.TRBC1	TGTGCTGTGAGAGACTCAGGAACCTACAAATACATCTTT_TGTGCCAGCAGCACCGGGGGGGTTCTTAATTCACCCCTCCACTTT	CAVRDSGTYKYIF_CASSTGGVLNSPLHF	TRAV3.TRAJ40.TRAC_TGTGCTGTGAGAGACTCAGGAACCTACAAATACATCTTT_TRBV9.TRBJ1-6.TRBD2.TRBC1_TGTGCCAGCAGCACCGGGGGGGTTCTTAATTCACCCCTCCACTTT
P1_P_AGCGTCGCATTACCTT	P1	P	NA	NA	NA	TRBV4-1.TRBJ2-5.TRBD2.TRBC2	CASSQEVAGVETQYF	TGCGCCAGCAGCCAAGAAGTAGCGGGGGTAGAGACCCAGTACTTC	NA_TRBV4-1.TRBJ2-5.TRBD2.TRBC2	NA_TGCGCCAGCAGCCAAGAAGTAGCGGGGGTAGAGACCCAGTACTTC	NA_CASSQEVAGVETQYF	NA_NA_TRBV4-1.TRBJ2-5.TRBD2.TRBC2_TGCGCCAGCAGCCAAGAAGTAGCGGGGGTAGAGACCCAGTACTTC
P1_P_AGCTCCTAGTATCGAA	P1	P	TRAV3.TRAJ49.TRAC	CAVRDNTGNQFYF	TGTGCTGTGAGAGACAACACCGGTAACCAGTTCTATTTT	TRBV4-3.TRBJ1-4.TRBD1.TRBC1	CASSQEYRYNEKLFF	TGCGCCAGCAGCCAAGAGTACAGGTATAATGAAAAACTGTTTTTT	TRAV3.TRAJ49.TRAC_TRBV4-3.TRBJ1-4.TRBD1.TRBC1	TGTGCTGTGAGAGACAACACCGGTAACCAGTTCTATTTT_TGCGCCAGCAGCCAAGAGTACAGGTATAATGAAAAACTGTTTTTT	CAVRDNTGNQFYF_CASSQEYRYNEKLFF	TRAV3.TRAJ49.TRAC_TGTGCTGTGAGAGACAACACCGGTAACCAGTTCTATTTT_TRBV4-3.TRBJ1-4.TRBD1.TRBC1_TGCGCCAGCAGCCAAGAGTACAGGTATAATGAAAAACTGTTTTTT
P1_P_AGCTCCTAGTGGCACA	P1	P	TRAV6.TRAJ49.TRAC	CARATGNQFYF	TGTGCTCGGGCAACCGGTAACCAGTTCTATTTT	TRBV6-3.TRBJ1-2.TRBD1.TRBC1	CASSYLLGGQIYGYTF	TGTGCCAGCAGTTACCTTCTAGGGGGCCAAATCTATGGCTACACCTTC	TRAV6.TRAJ49.TRAC_TRBV6-3.TRBJ1-2.TRBD1.TRBC1	TGTGCTCGGGCAACCGGTAACCAGTTCTATTTT_TGTGCCAGCAGTTACCTTCTAGGGGGCCAAATCTATGGCTACACCTTC	CARATGNQFYF_CASSYLLGGQIYGYTF	TRAV6.TRAJ49.TRAC_TGTGCTCGGGCAACCGGTAACCAGTTCTATTTT_TRBV6-3.TRBJ1-2.TRBD1.TRBC1_TGTGCCAGCAGTTACCTTCTAGGGGGCCAAATCTATGGCTACACCTTC
P1_P_AGCTCCTCATGCTGGC	P1	P	TRAV38-1.TRAJ17.TRAC	CAFMDSWDAGNKLTF	TGTGCTTTCATGGACAGTTGGGATGCAGGCAACAAGCTAACTTTT	TRBV11-1.TRBJ2-3.TRBD1.TRBC2	CASSPLEGVYTDTQYF	TGTGCCAGCAGCCCTCTGGAAGGGGTATATACAGATACGCAGTATTTT	TRAV38-1.TRAJ17.TRAC_TRBV11-1.TRBJ2-3.TRBD1.TRBC2	TGTGCTTTCATGGACAGTTGGGATGCAGGCAACAAGCTAACTTTT_TGTGCCAGCAGCCCTCTGGAAGGGGTATATACAGATACGCAGTATTTT	CAFMDSWDAGNKLTF_CASSPLEGVYTDTQYF	TRAV38-1.TRAJ17.TRAC_TGTGCTTTCATGGACAGTTGGGATGCAGGCAACAAGCTAACTTTT_TRBV11-1.TRBJ2-3.TRBD1.TRBC2_TGTGCCAGCAGCCCTCTGGAAGGGGTATATACAGATACGCAGTATTTT
P1_P_AGCTCCTTCGAATGGG	P1	P	NA	NA	NA	TRBV5-1.TRBJ2-2.TRBD2.TRBC2	CASSPSGGASIGELFF	TGCGCCAGCTCCCCTAGCGGGGGGGCAAGTATCGGGGAGCTGTTTTTT	NA_TRBV5-1.TRBJ2-2.TRBD2.TRBC2	NA_TGCGCCAGCTCCCCTAGCGGGGGGGCAAGTATCGGGGAGCTGTTTTTT	NA_CASSPSGGASIGELFF	NA_NA_TRBV5-1.TRBJ2-2.TRBD2.TRBC2_TGCGCCAGCTCCCCTAGCGGGGGGGCAAGTATCGGGGAGCTGTTTTTT
P1_P_AGCTCCTTCTGGGCCA	P1	P	TRAV13-1.TRAJ27.TRAC	CAASSNTNAGKSTF	TGTGCAGCCAGCTCAAACACCAATGCAGGCAAATCAACCTTT	TRBV7-2.TRBJ2-2.None.TRBC2	CASSSTHTGELFF	TGTGCCAGCAGCTCGACACACACCGGGGAGCTGTTTTTT	TRAV13-1.TRAJ27.TRAC_TRBV7-2.TRBJ2-2.None.TRBC2	TGTGCAGCCAGCTCAAACACCAATGCAGGCAAATCAACCTTT_TGTGCCAGCAGCTCGACACACACCGGGGAGCTGTTTTTT	CAASSNTNAGKSTF_CASSSTHTGELFF	TRAV13-1.TRAJ27.TRAC_TGTGCAGCCAGCTCAAACACCAATGCAGGCAAATCAACCTTT_TRBV7-2.TRBJ2-2.None.TRBC2_TGTGCCAGCAGCTCGACACACACCGGGGAGCTGTTTTTT
P1_P_AGCTCTCAGCGTAATA	P1	P	TRAV38-1.TRAJ36.TRAC	CAFMKPLITGANNLFF	TGTGCTTTCATGAAGCCCCTCATAACTGGGGCAAACAACCTCTTCTTT	TRBV19.TRBJ1-5.TRBD1.TRBC1	CASNDRRFSNQPQHF	TGTGCCAGTAATGACAGGAGGTTTAGCAATCAGCCCCAGCATTTT	TRAV38-1.TRAJ36.TRAC_TRBV19.TRBJ1-5.TRBD1.TRBC1	TGTGCTTTCATGAAGCCCCTCATAACTGGGGCAAACAACCTCTTCTTT_TGTGCCAGTAATGACAGGAGGTTTAGCAATCAGCCCCAGCATTTT	CAFMKPLITGANNLFF_CASNDRRFSNQPQHF	TRAV38-1.TRAJ36.TRAC_TGTGCTTTCATGAAGCCCCTCATAACTGGGGCAAACAACCTCTTCTTT_TRBV19.TRBJ1-5.TRBD1.TRBC1_TGTGCCAGTAATGACAGGAGGTTTAGCAATCAGCCCCAGCATTTT
P1_P_AGCTCTCAGGATGGTC	P1	P	NA	NA	NA	TRBV13.TRBJ2-5.None.TRBC2	CASSYRLGSQETQYF	TGTGCCAGCAGCTACCGCCTTGGATCGCAAGAGACCCAGTACTTC	NA_TRBV13.TRBJ2-5.None.TRBC2	NA_TGTGCCAGCAGCTACCGCCTTGGATCGCAAGAGACCCAGTACTTC	NA_CASSYRLGSQETQYF	NA_NA_TRBV13.TRBJ2-5.None.TRBC2_TGTGCCAGCAGCTACCGCCTTGGATCGCAAGAGACCCAGTACTTC
P1_P_AGCTCTCGTTACGGAG	P1	P	TRAV8-3.TRAJ32.TRAC	CAVVHGGATNKLIF	TGTGCTGTGGTTCATGGTGGTGCTACAAACAAGCTCATCTTT	TRBV2.TRBJ2-1.None.TRBC2	CASMGFSNEQFF	TGTGCCAGCATGGGTTTCAGCAATGAGCAGTTCTTC	TRAV8-3.TRAJ32.TRAC_TRBV2.TRBJ2-1.None.TRBC2	TGTGCTGTGGTTCATGGTGGTGCTACAAACAAGCTCATCTTT_TGTGCCAGCATGGGTTTCAGCAATGAGCAGTTCTTC	CAVVHGGATNKLIF_CASMGFSNEQFF	TRAV8-3.TRAJ32.TRAC_TGTGCTGTGGTTCATGGTGGTGCTACAAACAAGCTCATCTTT_TRBV2.TRBJ2-1.None.TRBC2_TGTGCCAGCATGGGTTTCAGCAATGAGCAGTTCTTC
P1_P_AGCTCTCGTTCATGGT	P1	P	TRAV41.TRAJ17.TRAC	CAVAKAAGNKLTF	TGTGCTGTGGCGAAAGCTGCAGGCAACAAGCTAACTTTT	TRBV19.TRBJ1-2.None.TRBC1	CASSLTGIPGYTF	TGTGCCAGTAGTCTAACGGGCATACCCGGCTACACCTTC	TRAV41.TRAJ17.TRAC_TRBV19.TRBJ1-2.None.TRBC1	TGTGCTGTGGCGAAAGCTGCAGGCAACAAGCTAACTTTT_TGTGCCAGTAGTCTAACGGGCATACCCGGCTACACCTTC	CAVAKAAGNKLTF_CASSLTGIPGYTF	TRAV41.TRAJ17.TRAC_TGTGCTGTGGCGAAAGCTGCAGGCAACAAGCTAACTTTT_TRBV19.TRBJ1-2.None.TRBC1_TGTGCCAGTAGTCTAACGGGCATACCCGGCTACACCTTC
P1_P_AGCTCTCTCGAACGGA	P1	P	NA	NA	NA	TRBV6-5.TRBJ2-7.TRBD2.TRBC2	CASSYGGDHYEQYF	TGTGCCAGCAGTTACGGGGGGGACCACTACGAGCAGTACTTC	NA_TRBV6-5.TRBJ2-7.TRBD2.TRBC2	NA_TGTGCCAGCAGTTACGGGGGGGACCACTACGAGCAGTACTTC	NA_CASSYGGDHYEQYF	NA_NA_TRBV6-5.TRBJ2-7.TRBD2.TRBC2_TGTGCCAGCAGTTACGGGGGGGACCACTACGAGCAGTACTTC
P1_P_AGCTCTCTCGGAGCAA	P1	P	NA	NA	NA	TRBV12-4.TRBJ2-5.TRBD2.TRBC2	CASSLRLAGRETQYF	TGTGCCAGCAGTTTAAGGCTAGCGGGGCGGGAGACCCAGTACTTC	NA_TRBV12-4.TRBJ2-5.TRBD2.TRBC2	NA_TGTGCCAGCAGTTTAAGGCTAGCGGGGCGGGAGACCCAGTACTTC	NA_CASSLRLAGRETQYF	NA_NA_TRBV12-4.TRBJ2-5.TRBD2.TRBC2_TGTGCCAGCAGTTTAAGGCTAGCGGGGCGGGAGACCCAGTACTTC
P1_P_AGCTTGAAGATCTGAA	P1	P	TRAV41.TRAJ49.TRAC	CAGTGNQFYF	TGTGCTGGCACCGGTAACCAGTTCTATTTT	TRBV24-1.TRBJ2-2.TRBD2.TRBC2	CATSVTGGAGRELFF	TGTGCCACCAGTGTAACGGGAGGGGCAGGAAGGGAGCTGTTTTTT	TRAV41.TRAJ49.TRAC_TRBV24-1.TRBJ2-2.TRBD2.TRBC2	TGTGCTGGCACCGGTAACCAGTTCTATTTT_TGTGCCACCAGTGTAACGGGAGGGGCAGGAAGGGAGCTGTTTTTT	CAGTGNQFYF_CATSVTGGAGRELFF	TRAV41.TRAJ49.TRAC_TGTGCTGGCACCGGTAACCAGTTCTATTTT_TRBV24-1.TRBJ2-2.TRBD2.TRBC2_TGTGCCACCAGTGTAACGGGAGGGGCAGGAAGGGAGCTGTTTTTT
P1_P_AGCTTGAAGTCCATAC	P1	P	TRAV13-2.TRAJ8.TRAC	CAETYTGFQKLVF	TGTGCAGAGACCTACACAGGCTTTCAGAAACTTGTATTT	TRBV20-1.TRBJ2-1.TRBD2.TRBC2	CSATLGVRGTSGYNEQFF	TGCAGTGCTACCCTAGGGGTCCGTGGGACTAGCGGGTACAATGAGCAGTTCTTC	TRAV13-2.TRAJ8.TRAC_TRBV20-1.TRBJ2-1.TRBD2.TRBC2	TGTGCAGAGACCTACACAGGCTTTCAGAAACTTGTATTT_TGCAGTGCTACCCTAGGGGTCCGTGGGACTAGCGGGTACAATGAGCAGTTCTTC	CAETYTGFQKLVF_CSATLGVRGTSGYNEQFF	TRAV13-2.TRAJ8.TRAC_TGTGCAGAGACCTACACAGGCTTTCAGAAACTTGTATTT_TRBV20-1.TRBJ2-1.TRBD2.TRBC2_TGCAGTGCTACCCTAGGGGTCCGTGGGACTAGCGGGTACAATGAGCAGTTCTTC
P1_P_AGCTTGACAGCTATTG	P1	P	TRAV13-1.TRAJ7.TRAC	CAASRGGNNRLAF	TGTGCAGCAAGTAGGGGTGGGAACAACAGACTCGCTTTT	TRBV5-1.TRBJ2-3.TRBD1.TRBC2	CASSFAGTGSPDTQYF	TGCGCCAGCAGCTTCGCCGGGACAGGGTCCCCAGATACGCAGTATTTT	TRAV13-1.TRAJ7.TRAC_TRBV5-1.TRBJ2-3.TRBD1.TRBC2	TGTGCAGCAAGTAGGGGTGGGAACAACAGACTCGCTTTT_TGCGCCAGCAGCTTCGCCGGGACAGGGTCCCCAGATACGCAGTATTTT	CAASRGGNNRLAF_CASSFAGTGSPDTQYF	TRAV13-1.TRAJ7.TRAC_TGTGCAGCAAGTAGGGGTGGGAACAACAGACTCGCTTTT_TRBV5-1.TRBJ2-3.TRBD1.TRBC2_TGCGCCAGCAGCTTCGCCGGGACAGGGTCCCCAGATACGCAGTATTTT
P1_P_AGCTTGACAGGGTACA	P1	P	NA	NA	NA	TRBV18.TRBJ1-1.None.TRBC1	CASPDPNTEAFF	TGTGCCAGCCCGGACCCCAACACTGAAGCTTTCTTT	NA_TRBV18.TRBJ1-1.None.TRBC1	NA_TGTGCCAGCCCGGACCCCAACACTGAAGCTTTCTTT	NA_CASPDPNTEAFF	NA_NA_TRBV18.TRBJ1-1.None.TRBC1_TGTGCCAGCCCGGACCCCAACACTGAAGCTTTCTTT
P1_P_AGCTTGACAGTCACTA	P1	P	NA	NA	NA	TRBV7-3.TRBJ2-3.None.TRBC2	CASSSGSTDTQYF	TGTGCCAGCAGTTCGGGGAGCACAGATACGCAGTATTTT	NA_TRBV7-3.TRBJ2-3.None.TRBC2	NA_TGTGCCAGCAGTTCGGGGAGCACAGATACGCAGTATTTT	NA_CASSSGSTDTQYF	NA_NA_TRBV7-3.TRBJ2-3.None.TRBC2_TGTGCCAGCAGTTCGGGGAGCACAGATACGCAGTATTTT
P1_P_AGCTTGACATCTATGG	P1	P	NA	NA	NA	TRBV6-1.TRBJ2-5.TRBD1.TRBC2	CASSEAPGTSQETQYF	TGTGCCAGCAGTGAAGCACCCGGGACATCCCAAGAGACCCAGTACTTC	NA_TRBV6-1.TRBJ2-5.TRBD1.TRBC2	NA_TGTGCCAGCAGTGAAGCACCCGGGACATCCCAAGAGACCCAGTACTTC	NA_CASSEAPGTSQETQYF	NA_NA_TRBV6-1.TRBJ2-5.TRBD1.TRBC2_TGTGCCAGCAGTGAAGCACCCGGGACATCCCAAGAGACCCAGTACTTC
P1_P_AGCTTGACATTACCTT	P1	P	TRAV29DV5.TRAJ49.TRAC	CAASSNTGNQFYF	TGTGCAGCAAGCTCGAACACCGGTAACCAGTTCTATTTT	TRBV28.TRBJ2-1.TRBD1.TRBC2;TRBV20-1.TRBJ2-3.TRBD2.TRBC2	CASSSQRADYNEQFF;CSAIVSDTQYF	TGTGCCAGCAGTTCACAGCGGGCCGACTACAATGAGCAGTTCTTC;TGCAGTGCTATTGTATCGGATACGCAGTATTTT	TRAV29DV5.TRAJ49.TRAC_TRBV28.TRBJ2-1.TRBD1.TRBC2;TRBV20-1.TRBJ2-3.TRBD2.TRBC2	TGTGCAGCAAGCTCGAACACCGGTAACCAGTTCTATTTT_TGTGCCAGCAGTTCACAGCGGGCCGACTACAATGAGCAGTTCTTC;TGCAGTGCTATTGTATCGGATACGCAGTATTTT	CAASSNTGNQFYF_CASSSQRADYNEQFF;CSAIVSDTQYF	TRAV29DV5.TRAJ49.TRAC_TGTGCAGCAAGCTCGAACACCGGTAACCAGTTCTATTTT_TRBV28.TRBJ2-1.TRBD1.TRBC2;TRBV20-1.TRBJ2-3.TRBD2.TRBC2_TGTGCCAGCAGTTCACAGCGGGCCGACTACAATGAGCAGTTCTTC;TGCAGTGCTATTGTATCGGATACGCAGTATTTT
P1_P_AGCTTGAGTGCTCTTC	P1	P	TRAV41.TRAJ43.TRAC	CAVMYNNNDMRF	TGTGCTGTCATGTACAATAACAATGACATGCGCTTT	TRBV28.TRBJ1-1.TRBD1.TRBC1	CASCYSTGAVEAFF	TGTGCCAGCTGCTATTCAACAGGGGCCGTGGAAGCTTTCTTT	TRAV41.TRAJ43.TRAC_TRBV28.TRBJ1-1.TRBD1.TRBC1	TGTGCTGTCATGTACAATAACAATGACATGCGCTTT_TGTGCCAGCTGCTATTCAACAGGGGCCGTGGAAGCTTTCTTT	CAVMYNNNDMRF_CASCYSTGAVEAFF	TRAV41.TRAJ43.TRAC_TGTGCTGTCATGTACAATAACAATGACATGCGCTTT_TRBV28.TRBJ1-1.TRBD1.TRBC1_TGTGCCAGCTGCTATTCAACAGGGGCCGTGGAAGCTTTCTTT
P1_P_AGCTTGATCATGCATG	P1	P	TRAV29DV5.TRAJ49.TRAC	CAASARNTGNQFYF	TGTGCAGCAAGCGCGCGGAACACCGGTAACCAGTTCTATTTT	TRBV2.TRBJ2-3.TRBD2.TRBC2	CASSEERGAGDTQYF	TGTGCCAGCAGTGAGGAGCGGGGGGCTGGAGATACGCAGTATTTT	TRAV29DV5.TRAJ49.TRAC_TRBV2.TRBJ2-3.TRBD2.TRBC2	TGTGCAGCAAGCGCGCGGAACACCGGTAACCAGTTCTATTTT_TGTGCCAGCAGTGAGGAGCGGGGGGCTGGAGATACGCAGTATTTT	CAASARNTGNQFYF_CASSEERGAGDTQYF	TRAV29DV5.TRAJ49.TRAC_TGTGCAGCAAGCGCGCGGAACACCGGTAACCAGTTCTATTTT_TRBV2.TRBJ2-3.TRBD2.TRBC2_TGTGCCAGCAGTGAGGAGCGGGGGGCTGGAGATACGCAGTATTTT
P1_P_AGCTTGATCCTATGTT	P1	P	TRAV14DV4.TRAJ9.TRAC	CAMREGDTGGFKTIF	TGTGCAATGAGAGAGGGCGATACTGGAGGCTTCAAAACTATCTTT	NA	NA	NA	TRAV14DV4.TRAJ9.TRAC_NA	TGTGCAATGAGAGAGGGCGATACTGGAGGCTTCAAAACTATCTTT_NA	CAMREGDTGGFKTIF_NA	TRAV14DV4.TRAJ9.TRAC_TGTGCAATGAGAGAGGGCGATACTGGAGGCTTCAAAACTATCTTT_NA_NA
P1_P_AGCTTGATCTGCGACG	P1	P	TRAV13-1.TRAJ37.TRAC	CAARGSNTGKLIF	TGTGCAGCAAGGGGGAGCAACACAGGCAAACTAATCTTT	TRBV18.TRBJ2-3.TRBD2.TRBC2	CASSPSSARYGDTQYF	TGTGCCAGCTCCCCGTCTAGCGCCAGATATGGAGATACGCAGTATTTT	TRAV13-1.TRAJ37.TRAC_TRBV18.TRBJ2-3.TRBD2.TRBC2	TGTGCAGCAAGGGGGAGCAACACAGGCAAACTAATCTTT_TGTGCCAGCTCCCCGTCTAGCGCCAGATATGGAGATACGCAGTATTTT	CAARGSNTGKLIF_CASSPSSARYGDTQYF	TRAV13-1.TRAJ37.TRAC_TGTGCAGCAAGGGGGAGCAACACAGGCAAACTAATCTTT_TRBV18.TRBJ2-3.TRBD2.TRBC2_TGTGCCAGCTCCCCGTCTAGCGCCAGATATGGAGATACGCAGTATTTT
P1_P_AGGCCACAGAAACCTA	P1	P	NA	NA	NA	TRBV5-1.TRBJ2-1.TRBD1.TRBC2	CASSLQGANTYNEQFF	TGCGCCAGCAGCTTGCAGGGGGCAAACACCTACAATGAGCAGTTCTTC	NA_TRBV5-1.TRBJ2-1.TRBD1.TRBC2	NA_TGCGCCAGCAGCTTGCAGGGGGCAAACACCTACAATGAGCAGTTCTTC	NA_CASSLQGANTYNEQFF	NA_NA_TRBV5-1.TRBJ2-1.TRBD1.TRBC2_TGCGCCAGCAGCTTGCAGGGGGCAAACACCTACAATGAGCAGTTCTTC
P1_P_AGGCCACAGTTGAGAT	P1	P	NA	NA	NA	TRBV6-1.TRBJ1-4.TRBD2.TRBC1	CASSAAGHLEGGSEKLFF	TGTGCCAGCAGCGCCGCGGGACACCTGGAGGGGGGTAGCGAAAAACTGTTTTTT	NA_TRBV6-1.TRBJ1-4.TRBD2.TRBC1	NA_TGTGCCAGCAGCGCCGCGGGACACCTGGAGGGGGGTAGCGAAAAACTGTTTTTT	NA_CASSAAGHLEGGSEKLFF	NA_NA_TRBV6-1.TRBJ1-4.TRBD2.TRBC1_TGTGCCAGCAGCGCCGCGGGACACCTGGAGGGGGGTAGCGAAAAACTGTTTTTT
P1_P_AGGCCACCAGCAGTTT	P1	P	NA	CAWSSRLNEKLFF	TGTGCCTGGAGTAGCAGACTTAATGAAAAACTGTTTTTT	TRBV30.TRBJ1-4.None.TRBC1;TRBV27.TRBJ2-1.TRBD2.TRBC2	CAWSSRLNEKLFF;CASRLLAGGRSEQFF	TGTGCCTGGAGTAGCAGACTTAATGAAAAACTGTTTTTT;TGTGCCAGCAGACTACTAGCGGGAGGGCGAAGTGAGCAGTTCTTC	NA_TRBV30.TRBJ1-4.None.TRBC1;TRBV27.TRBJ2-1.TRBD2.TRBC2	TGTGCCTGGAGTAGCAGACTTAATGAAAAACTGTTTTTT_TGTGCCTGGAGTAGCAGACTTAATGAAAAACTGTTTTTT;TGTGCCAGCAGACTACTAGCGGGAGGGCGAAGTGAGCAGTTCTTC	CAWSSRLNEKLFF_CAWSSRLNEKLFF;CASRLLAGGRSEQFF	NA_TGTGCCTGGAGTAGCAGACTTAATGAAAAACTGTTTTTT_TRBV30.TRBJ1-4.None.TRBC1;TRBV27.TRBJ2-1.TRBD2.TRBC2_TGTGCCTGGAGTAGCAGACTTAATGAAAAACTGTTTTTT;TGTGCCAGCAGACTACTAGCGGGAGGGCGAAGTGAGCAGTTCTTC
P1_P_AGGCCACCAGGGTATG	P1	P	TRAV19.TRAJ32.TRAC	CALSEGYGGATNKLIF	TGTGCTCTGAGTGAGGGATATGGTGGTGCTACAAACAAGCTCATCTTT	TRBV5-1.TRBJ1-5.None.TRBC1	CASSLGDNQPQHF	TGCGCCAGCAGCTTAGGTGATAATCAGCCCCAGCATTTT	TRAV19.TRAJ32.TRAC_TRBV5-1.TRBJ1-5.None.TRBC1	TGTGCTCTGAGTGAGGGATATGGTGGTGCTACAAACAAGCTCATCTTT_TGCGCCAGCAGCTTAGGTGATAATCAGCCCCAGCATTTT	CALSEGYGGATNKLIF_CASSLGDNQPQHF	TRAV19.TRAJ32.TRAC_TGTGCTCTGAGTGAGGGATATGGTGGTGCTACAAACAAGCTCATCTTT_TRBV5-1.TRBJ1-5.None.TRBC1_TGCGCCAGCAGCTTAGGTGATAATCAGCCCCAGCATTTT
P1_P_AGGCCACTCTACTTAC	P1	P	TRAV38-1.TRAJ17.TRAC	CAFMDSWDAGNKLTF	TGTGCTTTCATGGACAGTTGGGATGCAGGCAACAAGCTAACTTTT	TRBV11-1.TRBJ2-3.TRBD1.TRBC2	CASSPLEGVYTDTQYF	TGTGCCAGCAGCCCTCTGGAAGGGGTATATACAGATACGCAGTATTTT	TRAV38-1.TRAJ17.TRAC_TRBV11-1.TRBJ2-3.TRBD1.TRBC2	TGTGCTTTCATGGACAGTTGGGATGCAGGCAACAAGCTAACTTTT_TGTGCCAGCAGCCCTCTGGAAGGGGTATATACAGATACGCAGTATTTT	CAFMDSWDAGNKLTF_CASSPLEGVYTDTQYF	TRAV38-1.TRAJ17.TRAC_TGTGCTTTCATGGACAGTTGGGATGCAGGCAACAAGCTAACTTTT_TRBV11-1.TRBJ2-3.TRBD1.TRBC2_TGTGCCAGCAGCCCTCTGGAAGGGGTATATACAGATACGCAGTATTTT
P1_P_AGGCCGTAGCACAGGT	P1	P	TRAV38-1.TRAJ17.TRAC	CAFMDSWDAGNKLTF	TGTGCTTTCATGGACAGTTGGGATGCAGGCAACAAGCTAACTTTT	TRBV11-1.TRBJ2-3.TRBD1.TRBC2	CASSPLEGVYTDTQYF	TGTGCCAGCAGCCCTCTGGAAGGGGTATATACAGATACGCAGTATTTT	TRAV38-1.TRAJ17.TRAC_TRBV11-1.TRBJ2-3.TRBD1.TRBC2	TGTGCTTTCATGGACAGTTGGGATGCAGGCAACAAGCTAACTTTT_TGTGCCAGCAGCCCTCTGGAAGGGGTATATACAGATACGCAGTATTTT	CAFMDSWDAGNKLTF_CASSPLEGVYTDTQYF	TRAV38-1.TRAJ17.TRAC_TGTGCTTTCATGGACAGTTGGGATGCAGGCAACAAGCTAACTTTT_TRBV11-1.TRBJ2-3.TRBD1.TRBC2_TGTGCCAGCAGCCCTCTGGAAGGGGTATATACAGATACGCAGTATTTT
P1_P_AGGCCGTAGGACGAAA	P1	P	TRAV8-3.TRAJ33.TRAC	CAVGRHNYQLIW	TGTGCTGTGGGCCGACACAACTATCAGTTAATCTGG	TRBV5-6.TRBJ2-2.TRBD1.TRBC2	CASSLGGPGTGELFF	TGTGCCAGCAGCTTGGGGGGGCCAGGCACCGGGGAGCTGTTTTTT	TRAV8-3.TRAJ33.TRAC_TRBV5-6.TRBJ2-2.TRBD1.TRBC2	TGTGCTGTGGGCCGACACAACTATCAGTTAATCTGG_TGTGCCAGCAGCTTGGGGGGGCCAGGCACCGGGGAGCTGTTTTTT	CAVGRHNYQLIW_CASSLGGPGTGELFF	TRAV8-3.TRAJ33.TRAC_TGTGCTGTGGGCCGACACAACTATCAGTTAATCTGG_TRBV5-6.TRBJ2-2.TRBD1.TRBC2_TGTGCCAGCAGCTTGGGGGGGCCAGGCACCGGGGAGCTGTTTTTT
P1_P_AGGCCGTCAACTGCGC	P1	P	TRAV3.TRAJ20.TRAC	CAVRQLWDDYKLSF	TGTGCTGTGAGACAGCTTTGGGACGATTACAAGCTCAGCTTT	TRBV11-1.TRBJ1-6.None.TRBC1	CASSHDRSNNSPLHF	TGTGCCAGCAGCCACGACCGCTCCAATAATTCACCCCTCCACTTT	TRAV3.TRAJ20.TRAC_TRBV11-1.TRBJ1-6.None.TRBC1	TGTGCTGTGAGACAGCTTTGGGACGATTACAAGCTCAGCTTT_TGTGCCAGCAGCCACGACCGCTCCAATAATTCACCCCTCCACTTT	CAVRQLWDDYKLSF_CASSHDRSNNSPLHF	TRAV3.TRAJ20.TRAC_TGTGCTGTGAGACAGCTTTGGGACGATTACAAGCTCAGCTTT_TRBV11-1.TRBJ1-6.None.TRBC1_TGTGCCAGCAGCCACGACCGCTCCAATAATTCACCCCTCCACTTT
P1_P_AGGCCGTCACAACGTT	P1	P	TRAV8-2.TRAJ27.TRAC	CVVSDNTNAGKSTF	TGTGTTGTGAGCGATAACACCAATGCAGGCAAATCAACCTTT	TRBV11-3.TRBJ2-7.TRBD2.TRBC2	CASSAWTSGLYEQYF	TGTGCCAGCAGCGCCTGGACTAGCGGGCTCTACGAGCAGTACTTC	TRAV8-2.TRAJ27.TRAC_TRBV11-3.TRBJ2-7.TRBD2.TRBC2	TGTGTTGTGAGCGATAACACCAATGCAGGCAAATCAACCTTT_TGTGCCAGCAGCGCCTGGACTAGCGGGCTCTACGAGCAGTACTTC	CVVSDNTNAGKSTF_CASSAWTSGLYEQYF	TRAV8-2.TRAJ27.TRAC_TGTGTTGTGAGCGATAACACCAATGCAGGCAAATCAACCTTT_TRBV11-3.TRBJ2-7.TRBD2.TRBC2_TGTGCCAGCAGCGCCTGGACTAGCGGGCTCTACGAGCAGTACTTC
P1_P_AGGCCGTCAGTAGAGC	P1	P	TRAV8-3.TRAJ34.TRAC	CAVGASDTDKLIF	TGTGCTGTGGGTGCTTCAGACACCGACAAGCTCATCTTT	TRBV28.TRBJ2-1.TRBD1.TRBC2	CASSSLGGGPTYGQFF	TGTGCCAGCAGTTCCCTTGGGGGGGGGCCCACCTATGGGCAGTTCTTC	TRAV8-3.TRAJ34.TRAC_TRBV28.TRBJ2-1.TRBD1.TRBC2	TGTGCTGTGGGTGCTTCAGACACCGACAAGCTCATCTTT_TGTGCCAGCAGTTCCCTTGGGGGGGGGCCCACCTATGGGCAGTTCTTC	CAVGASDTDKLIF_CASSSLGGGPTYGQFF	TRAV8-3.TRAJ34.TRAC_TGTGCTGTGGGTGCTTCAGACACCGACAAGCTCATCTTT_TRBV28.TRBJ2-1.TRBD1.TRBC2_TGTGCCAGCAGTTCCCTTGGGGGGGGGCCCACCTATGGGCAGTTCTTC
P1_P_AGGCCGTGTCACTGGC	P1	P	TRAV29DV5.TRAJ40.TRAC	CAVQISSGTYKYIF	TGTGCAGTCCAGATTTCCTCAGGAACCTACAAATACATCTTT	TRBV10-3.TRBJ2-1.None.TRBC2	CAISESSYNEQFF	TGTGCCATCAGTGAGTCCAGTTACAATGAGCAGTTCTTC	TRAV29DV5.TRAJ40.TRAC_TRBV10-3.TRBJ2-1.None.TRBC2	TGTGCAGTCCAGATTTCCTCAGGAACCTACAAATACATCTTT_TGTGCCATCAGTGAGTCCAGTTACAATGAGCAGTTCTTC	CAVQISSGTYKYIF_CAISESSYNEQFF	TRAV29DV5.TRAJ40.TRAC_TGTGCAGTCCAGATTTCCTCAGGAACCTACAAATACATCTTT_TRBV10-3.TRBJ2-1.None.TRBC2_TGTGCCATCAGTGAGTCCAGTTACAATGAGCAGTTCTTC
P1_P_AGGCCGTGTCAGATAA	P1	P	TRAV36DV7.TRAJ57.TRAC	CARTQGGSEKLVF	TGTGCTCGTACGCAGGGCGGATCTGAAAAGCTGGTCTTT	TRBV7-9.TRBJ2-2.TRBD2.TRBC2	CATGRFGELFF	TGTGCCACCGGGAGGTTCGGGGAGCTGTTTTTT	TRAV36DV7.TRAJ57.TRAC_TRBV7-9.TRBJ2-2.TRBD2.TRBC2	TGTGCTCGTACGCAGGGCGGATCTGAAAAGCTGGTCTTT_TGTGCCACCGGGAGGTTCGGGGAGCTGTTTTTT	CARTQGGSEKLVF_CATGRFGELFF	TRAV36DV7.TRAJ57.TRAC_TGTGCTCGTACGCAGGGCGGATCTGAAAAGCTGGTCTTT_TRBV7-9.TRBJ2-2.TRBD2.TRBC2_TGTGCCACCGGGAGGTTCGGGGAGCTGTTTTTT
P1_P_AGGCCGTGTCGGCTCA	P1	P	NA	NA	NA	TRBV7-9.TRBJ2-1.TRBD2.TRBC2	CASSLATSGGVEQFF	TGTGCCAGCAGCTTAGCAACTAGCGGGGGGGTTGAGCAGTTCTTC	NA_TRBV7-9.TRBJ2-1.TRBD2.TRBC2	NA_TGTGCCAGCAGCTTAGCAACTAGCGGGGGGGTTGAGCAGTTCTTC	NA_CASSLATSGGVEQFF	NA_NA_TRBV7-9.TRBJ2-1.TRBD2.TRBC2_TGTGCCAGCAGCTTAGCAACTAGCGGGGGGGTTGAGCAGTTCTTC
P1_P_AGGCCGTTCAGTTTGG	P1	P	NA	NA	NA	TRBV18.TRBJ2-3.TRBD2.TRBC2	CASLPRGTTTDTQYF	TGTGCCAGCTTGCCTCGGGGGACGACCACAGATACGCAGTATTTT	NA_TRBV18.TRBJ2-3.TRBD2.TRBC2	NA_TGTGCCAGCTTGCCTCGGGGGACGACCACAGATACGCAGTATTTT	NA_CASLPRGTTTDTQYF	NA_NA_TRBV18.TRBJ2-3.TRBD2.TRBC2_TGTGCCAGCTTGCCTCGGGGGACGACCACAGATACGCAGTATTTT
P1_P_AGGCCGTTCTGATTCT	P1	P	TRAV41.TRAJ49.TRAC	CAVKGTSQFYF	TGTGCTGTCAAGGGAACGAGCCAGTTCTATTTT	TRBV4-1.TRBJ1-2.TRBD1.TRBC1	CASSQLDRGIGTDYGYTF	TGCGCCAGCAGCCAACTTGACAGGGGAATAGGGACCGACTATGGCTACACCTTC	TRAV41.TRAJ49.TRAC_TRBV4-1.TRBJ1-2.TRBD1.TRBC1	TGTGCTGTCAAGGGAACGAGCCAGTTCTATTTT_TGCGCCAGCAGCCAACTTGACAGGGGAATAGGGACCGACTATGGCTACACCTTC	CAVKGTSQFYF_CASSQLDRGIGTDYGYTF	TRAV41.TRAJ49.TRAC_TGTGCTGTCAAGGGAACGAGCCAGTTCTATTTT_TRBV4-1.TRBJ1-2.TRBD1.TRBC1_TGCGCCAGCAGCCAACTTGACAGGGGAATAGGGACCGACTATGGCTACACCTTC
P1_P_AGGGAGTCAGATCGGA	P1	P	NA	NA	NA	TRBV20-1.TRBJ2-1.TRBD2.TRBC2	CSARVKGGEQFF	TGCAGTGCTAGAGTAAAGGGAGGTGAGCAGTTCTTC	NA_TRBV20-1.TRBJ2-1.TRBD2.TRBC2	NA_TGCAGTGCTAGAGTAAAGGGAGGTGAGCAGTTCTTC	NA_CSARVKGGEQFF	NA_NA_TRBV20-1.TRBJ2-1.TRBD2.TRBC2_TGCAGTGCTAGAGTAAAGGGAGGTGAGCAGTTCTTC
P1_P_AGGGAGTCAGGAACGT	P1	P	TRAV12-2.TRAJ6.TRAC	CALARSGGSYIPTF	TGTGCCCTGGCCCGATCAGGAGGAAGCTACATACCTACATTT	TRBV9.TRBJ2-3.None.TRBC2	CASSAPTPDTQYF	TGTGCCAGCAGCGCTCCGACCCCAGATACGCAGTATTTT	TRAV12-2.TRAJ6.TRAC_TRBV9.TRBJ2-3.None.TRBC2	TGTGCCCTGGCCCGATCAGGAGGAAGCTACATACCTACATTT_TGTGCCAGCAGCGCTCCGACCCCAGATACGCAGTATTTT	CALARSGGSYIPTF_CASSAPTPDTQYF	TRAV12-2.TRAJ6.TRAC_TGTGCCCTGGCCCGATCAGGAGGAAGCTACATACCTACATTT_TRBV9.TRBJ2-3.None.TRBC2_TGTGCCAGCAGCGCTCCGACCCCAGATACGCAGTATTTT
P1_P_AGGGAGTGTACGCACC	P1	P	TRAV21.TRAJ12.TRAC	CAVSMDSSYKLIF	TGTGCTGTGAGCATGGATAGCAGCTATAAATTGATCTTC	TRBV29-1.TRBJ2-5.TRBD2.TRBC2	CSVASGQETQYF	TGCAGCGTCGCTAGCGGCCAAGAGACCCAGTACTTC	TRAV21.TRAJ12.TRAC_TRBV29-1.TRBJ2-5.TRBD2.TRBC2	TGTGCTGTGAGCATGGATAGCAGCTATAAATTGATCTTC_TGCAGCGTCGCTAGCGGCCAAGAGACCCAGTACTTC	CAVSMDSSYKLIF_CSVASGQETQYF	TRAV21.TRAJ12.TRAC_TGTGCTGTGAGCATGGATAGCAGCTATAAATTGATCTTC_TRBV29-1.TRBJ2-5.TRBD2.TRBC2_TGCAGCGTCGCTAGCGGCCAAGAGACCCAGTACTTC
P1_P_AGGGAGTGTAGTAGTA	P1	P	TRAV3.TRAJ24.TRAC	CAVWITDSWGKLQF	TGTGCTGTTTGGATTACTGACAGCTGGGGGAAATTGCAGTTT	TRBV7-8.TRBJ2-1.TRBD1.TRBC2	CASSLAAGVVYNEQFF	TGTGCCAGCAGCTTAGCGGCAGGGGTGGTCTACAATGAGCAGTTCTTC	TRAV3.TRAJ24.TRAC_TRBV7-8.TRBJ2-1.TRBD1.TRBC2	TGTGCTGTTTGGATTACTGACAGCTGGGGGAAATTGCAGTTT_TGTGCCAGCAGCTTAGCGGCAGGGGTGGTCTACAATGAGCAGTTCTTC	CAVWITDSWGKLQF_CASSLAAGVVYNEQFF	TRAV3.TRAJ24.TRAC_TGTGCTGTTTGGATTACTGACAGCTGGGGGAAATTGCAGTTT_TRBV7-8.TRBJ2-1.TRBD1.TRBC2_TGTGCCAGCAGCTTAGCGGCAGGGGTGGTCTACAATGAGCAGTTCTTC
P1_P_AGGGAGTGTGTGCCTG	P1	P	TRAV14DV4.TRAJ33.TRAC	CAMSYMDSNYQLIW	TGTGCAATGAGCTACATGGATAGCAACTATCAGTTAATCTGG	TRBV4-3.TRBJ2-3.TRBD1.TRBC2	CASSQDGILTGGGTDTQYF	TGCGCCAGCAGCCAAGATGGTATCCTGACAGGGGGTGGGACAGATACGCAGTATTTT	TRAV14DV4.TRAJ33.TRAC_TRBV4-3.TRBJ2-3.TRBD1.TRBC2	TGTGCAATGAGCTACATGGATAGCAACTATCAGTTAATCTGG_TGCGCCAGCAGCCAAGATGGTATCCTGACAGGGGGTGGGACAGATACGCAGTATTTT	CAMSYMDSNYQLIW_CASSQDGILTGGGTDTQYF	TRAV14DV4.TRAJ33.TRAC_TGTGCAATGAGCTACATGGATAGCAACTATCAGTTAATCTGG_TRBV4-3.TRBJ2-3.TRBD1.TRBC2_TGCGCCAGCAGCCAAGATGGTATCCTGACAGGGGGTGGGACAGATACGCAGTATTTT
P1_P_AGGGAGTTCATACGGT	P1	P	TRAV27.TRAJ52.TRAC	CAGAWAGGTSYGKLTF	TGTGCAGGAGCTTGGGCTGGTGGTACTAGCTATGGAAAGCTGACATTT	TRBV7-9.TRBJ1-2.TRBD2.TRBC1	CASSLAPRGGLLNYGYTF	TGTGCCAGCAGCTTAGCCCCAAGGGGAGGGCTTTTAAACTATGGCTACACCTTC	TRAV27.TRAJ52.TRAC_TRBV7-9.TRBJ1-2.TRBD2.TRBC1	TGTGCAGGAGCTTGGGCTGGTGGTACTAGCTATGGAAAGCTGACATTT_TGTGCCAGCAGCTTAGCCCCAAGGGGAGGGCTTTTAAACTATGGCTACACCTTC	CAGAWAGGTSYGKLTF_CASSLAPRGGLLNYGYTF	TRAV27.TRAJ52.TRAC_TGTGCAGGAGCTTGGGCTGGTGGTACTAGCTATGGAAAGCTGACATTT_TRBV7-9.TRBJ1-2.TRBD2.TRBC1_TGTGCCAGCAGCTTAGCCCCAAGGGGAGGGCTTTTAAACTATGGCTACACCTTC
P1_P_AGGGATGAGAAACCGC	P1	P	TRAV13-2.TRAJ40.TRAC	CAQAPGTYKYIF	TGTGCCCAAGCCCCAGGAACCTACAAATACATCTTT	TRBV3-1.TRBJ2-5.TRBD1.TRBC2	CASSQATGRRETQYF	TGTGCCAGCAGCCAAGCAACAGGCCGCCGAGAGACCCAGTACTTC	TRAV13-2.TRAJ40.TRAC_TRBV3-1.TRBJ2-5.TRBD1.TRBC2	TGTGCCCAAGCCCCAGGAACCTACAAATACATCTTT_TGTGCCAGCAGCCAAGCAACAGGCCGCCGAGAGACCCAGTACTTC	CAQAPGTYKYIF_CASSQATGRRETQYF	TRAV13-2.TRAJ40.TRAC_TGTGCCCAAGCCCCAGGAACCTACAAATACATCTTT_TRBV3-1.TRBJ2-5.TRBD1.TRBC2_TGTGCCAGCAGCCAAGCAACAGGCCGCCGAGAGACCCAGTACTTC
P1_P_AGGGATGGTGAGGCTA	P1	P	TRAV12-2.TRAJ49.TRAC	CAVNWLNTGNQFYF	TGTGCCGTGAACTGGCTGAACACCGGTAACCAGTTCTATTTT	TRBV18.TRBJ2-1.None.TRBC2	CASSPPDDYNEQFF	TGTGCCAGCTCACCACCGGACGACTACAATGAGCAGTTCTTC	TRAV12-2.TRAJ49.TRAC_TRBV18.TRBJ2-1.None.TRBC2	TGTGCCGTGAACTGGCTGAACACCGGTAACCAGTTCTATTTT_TGTGCCAGCTCACCACCGGACGACTACAATGAGCAGTTCTTC	CAVNWLNTGNQFYF_CASSPPDDYNEQFF	TRAV12-2.TRAJ49.TRAC_TGTGCCGTGAACTGGCTGAACACCGGTAACCAGTTCTATTTT_TRBV18.TRBJ2-1.None.TRBC2_TGTGCCAGCTCACCACCGGACGACTACAATGAGCAGTTCTTC
P1_P_AGGGATGTCGGTCCGA	P1	P	NA	NA	NA	TRBV28.TRBJ1-2.TRBD1.TRBC1	CASSFTGTGGRGGYTF	TGTGCCAGCAGTTTTACGGGGACAGGGGGCAGAGGTGGCTACACCTTC	NA_TRBV28.TRBJ1-2.TRBD1.TRBC1	NA_TGTGCCAGCAGTTTTACGGGGACAGGGGGCAGAGGTGGCTACACCTTC	NA_CASSFTGTGGRGGYTF	NA_NA_TRBV28.TRBJ1-2.TRBD1.TRBC1_TGTGCCAGCAGTTTTACGGGGACAGGGGGCAGAGGTGGCTACACCTTC
P1_P_AGGGATGTCTATGTGG	P1	P	TRAV38-1.TRAJ43.TRAC	CAFMKLNNNNDMRF	TGTGCTTTCATGAAGCTTAACAATAACAATGACATGCGCTTT	TRBV11-2.TRBJ1-2.None.TRBC1	CASSLEYALGYTF	TGTGCCAGCAGCTTAGAGTATGCCCTTGGCTACACCTTC	TRAV38-1.TRAJ43.TRAC_TRBV11-2.TRBJ1-2.None.TRBC1	TGTGCTTTCATGAAGCTTAACAATAACAATGACATGCGCTTT_TGTGCCAGCAGCTTAGAGTATGCCCTTGGCTACACCTTC	CAFMKLNNNNDMRF_CASSLEYALGYTF	TRAV38-1.TRAJ43.TRAC_TGTGCTTTCATGAAGCTTAACAATAACAATGACATGCGCTTT_TRBV11-2.TRBJ1-2.None.TRBC1_TGTGCCAGCAGCTTAGAGTATGCCCTTGGCTACACCTTC
P1_P_AGGGTGAAGCTGGAAC	P1	P	NA	CSARQVLNSPLHF	TGCAGTGCTCGACAGGTCCTCAATTCACCCCTCCACTTT	TRBV3-1.TRBJ2-3.None.TRBC2	CASSPLSRNTQYF	TGTGCCAGCAGCCCCTTAAGTCGAAATACGCAGTATTTT	NA_TRBV3-1.TRBJ2-3.None.TRBC2	TGCAGTGCTCGACAGGTCCTCAATTCACCCCTCCACTTT_TGTGCCAGCAGCCCCTTAAGTCGAAATACGCAGTATTTT	CSARQVLNSPLHF_CASSPLSRNTQYF	NA_TGCAGTGCTCGACAGGTCCTCAATTCACCCCTCCACTTT_TRBV3-1.TRBJ2-3.None.TRBC2_TGTGCCAGCAGCCCCTTAAGTCGAAATACGCAGTATTTT
P1_P_AGGGTGAAGGAACTGC	P1	P	NA	NA	NA	TRBV9.TRBJ1-2.TRBD2.TRBC1	CASNAIMTGREGYTF	TGTGCCAGCAACGCAATCATGACAGGGAGGGAAGGCTACACCTTC	NA_TRBV9.TRBJ1-2.TRBD2.TRBC1	NA_TGTGCCAGCAACGCAATCATGACAGGGAGGGAAGGCTACACCTTC	NA_CASNAIMTGREGYTF	NA_NA_TRBV9.TRBJ1-2.TRBD2.TRBC1_TGTGCCAGCAACGCAATCATGACAGGGAGGGAAGGCTACACCTTC
P1_P_AGGGTGAAGGCGACAT	P1	P	TRAV16.TRAJ17.TRAC	CALNKAAGNKLTF	TGTGCTCTAAACAAAGCTGCAGGCAACAAGCTAACTTTT	TRBV11-2.TRBJ2-1.TRBD2.TRBC2	CASSFRGLSYNEQFF	TGTGCCAGCAGCTTTAGGGGACTGAGTTACAATGAGCAGTTCTTC	TRAV16.TRAJ17.TRAC_TRBV11-2.TRBJ2-1.TRBD2.TRBC2	TGTGCTCTAAACAAAGCTGCAGGCAACAAGCTAACTTTT_TGTGCCAGCAGCTTTAGGGGACTGAGTTACAATGAGCAGTTCTTC	CALNKAAGNKLTF_CASSFRGLSYNEQFF	TRAV16.TRAJ17.TRAC_TGTGCTCTAAACAAAGCTGCAGGCAACAAGCTAACTTTT_TRBV11-2.TRBJ2-1.TRBD2.TRBC2_TGTGCCAGCAGCTTTAGGGGACTGAGTTACAATGAGCAGTTCTTC
P1_P_AGGGTGAAGTTCGCGC	P1	P	TRAV8-4.TRAJ54.TRAC	CAVSDTRPQKLVF	TGTGCTGTGAGTGATACGAGGCCGCAGAAGCTGGTATTT	TRBV7-2.TRBJ2-5.TRBD2.TRBC2	CASSLVAARGETQYF	TGTGCCAGCAGCTTAGTTGCCGCCCGAGGGGAGACCCAGTACTTC	TRAV8-4.TRAJ54.TRAC_TRBV7-2.TRBJ2-5.TRBD2.TRBC2	TGTGCTGTGAGTGATACGAGGCCGCAGAAGCTGGTATTT_TGTGCCAGCAGCTTAGTTGCCGCCCGAGGGGAGACCCAGTACTTC	CAVSDTRPQKLVF_CASSLVAARGETQYF	TRAV8-4.TRAJ54.TRAC_TGTGCTGTGAGTGATACGAGGCCGCAGAAGCTGGTATTT_TRBV7-2.TRBJ2-5.TRBD2.TRBC2_TGTGCCAGCAGCTTAGTTGCCGCCCGAGGGGAGACCCAGTACTTC
P1_P_AGGGTGACAGAGCCAA	P1	P	TRAV12-2.TRAJ22.TRAC	CAVIVSGSARQLTF	TGTGCCGTGATAGTATCTGGTTCTGCAAGGCAACTGACCTTT	TRBV20-1.TRBJ2-2.None.TRBC2	CSARDLSGGELFF	TGCAGTGCTAGAGATCTCTCGGGCGGGGAGCTGTTTTTT	TRAV12-2.TRAJ22.TRAC_TRBV20-1.TRBJ2-2.None.TRBC2	TGTGCCGTGATAGTATCTGGTTCTGCAAGGCAACTGACCTTT_TGCAGTGCTAGAGATCTCTCGGGCGGGGAGCTGTTTTTT	CAVIVSGSARQLTF_CSARDLSGGELFF	TRAV12-2.TRAJ22.TRAC_TGTGCCGTGATAGTATCTGGTTCTGCAAGGCAACTGACCTTT_TRBV20-1.TRBJ2-2.None.TRBC2_TGCAGTGCTAGAGATCTCTCGGGCGGGGAGCTGTTTTTT
P1_P_AGGGTGACAGCGTTCG	P1	P	TRAV12-3.TRAJ32.TRAC	CAMSYGGATNKLIF	TGTGCAATGAGCTATGGTGGTGCTACAAACAAGCTCATCTTT	TRBV9.TRBJ2-3.TRBD2.TRBC2	CASSVSGRTQLPDTQYF	TGTGCCAGCAGCGTGAGCGGGAGGACCCAACTCCCAGATACGCAGTATTTT	TRAV12-3.TRAJ32.TRAC_TRBV9.TRBJ2-3.TRBD2.TRBC2	TGTGCAATGAGCTATGGTGGTGCTACAAACAAGCTCATCTTT_TGTGCCAGCAGCGTGAGCGGGAGGACCCAACTCCCAGATACGCAGTATTTT	CAMSYGGATNKLIF_CASSVSGRTQLPDTQYF	TRAV12-3.TRAJ32.TRAC_TGTGCAATGAGCTATGGTGGTGCTACAAACAAGCTCATCTTT_TRBV9.TRBJ2-3.TRBD2.TRBC2_TGTGCCAGCAGCGTGAGCGGGAGGACCCAACTCCCAGATACGCAGTATTTT
P1_P_AGGGTGACAGGAATCG	P1	P	TRAV38-2DV8.TRAJ44.TRAC	CAYRWRGTASKLTF	TGTGCTTATCGATGGCGCGGCACTGCCAGTAAACTCACCTTT	TRBV9.TRBJ1-4.TRBD1.TRBC1	CASSVGGEANEKLFF	TGTGCCAGCAGCGTAGGAGGAGAGGCGAATGAAAAACTGTTTTTT	TRAV38-2DV8.TRAJ44.TRAC_TRBV9.TRBJ1-4.TRBD1.TRBC1	TGTGCTTATCGATGGCGCGGCACTGCCAGTAAACTCACCTTT_TGTGCCAGCAGCGTAGGAGGAGAGGCGAATGAAAAACTGTTTTTT	CAYRWRGTASKLTF_CASSVGGEANEKLFF	TRAV38-2DV8.TRAJ44.TRAC_TGTGCTTATCGATGGCGCGGCACTGCCAGTAAACTCACCTTT_TRBV9.TRBJ1-4.TRBD1.TRBC1_TGTGCCAGCAGCGTAGGAGGAGAGGCGAATGAAAAACTGTTTTTT
P1_P_AGGGTGACATGCCACG	P1	P	TRAV23DV6.TRAJ42.TRAC	CAASNGGSQGNLIF	TGTGCAGCAAGCAATGGAGGAAGCCAAGGAAATCTCATCTTT	TRBV9.TRBJ2-1.None.TRBC2	CASSVGNTNNEQFF	TGTGCCAGCAGCGTTGGGAACACCAACAATGAGCAGTTCTTC	TRAV23DV6.TRAJ42.TRAC_TRBV9.TRBJ2-1.None.TRBC2	TGTGCAGCAAGCAATGGAGGAAGCCAAGGAAATCTCATCTTT_TGTGCCAGCAGCGTTGGGAACACCAACAATGAGCAGTTCTTC	CAASNGGSQGNLIF_CASSVGNTNNEQFF	TRAV23DV6.TRAJ42.TRAC_TGTGCAGCAAGCAATGGAGGAAGCCAAGGAAATCTCATCTTT_TRBV9.TRBJ2-1.None.TRBC2_TGTGCCAGCAGCGTTGGGAACACCAACAATGAGCAGTTCTTC
P1_P_AGGGTGAGTCCGTGAC	P1	P	TRAV26-1.TRAJ52.TRAC	CIVRVANAGGTSYGKLTF	TGCATCGTCAGAGTCGCTAATGCTGGTGGTACTAGCTATGGAAAGCTGACATTT	TRBV29-1.TRBJ2-1.TRBD2.TRBC2	CSVGFSGRGGWEQFF	TGCAGCGTTGGTTTTAGCGGGAGGGGAGGGTGGGAGCAGTTCTTC	TRAV26-1.TRAJ52.TRAC_TRBV29-1.TRBJ2-1.TRBD2.TRBC2	TGCATCGTCAGAGTCGCTAATGCTGGTGGTACTAGCTATGGAAAGCTGACATTT_TGCAGCGTTGGTTTTAGCGGGAGGGGAGGGTGGGAGCAGTTCTTC	CIVRVANAGGTSYGKLTF_CSVGFSGRGGWEQFF	TRAV26-1.TRAJ52.TRAC_TGCATCGTCAGAGTCGCTAATGCTGGTGGTACTAGCTATGGAAAGCTGACATTT_TRBV29-1.TRBJ2-1.TRBD2.TRBC2_TGCAGCGTTGGTTTTAGCGGGAGGGGAGGGTGGGAGCAGTTCTTC
P1_P_AGGGTGAGTGCTGTAT	P1	P	TRAV13-1.TRAJ49.TRAC	CAASNTGNQFYF	TGTGCAGCTTCGAACACCGGTAACCAGTTCTATTTT	TRBV28.TRBJ1-2.TRBD2.TRBC1	CASSSFLDYLNYGYTF	TGTGCCAGCAGTTCCTTCCTGGACTACCTTAACTATGGCTACACCTTC	TRAV13-1.TRAJ49.TRAC_TRBV28.TRBJ1-2.TRBD2.TRBC1	TGTGCAGCTTCGAACACCGGTAACCAGTTCTATTTT_TGTGCCAGCAGTTCCTTCCTGGACTACCTTAACTATGGCTACACCTTC	CAASNTGNQFYF_CASSSFLDYLNYGYTF	TRAV13-1.TRAJ49.TRAC_TGTGCAGCTTCGAACACCGGTAACCAGTTCTATTTT_TRBV28.TRBJ1-2.TRBD2.TRBC1_TGTGCCAGCAGTTCCTTCCTGGACTACCTTAACTATGGCTACACCTTC
P1_P_AGGGTGAGTGTGCCTG	P1	P	TRAV20.TRAJ38.TRAC	CAVAGAGNNRKLIW	TGTGCTGTCGCGGGGGCTGGCAACAACCGTAAGCTGATTTGG	TRBV20-1.TRBJ2-7.TRBD2.TRBC2	CSADSLAGVSYEQYV	TGCAGTGCCGACAGTCTAGCGGGGGTCTCCTACGAGCAGTACGTC	TRAV20.TRAJ38.TRAC_TRBV20-1.TRBJ2-7.TRBD2.TRBC2	TGTGCTGTCGCGGGGGCTGGCAACAACCGTAAGCTGATTTGG_TGCAGTGCCGACAGTCTAGCGGGGGTCTCCTACGAGCAGTACGTC	CAVAGAGNNRKLIW_CSADSLAGVSYEQYV	TRAV20.TRAJ38.TRAC_TGTGCTGTCGCGGGGGCTGGCAACAACCGTAAGCTGATTTGG_TRBV20-1.TRBJ2-7.TRBD2.TRBC2_TGCAGTGCCGACAGTCTAGCGGGGGTCTCCTACGAGCAGTACGTC
P1_P_AGGGTGATCGGAGCAA	P1	P	NA	NA	NA	TRBV24-1.TRBJ2-2.None.TRBC2	CATSDFPSYTGELFF	TGTGCCACCAGTGATTTTCCCAGTTACACCGGGGAGCTGTTTTTT	NA_TRBV24-1.TRBJ2-2.None.TRBC2	NA_TGTGCCACCAGTGATTTTCCCAGTTACACCGGGGAGCTGTTTTTT	NA_CATSDFPSYTGELFF	NA_NA_TRBV24-1.TRBJ2-2.None.TRBC2_TGTGCCACCAGTGATTTTCCCAGTTACACCGGGGAGCTGTTTTTT
P1_P_AGGTCATAGGCCCGTT	P1	P	TRAV8-1.TRAJ38.TRAC	CAVIAGNNRKLIW	TGTGCCGTGATCGCTGGCAACAACCGTAAGCTGATTTGG	TRBV20-1.TRBJ2-7.TRBD1.TRBC2	CSAATPGGGSYEQYF	TGCAGTGCCGCAACCCCGGGGGGCGGGTCATACGAGCAGTACTTC	TRAV8-1.TRAJ38.TRAC_TRBV20-1.TRBJ2-7.TRBD1.TRBC2	TGTGCCGTGATCGCTGGCAACAACCGTAAGCTGATTTGG_TGCAGTGCCGCAACCCCGGGGGGCGGGTCATACGAGCAGTACTTC	CAVIAGNNRKLIW_CSAATPGGGSYEQYF	TRAV8-1.TRAJ38.TRAC_TGTGCCGTGATCGCTGGCAACAACCGTAAGCTGATTTGG_TRBV20-1.TRBJ2-7.TRBD1.TRBC2_TGCAGTGCCGCAACCCCGGGGGGCGGGTCATACGAGCAGTACTTC
P1_P_AGGTCATCACGAAATA	P1	P	TRAV38-1.TRAJ17.TRAC	CAFMDSWDAGNKLTF	TGTGCTTTCATGGACAGTTGGGATGCAGGCAACAAGCTAACTTTT	TRBV11-1.TRBJ2-3.TRBD1.TRBC2	CASSPLEGVYTDTQYF	TGTGCCAGCAGCCCTCTGGAAGGGGTATATACAGATACGCAGTATTTT	TRAV38-1.TRAJ17.TRAC_TRBV11-1.TRBJ2-3.TRBD1.TRBC2	TGTGCTTTCATGGACAGTTGGGATGCAGGCAACAAGCTAACTTTT_TGTGCCAGCAGCCCTCTGGAAGGGGTATATACAGATACGCAGTATTTT	CAFMDSWDAGNKLTF_CASSPLEGVYTDTQYF	TRAV38-1.TRAJ17.TRAC_TGTGCTTTCATGGACAGTTGGGATGCAGGCAACAAGCTAACTTTT_TRBV11-1.TRBJ2-3.TRBD1.TRBC2_TGTGCCAGCAGCCCTCTGGAAGGGGTATATACAGATACGCAGTATTTT
P1_P_AGGTCATCATCTGGTA	P1	P	TRAV41.TRAJ53.TRAC	CAVRPPELTF	TGTGCTGTCAGGCCACCGGAACTGACATTT	TRBV5-1.TRBJ1-1.TRBD1.TRBC1	CASSLAGTGNTEAFF	TGCGCCAGCAGCTTGGCCGGGACAGGGAACACTGAAGCTTTCTTT	TRAV41.TRAJ53.TRAC_TRBV5-1.TRBJ1-1.TRBD1.TRBC1	TGTGCTGTCAGGCCACCGGAACTGACATTT_TGCGCCAGCAGCTTGGCCGGGACAGGGAACACTGAAGCTTTCTTT	CAVRPPELTF_CASSLAGTGNTEAFF	TRAV41.TRAJ53.TRAC_TGTGCTGTCAGGCCACCGGAACTGACATTT_TRBV5-1.TRBJ1-1.TRBD1.TRBC1_TGCGCCAGCAGCTTGGCCGGGACAGGGAACACTGAAGCTTTCTTT
P1_P_AGGTCATGTACTTGAC	P1	P	TRAV13-1.TRAJ48.TRAC	CGSFGNEKLTF	TGCGGCAGCTTTGGAAATGAGAAATTAACCTTT	TRBV6-1.TRBJ2-3.TRBD1.TRBC2;TRBV24-1.TRBJ2-5.TRBD1.TRBC2	CASSEIPGGPADTQYF;CAPNRDRLKIRETQYF	TGTGCCAGCAGTGAAATTCCGGGGGGGCCCGCAGATACGCAGTATTTT;TGTGCCCCCAACCGGGACAGACTTAAAATTAGAGAGACCCAGTACTTC	TRAV13-1.TRAJ48.TRAC_TRBV6-1.TRBJ2-3.TRBD1.TRBC2;TRBV24-1.TRBJ2-5.TRBD1.TRBC2	TGCGGCAGCTTTGGAAATGAGAAATTAACCTTT_TGTGCCAGCAGTGAAATTCCGGGGGGGCCCGCAGATACGCAGTATTTT;TGTGCCCCCAACCGGGACAGACTTAAAATTAGAGAGACCCAGTACTTC	CGSFGNEKLTF_CASSEIPGGPADTQYF;CAPNRDRLKIRETQYF	TRAV13-1.TRAJ48.TRAC_TGCGGCAGCTTTGGAAATGAGAAATTAACCTTT_TRBV6-1.TRBJ2-3.TRBD1.TRBC2;TRBV24-1.TRBJ2-5.TRBD1.TRBC2_TGTGCCAGCAGTGAAATTCCGGGGGGGCCCGCAGATACGCAGTATTTT;TGTGCCCCCAACCGGGACAGACTTAAAATTAGAGAGACCCAGTACTTC
P1_P_AGGTCATGTGAAGGCT	P1	P	TRAV8-3.TRAJ45.TRAC	CVISGGGADGLTF	TGTGTCATCTCAGGAGGAGGTGCTGACGGACTCACCTTT	TRBV7-9.TRBJ2-1.TRBD2.TRBC2	CASSLGASSYNEQFF	TGTGCCAGCAGCTTAGGCGCGAGCTCCTACAATGAGCAGTTCTTC	TRAV8-3.TRAJ45.TRAC_TRBV7-9.TRBJ2-1.TRBD2.TRBC2	TGTGTCATCTCAGGAGGAGGTGCTGACGGACTCACCTTT_TGTGCCAGCAGCTTAGGCGCGAGCTCCTACAATGAGCAGTTCTTC	CVISGGGADGLTF_CASSLGASSYNEQFF	TRAV8-3.TRAJ45.TRAC_TGTGTCATCTCAGGAGGAGGTGCTGACGGACTCACCTTT_TRBV7-9.TRBJ2-1.TRBD2.TRBC2_TGTGCCAGCAGCTTAGGCGCGAGCTCCTACAATGAGCAGTTCTTC
P1_P_AGGTCATTCATCTGTT	P1	P	TRAV38-1.TRAJ17.TRAC	CAFMDSWDAGNKLTF	TGTGCTTTCATGGACAGTTGGGATGCAGGCAACAAGCTAACTTTT	TRBV11-1.TRBJ2-3.TRBD1.TRBC2	CASSPLEGVYTDTQYF	TGTGCCAGCAGCCCTCTGGAAGGGGTATATACAGATACGCAGTATTTT	TRAV38-1.TRAJ17.TRAC_TRBV11-1.TRBJ2-3.TRBD1.TRBC2	TGTGCTTTCATGGACAGTTGGGATGCAGGCAACAAGCTAACTTTT_TGTGCCAGCAGCCCTCTGGAAGGGGTATATACAGATACGCAGTATTTT	CAFMDSWDAGNKLTF_CASSPLEGVYTDTQYF	TRAV38-1.TRAJ17.TRAC_TGTGCTTTCATGGACAGTTGGGATGCAGGCAACAAGCTAACTTTT_TRBV11-1.TRBJ2-3.TRBD1.TRBC2_TGTGCCAGCAGCCCTCTGGAAGGGGTATATACAGATACGCAGTATTTT
P1_P_AGGTCATTCATTCACT	P1	P	NA	NA	NA	TRBV6-3.TRBJ1-2.TRBD1.TRBC1	CASSYLLGGQIYGYTF	TGTGCCAGCAGTTACCTTCTAGGGGGCCAAATCTATGGCTACACCTTC	NA_TRBV6-3.TRBJ1-2.TRBD1.TRBC1	NA_TGTGCCAGCAGTTACCTTCTAGGGGGCCAAATCTATGGCTACACCTTC	NA_CASSYLLGGQIYGYTF	NA_NA_TRBV6-3.TRBJ1-2.TRBD1.TRBC1_TGTGCCAGCAGTTACCTTCTAGGGGGCCAAATCTATGGCTACACCTTC
P1_P_AGGTCCGAGGCGTACA	P1	P	TRAV12-2.TRAJ43.TRAC	CAVPINNDMRF	TGTGCCGTGCCGATTAACAATGACATGCGCTTT	TRBV9.TRBJ2-7.TRBD2.TRBC2	CASSPAGGGSFPYEQYF	TGTGCCAGCAGCCCTGCAGGAGGGGGATCCTTCCCCTACGAGCAGTACTTC	TRAV12-2.TRAJ43.TRAC_TRBV9.TRBJ2-7.TRBD2.TRBC2	TGTGCCGTGCCGATTAACAATGACATGCGCTTT_TGTGCCAGCAGCCCTGCAGGAGGGGGATCCTTCCCCTACGAGCAGTACTTC	CAVPINNDMRF_CASSPAGGGSFPYEQYF	TRAV12-2.TRAJ43.TRAC_TGTGCCGTGCCGATTAACAATGACATGCGCTTT_TRBV9.TRBJ2-7.TRBD2.TRBC2_TGTGCCAGCAGCCCTGCAGGAGGGGGATCCTTCCCCTACGAGCAGTACTTC
P1_P_AGGTCCGGTGTGCGTC	P1	P	TRAV12-2.TRAJ35.TRAC	CAVIGRGFGNVLHC	TGTGCCGTGATAGGGAGGGGCTTTGGGAATGTGCTGCATTGC	TRBV5-6.TRBJ1-4.TRBD1.TRBC1	CASSLGTWETNEKLFF	TGTGCCAGCAGCCTGGGGACATGGGAAACTAATGAAAAACTGTTTTTT	TRAV12-2.TRAJ35.TRAC_TRBV5-6.TRBJ1-4.TRBD1.TRBC1	TGTGCCGTGATAGGGAGGGGCTTTGGGAATGTGCTGCATTGC_TGTGCCAGCAGCCTGGGGACATGGGAAACTAATGAAAAACTGTTTTTT	CAVIGRGFGNVLHC_CASSLGTWETNEKLFF	TRAV12-2.TRAJ35.TRAC_TGTGCCGTGATAGGGAGGGGCTTTGGGAATGTGCTGCATTGC_TRBV5-6.TRBJ1-4.TRBD1.TRBC1_TGTGCCAGCAGCCTGGGGACATGGGAAACTAATGAAAAACTGTTTTTT
P1_P_AGGTCCGTCAGTGTTG	P1	P	TRAV12-1.TRAJ9.TRAC	CVVNIGTGGFKTIF	TGTGTGGTGAACATAGGTACTGGAGGCTTCAAAACTATCTTT	TRBV19.TRBJ1-1.TRBD1.TRBC1	CASSNLRTGKNTEAFF	TGTGCCAGTAGTAACCTAAGGACAGGGAAGAACACTGAAGCTTTCTTT	TRAV12-1.TRAJ9.TRAC_TRBV19.TRBJ1-1.TRBD1.TRBC1	TGTGTGGTGAACATAGGTACTGGAGGCTTCAAAACTATCTTT_TGTGCCAGTAGTAACCTAAGGACAGGGAAGAACACTGAAGCTTTCTTT	CVVNIGTGGFKTIF_CASSNLRTGKNTEAFF	TRAV12-1.TRAJ9.TRAC_TGTGTGGTGAACATAGGTACTGGAGGCTTCAAAACTATCTTT_TRBV19.TRBJ1-1.TRBD1.TRBC1_TGTGCCAGTAGTAACCTAAGGACAGGGAAGAACACTGAAGCTTTCTTT
P1_P_AGTAGTCCAGCCAATT	P1	P	NA	NA	NA	TRBV10-2.TRBJ2-3.TRBD2.TRBC2	CASGAGERDTQYF	TGCGCCAGCGGGGCGGGAGAACGTGATACGCAGTATTTT	NA_TRBV10-2.TRBJ2-3.TRBD2.TRBC2	NA_TGCGCCAGCGGGGCGGGAGAACGTGATACGCAGTATTTT	NA_CASGAGERDTQYF	NA_NA_TRBV10-2.TRBJ2-3.TRBD2.TRBC2_TGCGCCAGCGGGGCGGGAGAACGTGATACGCAGTATTTT
P1_P_AGTAGTCCATAGACTC	P1	P	TRAV13-2.TRAJ6.TRAC	CAENIEGGSYIPTF	TGTGCAGAGAATATCGAAGGAGGAAGCTACATACCTACATTT	TRBV2.TRBJ2-7.TRBD1.TRBC2	CASSPQGSSSYEQYV	TGTGCCAGCAGCCCACAGGGGTCAAGCTCCTACGAGCAGTACGTC	TRAV13-2.TRAJ6.TRAC_TRBV2.TRBJ2-7.TRBD1.TRBC2	TGTGCAGAGAATATCGAAGGAGGAAGCTACATACCTACATTT_TGTGCCAGCAGCCCACAGGGGTCAAGCTCCTACGAGCAGTACGTC	CAENIEGGSYIPTF_CASSPQGSSSYEQYV	TRAV13-2.TRAJ6.TRAC_TGTGCAGAGAATATCGAAGGAGGAAGCTACATACCTACATTT_TRBV2.TRBJ2-7.TRBD1.TRBC2_TGTGCCAGCAGCCCACAGGGGTCAAGCTCCTACGAGCAGTACGTC
P1_P_AGTAGTCGTACAGTTC	P1	P	TRAV38-1.TRAJ27.TRAC	CAFMASSTNAGKSTF	TGTGCTTTCATGGCCTCCAGCACCAATGCAGGCAAATCAACCTTT	TRBV12-3.TRBJ1-1.TRBD1.TRBC1	CASSLRTVIEAFF	TGTGCCAGCAGCCTAAGGACAGTGATTGAAGCTTTCTTT	TRAV38-1.TRAJ27.TRAC_TRBV12-3.TRBJ1-1.TRBD1.TRBC1	TGTGCTTTCATGGCCTCCAGCACCAATGCAGGCAAATCAACCTTT_TGTGCCAGCAGCCTAAGGACAGTGATTGAAGCTTTCTTT	CAFMASSTNAGKSTF_CASSLRTVIEAFF	TRAV38-1.TRAJ27.TRAC_TGTGCTTTCATGGCCTCCAGCACCAATGCAGGCAAATCAACCTTT_TRBV12-3.TRBJ1-1.TRBD1.TRBC1_TGTGCCAGCAGCCTAAGGACAGTGATTGAAGCTTTCTTT
P1_P_AGTAGTCGTCCCTTGT	P1	P	TRAV2.TRAJ37.TRAC	CAVEDQDTGKLIF	TGTGCTGTGGAGGATCAGGACACAGGCAAACTAATCTTT	TRBV2.TRBJ2-3.None.TRBC2	CASSAGIDTDTQYF	TGTGCCAGCAGTGCGGGGATCGACACAGATACGCAGTATTTT	TRAV2.TRAJ37.TRAC_TRBV2.TRBJ2-3.None.TRBC2	TGTGCTGTGGAGGATCAGGACACAGGCAAACTAATCTTT_TGTGCCAGCAGTGCGGGGATCGACACAGATACGCAGTATTTT	CAVEDQDTGKLIF_CASSAGIDTDTQYF	TRAV2.TRAJ37.TRAC_TGTGCTGTGGAGGATCAGGACACAGGCAAACTAATCTTT_TRBV2.TRBJ2-3.None.TRBC2_TGTGCCAGCAGTGCGGGGATCGACACAGATACGCAGTATTTT
P1_P_AGTAGTCGTGGTAACG	P1	P	NA	NA	NA	TRBV29-1.TRBJ2-3.TRBD1.TRBC2	CSVEPGGVGTDTQYF	TGCAGCGTTGAGCCAGGGGGAGTTGGCACAGATACGCAGTATTTT	NA_TRBV29-1.TRBJ2-3.TRBD1.TRBC2	NA_TGCAGCGTTGAGCCAGGGGGAGTTGGCACAGATACGCAGTATTTT	NA_CSVEPGGVGTDTQYF	NA_NA_TRBV29-1.TRBJ2-3.TRBD1.TRBC2_TGCAGCGTTGAGCCAGGGGGAGTTGGCACAGATACGCAGTATTTT
P1_P_AGTAGTCTCAAGCCTA	P1	P	TRAV4.TRAJ30.TRAC	CLVGDMNRDDKIIF	TGCCTCGTGGGTGACATGAACAGAGATGACAAGATCATCTTT	TRBV7-9.TRBJ2-4.TRBD2.TRBC2	CASSLIAERVAKNIQYF	TGTGCCAGCAGCTTAATTGCGGAGCGGGTGGCCAAAAACATTCAGTACTTC	TRAV4.TRAJ30.TRAC_TRBV7-9.TRBJ2-4.TRBD2.TRBC2	TGCCTCGTGGGTGACATGAACAGAGATGACAAGATCATCTTT_TGTGCCAGCAGCTTAATTGCGGAGCGGGTGGCCAAAAACATTCAGTACTTC	CLVGDMNRDDKIIF_CASSLIAERVAKNIQYF	TRAV4.TRAJ30.TRAC_TGCCTCGTGGGTGACATGAACAGAGATGACAAGATCATCTTT_TRBV7-9.TRBJ2-4.TRBD2.TRBC2_TGTGCCAGCAGCTTAATTGCGGAGCGGGTGGCCAAAAACATTCAGTACTTC
P1_P_AGTAGTCTCATCGGAT	P1	P	TRAV38-1.TRAJ17.TRAC	CAFMDSWDAGNKLTF	TGTGCTTTCATGGACAGTTGGGATGCAGGCAACAAGCTAACTTTT	TRBV11-1.TRBJ2-3.TRBD1.TRBC2	CASSPLEGVYTDTQYF	TGTGCCAGCAGCCCTCTGGAAGGGGTATATACAGATACGCAGTATTTT	TRAV38-1.TRAJ17.TRAC_TRBV11-1.TRBJ2-3.TRBD1.TRBC2	TGTGCTTTCATGGACAGTTGGGATGCAGGCAACAAGCTAACTTTT_TGTGCCAGCAGCCCTCTGGAAGGGGTATATACAGATACGCAGTATTTT	CAFMDSWDAGNKLTF_CASSPLEGVYTDTQYF	TRAV38-1.TRAJ17.TRAC_TGTGCTTTCATGGACAGTTGGGATGCAGGCAACAAGCTAACTTTT_TRBV11-1.TRBJ2-3.TRBD1.TRBC2_TGTGCCAGCAGCCCTCTGGAAGGGGTATATACAGATACGCAGTATTTT
P1_P_AGTAGTCTCGATCCCT	P1	P	NA	CASSKAPDTGELFF	TGTGCCAGCAGCAAAGCGCCAGATACCGGGGAGCTGTTTTTT	TRBV7-2.TRBJ2-5.TRBD1.TRBC2	CASSLYRDSETQYF	TGTGCCAGCAGCTTATACCGGGACAGCGAGACCCAGTACTTC	NA_TRBV7-2.TRBJ2-5.TRBD1.TRBC2	TGTGCCAGCAGCAAAGCGCCAGATACCGGGGAGCTGTTTTTT_TGTGCCAGCAGCTTATACCGGGACAGCGAGACCCAGTACTTC	CASSKAPDTGELFF_CASSLYRDSETQYF	NA_TGTGCCAGCAGCAAAGCGCCAGATACCGGGGAGCTGTTTTTT_TRBV7-2.TRBJ2-5.TRBD1.TRBC2_TGTGCCAGCAGCTTATACCGGGACAGCGAGACCCAGTACTTC
P1_P_AGTAGTCTCGGGAGTA	P1	P	TRAV41.TRAJ54.TRAC	CAVSRYQGAQKLVF	TGTGCTGTCAGTAGATATCAGGGAGCCCAGAAGCTGGTATTT	TRBV29-1.TRBJ2-1.None.TRBC2	CSSVFYNEQFF	TGCTCCAGCGTTTTCTACAATGAGCAGTTCTTC	TRAV41.TRAJ54.TRAC_TRBV29-1.TRBJ2-1.None.TRBC2	TGTGCTGTCAGTAGATATCAGGGAGCCCAGAAGCTGGTATTT_TGCTCCAGCGTTTTCTACAATGAGCAGTTCTTC	CAVSRYQGAQKLVF_CSSVFYNEQFF	TRAV41.TRAJ54.TRAC_TGTGCTGTCAGTAGATATCAGGGAGCCCAGAAGCTGGTATTT_TRBV29-1.TRBJ2-1.None.TRBC2_TGCTCCAGCGTTTTCTACAATGAGCAGTTCTTC
P1_P_AGTAGTCTCTGGTGTA	P1	P	TRAV17.TRAJ42.TRAC	CATRGSQGNLIF	TGTGCTACGAGGGGAAGCCAAGGAAATCTCATCTTT	TRBV11-2.TRBJ1-4.TRBD1.TRBC1	CASSRMWGATNEKLFF	TGTGCCAGCAGCCGCATGTGGGGGGCAACTAATGAAAAACTGTTTTTT	TRAV17.TRAJ42.TRAC_TRBV11-2.TRBJ1-4.TRBD1.TRBC1	TGTGCTACGAGGGGAAGCCAAGGAAATCTCATCTTT_TGTGCCAGCAGCCGCATGTGGGGGGCAACTAATGAAAAACTGTTTTTT	CATRGSQGNLIF_CASSRMWGATNEKLFF	TRAV17.TRAJ42.TRAC_TGTGCTACGAGGGGAAGCCAAGGAAATCTCATCTTT_TRBV11-2.TRBJ1-4.TRBD1.TRBC1_TGTGCCAGCAGCCGCATGTGGGGGGCAACTAATGAAAAACTGTTTTTT
P1_P_AGTCTTTAGGTAGCTG	P1	P	TRAV9-2.TRAJ31.TRAC	CALSGPARLMF	TGTGCTCTGAGCGGCCCTGCCAGACTCATGTTT	TRBV7-8.TRBJ1-1.TRBD1.TRBC1	CASSSARDRVYGVF	TGTGCCAGCAGCTCGGCCCGGGACAGGGTTTATGGGGTCTTT	TRAV9-2.TRAJ31.TRAC_TRBV7-8.TRBJ1-1.TRBD1.TRBC1	TGTGCTCTGAGCGGCCCTGCCAGACTCATGTTT_TGTGCCAGCAGCTCGGCCCGGGACAGGGTTTATGGGGTCTTT	CALSGPARLMF_CASSSARDRVYGVF	TRAV9-2.TRAJ31.TRAC_TGTGCTCTGAGCGGCCCTGCCAGACTCATGTTT_TRBV7-8.TRBJ1-1.TRBD1.TRBC1_TGTGCCAGCAGCTCGGCCCGGGACAGGGTTTATGGGGTCTTT
P1_P_AGTCTTTAGTGAACGC	P1	P	TRAV17.TRAJ5.TRAC	CATENTGRRALTF	TGTGCTACGGAGAACACGGGCAGGAGAGCACTTACTTTT	TRBV7-6.TRBJ2-7.TRBD1.TRBC2	CASSQRTGLTSSYEQYF	TGTGCCAGCAGCCAACGGACAGGTCTAACCAGCTCCTACGAGCAGTACTTC	TRAV17.TRAJ5.TRAC_TRBV7-6.TRBJ2-7.TRBD1.TRBC2	TGTGCTACGGAGAACACGGGCAGGAGAGCACTTACTTTT_TGTGCCAGCAGCCAACGGACAGGTCTAACCAGCTCCTACGAGCAGTACTTC	CATENTGRRALTF_CASSQRTGLTSSYEQYF	TRAV17.TRAJ5.TRAC_TGTGCTACGGAGAACACGGGCAGGAGAGCACTTACTTTT_TRBV7-6.TRBJ2-7.TRBD1.TRBC2_TGTGCCAGCAGCCAACGGACAGGTCTAACCAGCTCCTACGAGCAGTACTTC
P1_P_AGTCTTTCAGCCTTGG	P1	P	TRAV1-2.TRAJ6.TRAC	CAVRDRSASGGSYIPTF	TGTGCTGTGAGAGATAGGAGTGCATCAGGAGGAAGCTACATACCTACATTT	TRBV4-1.TRBJ2-1.None.TRBC2	CASSQEMSSYNEQFF	TGCGCCAGCAGCCAAGAAATGAGCTCCTACAATGAGCAGTTCTTC	TRAV1-2.TRAJ6.TRAC_TRBV4-1.TRBJ2-1.None.TRBC2	TGTGCTGTGAGAGATAGGAGTGCATCAGGAGGAAGCTACATACCTACATTT_TGCGCCAGCAGCCAAGAAATGAGCTCCTACAATGAGCAGTTCTTC	CAVRDRSASGGSYIPTF_CASSQEMSSYNEQFF	TRAV1-2.TRAJ6.TRAC_TGTGCTGTGAGAGATAGGAGTGCATCAGGAGGAAGCTACATACCTACATTT_TRBV4-1.TRBJ2-1.None.TRBC2_TGCGCCAGCAGCCAAGAAATGAGCTCCTACAATGAGCAGTTCTTC
P1_P_AGTCTTTGTTACAGAA	P1	P	TRAV38-2DV8.TRAJ32.TRAC	CAYRSALDYGGATNKLIF	TGTGCTTATAGGAGCGCGTTGGATTATGGTGGTGCTACAAACAAGCTCATCTTT	TRBV10-3.TRBJ1-5.TRBD1.TRBC1	CAIGKDSSNQPQHF	TGTGCCATCGGGAAGGACAGTTCTAATCAGCCCCAGCATTTT	TRAV38-2DV8.TRAJ32.TRAC_TRBV10-3.TRBJ1-5.TRBD1.TRBC1	TGTGCTTATAGGAGCGCGTTGGATTATGGTGGTGCTACAAACAAGCTCATCTTT_TGTGCCATCGGGAAGGACAGTTCTAATCAGCCCCAGCATTTT	CAYRSALDYGGATNKLIF_CAIGKDSSNQPQHF	TRAV38-2DV8.TRAJ32.TRAC_TGTGCTTATAGGAGCGCGTTGGATTATGGTGGTGCTACAAACAAGCTCATCTTT_TRBV10-3.TRBJ1-5.TRBD1.TRBC1_TGTGCCATCGGGAAGGACAGTTCTAATCAGCCCCAGCATTTT
P1_P_AGTCTTTTCTGCCCTA	P1	P	TRAV26-1.TRAJ4.TRAC	CIVRVPLLGGYNKLIF	TGCATCGTCAGAGTGCCCCTCCTCGGTGGCTACAATAAGCTGATTTTT	TRBV19.TRBJ1-6.TRBD1.TRBC1	CAATDNSYNSPLHF	TGTGCCGCGACAGACAACTCCTATAATTCACCCCTCCACTTT	TRAV26-1.TRAJ4.TRAC_TRBV19.TRBJ1-6.TRBD1.TRBC1	TGCATCGTCAGAGTGCCCCTCCTCGGTGGCTACAATAAGCTGATTTTT_TGTGCCGCGACAGACAACTCCTATAATTCACCCCTCCACTTT	CIVRVPLLGGYNKLIF_CAATDNSYNSPLHF	TRAV26-1.TRAJ4.TRAC_TGCATCGTCAGAGTGCCCCTCCTCGGTGGCTACAATAAGCTGATTTTT_TRBV19.TRBJ1-6.TRBD1.TRBC1_TGTGCCGCGACAGACAACTCCTATAATTCACCCCTCCACTTT
P1_P_AGTGAGGAGTGAATTG	P1	P	TRAV4.TRAJ9.TRAC	CLVGPNTGGFKTIF	TGCCTCGTGGGTCCTAATACTGGAGGCTTCAAAACTATCTTT	TRBV6-5.TRBJ1-6.TRBD1.TRBC1	CASSRGDRGNFNSPLHF	TGTGCCAGCAGTCGAGGAGACAGGGGGAATTTTAATTCACCCCTCCACTTT	TRAV4.TRAJ9.TRAC_TRBV6-5.TRBJ1-6.TRBD1.TRBC1	TGCCTCGTGGGTCCTAATACTGGAGGCTTCAAAACTATCTTT_TGTGCCAGCAGTCGAGGAGACAGGGGGAATTTTAATTCACCCCTCCACTTT	CLVGPNTGGFKTIF_CASSRGDRGNFNSPLHF	TRAV4.TRAJ9.TRAC_TGCCTCGTGGGTCCTAATACTGGAGGCTTCAAAACTATCTTT_TRBV6-5.TRBJ1-6.TRBD1.TRBC1_TGTGCCAGCAGTCGAGGAGACAGGGGGAATTTTAATTCACCCCTCCACTTT
P1_P_AGTGAGGCAAACCCAT	P1	P	TRAV38-2DV8.TRAJ53.TRAC	CAYSGGSNYKLTF	TGTGCTTATAGTGGAGGTAGCAACTATAAACTGACATTT	TRBV12-4.TRBJ1-4.TRBD1.TRBC1	CASSPGQGAYEKLFF	TGTGCCAGCAGTCCGGGACAGGGGGCTTATGAAAAACTGTTTTTT	TRAV38-2DV8.TRAJ53.TRAC_TRBV12-4.TRBJ1-4.TRBD1.TRBC1	TGTGCTTATAGTGGAGGTAGCAACTATAAACTGACATTT_TGTGCCAGCAGTCCGGGACAGGGGGCTTATGAAAAACTGTTTTTT	CAYSGGSNYKLTF_CASSPGQGAYEKLFF	TRAV38-2DV8.TRAJ53.TRAC_TGTGCTTATAGTGGAGGTAGCAACTATAAACTGACATTT_TRBV12-4.TRBJ1-4.TRBD1.TRBC1_TGTGCCAGCAGTCCGGGACAGGGGGCTTATGAAAAACTGTTTTTT
P1_P_AGTGAGGCAAACTGTC	P1	P	NA	NA	NA	TRBV4-2.TRBJ1-2.TRBD2.TRBC1	CASKLGDGYTF	TGTGCCAGCAAGTTGGGAGATGGCTACACCTTC	NA_TRBV4-2.TRBJ1-2.TRBD2.TRBC1	NA_TGTGCCAGCAAGTTGGGAGATGGCTACACCTTC	NA_CASKLGDGYTF	NA_NA_TRBV4-2.TRBJ1-2.TRBD2.TRBC1_TGTGCCAGCAAGTTGGGAGATGGCTACACCTTC
P1_P_AGTGAGGCACAACTGT	P1	P	NA	NA	NA	TRBV7-6.TRBJ1-1.None.TRBC1	CASSEITGLKSEAFF	TGTGCCAGCAGCGAGATTACGGGGTTAAAATCTGAAGCTTTCTTT	NA_TRBV7-6.TRBJ1-1.None.TRBC1	NA_TGTGCCAGCAGCGAGATTACGGGGTTAAAATCTGAAGCTTTCTTT	NA_CASSEITGLKSEAFF	NA_NA_TRBV7-6.TRBJ1-1.None.TRBC1_TGTGCCAGCAGCGAGATTACGGGGTTAAAATCTGAAGCTTTCTTT
P1_P_AGTGAGGCACAGATTC	P1	P	TRAV8-1.TRAJ42.TRAC	CAVKGNGGSQGNLIF	TGTGCCGTGAAAGGGAATGGAGGAAGCCAAGGAAATCTCATCTTT	TRBV7-2.TRBJ1-5.TRBD1.TRBC1	CASSLWTGNNQPQHF	TGTGCCAGCAGCCTCTGGACAGGGAACAATCAGCCCCAGCATTTT	TRAV8-1.TRAJ42.TRAC_TRBV7-2.TRBJ1-5.TRBD1.TRBC1	TGTGCCGTGAAAGGGAATGGAGGAAGCCAAGGAAATCTCATCTTT_TGTGCCAGCAGCCTCTGGACAGGGAACAATCAGCCCCAGCATTTT	CAVKGNGGSQGNLIF_CASSLWTGNNQPQHF	TRAV8-1.TRAJ42.TRAC_TGTGCCGTGAAAGGGAATGGAGGAAGCCAAGGAAATCTCATCTTT_TRBV7-2.TRBJ1-5.TRBD1.TRBC1_TGTGCCAGCAGCCTCTGGACAGGGAACAATCAGCCCCAGCATTTT
P1_P_AGTGAGGCACGCTTTC	P1	P	NA	NA	NA	TRBV6-5.TRBJ2-1.TRBD2.TRBC2	CASSYRSGSGGALNEQFF	TGTGCCAGCAGTTACCGAAGTGGGAGCGGGGGGGCCCTCAATGAGCAGTTCTTC	NA_TRBV6-5.TRBJ2-1.TRBD2.TRBC2	NA_TGTGCCAGCAGTTACCGAAGTGGGAGCGGGGGGGCCCTCAATGAGCAGTTCTTC	NA_CASSYRSGSGGALNEQFF	NA_NA_TRBV6-5.TRBJ2-1.TRBD2.TRBC2_TGTGCCAGCAGTTACCGAAGTGGGAGCGGGGGGGCCCTCAATGAGCAGTTCTTC
P1_P_AGTGAGGCATAGACTC	P1	P	TRAV29DV5.TRAJ52.TRAC	CAARTAGGTSYGKLTF	TGTGCAGCACGAACTGCTGGTGGTACTAGCTATGGAAAGCTGACATTT	NA	NA	NA	TRAV29DV5.TRAJ52.TRAC_NA	TGTGCAGCACGAACTGCTGGTGGTACTAGCTATGGAAAGCTGACATTT_NA	CAARTAGGTSYGKLTF_NA	TRAV29DV5.TRAJ52.TRAC_TGTGCAGCACGAACTGCTGGTGGTACTAGCTATGGAAAGCTGACATTT_NA_NA
P1_P_AGTGAGGCATGAGCGA	P1	P	TRAV2.TRAJ37.TRAC	CAVEDQDTGKLIF	TGTGCTGTGGAGGATCAGGACACAGGCAAACTAATCTTT	TRBV2.TRBJ2-3.None.TRBC2	CASSAGIDTDTQYF	TGTGCCAGCAGTGCGGGGATCGACACAGATACGCAGTATTTT	TRAV2.TRAJ37.TRAC_TRBV2.TRBJ2-3.None.TRBC2	TGTGCTGTGGAGGATCAGGACACAGGCAAACTAATCTTT_TGTGCCAGCAGTGCGGGGATCGACACAGATACGCAGTATTTT	CAVEDQDTGKLIF_CASSAGIDTDTQYF	TRAV2.TRAJ37.TRAC_TGTGCTGTGGAGGATCAGGACACAGGCAAACTAATCTTT_TRBV2.TRBJ2-3.None.TRBC2_TGTGCCAGCAGTGCGGGGATCGACACAGATACGCAGTATTTT
P1_P_AGTGAGGCATGGTTGT	P1	P	TRAV17.TRAJ29.TRAC	CATDPYSGNTPLVF	TGTGCTACGGACCCTTATTCAGGAAACACACCTCTTGTCTTT	TRBV20-1.TRBJ2-3.None.TRBC2	CSARRGADTQYF	TGCAGTGCTAGAAGGGGCGCAGATACGCAGTATTTT	TRAV17.TRAJ29.TRAC_TRBV20-1.TRBJ2-3.None.TRBC2	TGTGCTACGGACCCTTATTCAGGAAACACACCTCTTGTCTTT_TGCAGTGCTAGAAGGGGCGCAGATACGCAGTATTTT	CATDPYSGNTPLVF_CSARRGADTQYF	TRAV17.TRAJ29.TRAC_TGTGCTACGGACCCTTATTCAGGAAACACACCTCTTGTCTTT_TRBV20-1.TRBJ2-3.None.TRBC2_TGCAGTGCTAGAAGGGGCGCAGATACGCAGTATTTT
P1_P_AGTGAGGGTACACCGC	P1	P	TRAV16.TRAJ54.TRAC	CALQGAQKLVF	TGTGCTCTACAGGGAGCCCAGAAGCTGGTATTT	TRBV19.TRBJ2-6.TRBD1.TRBC2;TRBV29-1.TRBJ1-2.TRBD2.TRBC1	CASSIRAGSSGANVLTF;CSVAEDGYTF	TGTGCCAGTAGTATACGGGCAGGGAGCTCTGGGGCCAACGTCCTGACTTTC;TGCAGCGTTGCGGAGGATGGCTACACCTTC	TRAV16.TRAJ54.TRAC_TRBV19.TRBJ2-6.TRBD1.TRBC2;TRBV29-1.TRBJ1-2.TRBD2.TRBC1	TGTGCTCTACAGGGAGCCCAGAAGCTGGTATTT_TGTGCCAGTAGTATACGGGCAGGGAGCTCTGGGGCCAACGTCCTGACTTTC;TGCAGCGTTGCGGAGGATGGCTACACCTTC	CALQGAQKLVF_CASSIRAGSSGANVLTF;CSVAEDGYTF	TRAV16.TRAJ54.TRAC_TGTGCTCTACAGGGAGCCCAGAAGCTGGTATTT_TRBV19.TRBJ2-6.TRBD1.TRBC2;TRBV29-1.TRBJ1-2.TRBD2.TRBC1_TGTGCCAGTAGTATACGGGCAGGGAGCTCTGGGGCCAACGTCCTGACTTTC;TGCAGCGTTGCGGAGGATGGCTACACCTTC
P1_P_AGTGGGAAGATGTCGG	P1	P	TRAV3.TRAJ24.TRAC	CAVWITDSWGKLQF	TGTGCTGTTTGGATTACTGACAGCTGGGGGAAATTGCAGTTT	TRBV7-8.TRBJ2-1.TRBD1.TRBC2	CASSLAAGVVYNEQFF	TGTGCCAGCAGCTTAGCGGCAGGGGTGGTCTACAATGAGCAGTTCTTC	TRAV3.TRAJ24.TRAC_TRBV7-8.TRBJ2-1.TRBD1.TRBC2	TGTGCTGTTTGGATTACTGACAGCTGGGGGAAATTGCAGTTT_TGTGCCAGCAGCTTAGCGGCAGGGGTGGTCTACAATGAGCAGTTCTTC	CAVWITDSWGKLQF_CASSLAAGVVYNEQFF	TRAV3.TRAJ24.TRAC_TGTGCTGTTTGGATTACTGACAGCTGGGGGAAATTGCAGTTT_TRBV7-8.TRBJ2-1.TRBD1.TRBC2_TGTGCCAGCAGCTTAGCGGCAGGGGTGGTCTACAATGAGCAGTTCTTC
P1_P_AGTGGGACAACAACCT	P1	P	TRAV13-1.TRAJ12.TRAC	CAARKGMDSSYKLIF	TGTGCAGCCCGCAAGGGGATGGATAGCAGCTATAAATTGATCTTC	TRBV24-1.TRBJ2-5.None.TRBC2	CATSDPGLETQYF	TGTGCCACCAGTGACCCGGGCTTAGAGACCCAGTACTTC	TRAV13-1.TRAJ12.TRAC_TRBV24-1.TRBJ2-5.None.TRBC2	TGTGCAGCCCGCAAGGGGATGGATAGCAGCTATAAATTGATCTTC_TGTGCCACCAGTGACCCGGGCTTAGAGACCCAGTACTTC	CAARKGMDSSYKLIF_CATSDPGLETQYF	TRAV13-1.TRAJ12.TRAC_TGTGCAGCCCGCAAGGGGATGGATAGCAGCTATAAATTGATCTTC_TRBV24-1.TRBJ2-5.None.TRBC2_TGTGCCACCAGTGACCCGGGCTTAGAGACCCAGTACTTC
P1_P_AGTGGGAGTAAACCTC	P1	P	TRAV26-1.TRAJ22.TRAC	CIVRAPGSARQLTF	TGCATCGTCAGAGCCCCTGGTTCTGCAAGGCAACTGACCTTT	TRBV20-1.TRBJ1-2.TRBD1.TRBC1	CSAREGREREGYTF	TGCAGTGCTAGAGAGGGCCGGGAGAGGGAGGGCTACACCTTC	TRAV26-1.TRAJ22.TRAC_TRBV20-1.TRBJ1-2.TRBD1.TRBC1	TGCATCGTCAGAGCCCCTGGTTCTGCAAGGCAACTGACCTTT_TGCAGTGCTAGAGAGGGCCGGGAGAGGGAGGGCTACACCTTC	CIVRAPGSARQLTF_CSAREGREREGYTF	TRAV26-1.TRAJ22.TRAC_TGCATCGTCAGAGCCCCTGGTTCTGCAAGGCAACTGACCTTT_TRBV20-1.TRBJ1-2.TRBD1.TRBC1_TGCAGTGCTAGAGAGGGCCGGGAGAGGGAGGGCTACACCTTC
P1_P_AGTGGGAGTGGTTTCA	P1	P	NA	CASSLWARRETQYF	TGTGCCAGCAGTTTATGGGCCCGAAGAGAGACCCAGTACTTC	TRBV7-2.TRBJ2-7.TRBD2.TRBC2	CASSSREGYEQYF	TGTGCCAGCAGCTCCAGAGAGGGATACGAGCAGTACTTC	NA_TRBV7-2.TRBJ2-7.TRBD2.TRBC2	TGTGCCAGCAGTTTATGGGCCCGAAGAGAGACCCAGTACTTC_TGTGCCAGCAGCTCCAGAGAGGGATACGAGCAGTACTTC	CASSLWARRETQYF_CASSSREGYEQYF	NA_TGTGCCAGCAGTTTATGGGCCCGAAGAGAGACCCAGTACTTC_TRBV7-2.TRBJ2-7.TRBD2.TRBC2_TGTGCCAGCAGCTCCAGAGAGGGATACGAGCAGTACTTC
P1_P_AGTGGGAGTTCCGTCT	P1	P	NA	NA	NA	TRBV5-1.TRBJ2-7.TRBD1.TRBC2	CASSLMPTGTATSYEQYF	TGCGCCAGCAGCTTGATGCCTACCGGGACAGCAACCTCCTACGAGCAGTACTTC	NA_TRBV5-1.TRBJ2-7.TRBD1.TRBC2	NA_TGCGCCAGCAGCTTGATGCCTACCGGGACAGCAACCTCCTACGAGCAGTACTTC	NA_CASSLMPTGTATSYEQYF	NA_NA_TRBV5-1.TRBJ2-7.TRBD1.TRBC2_TGCGCCAGCAGCTTGATGCCTACCGGGACAGCAACCTCCTACGAGCAGTACTTC
P1_P_AGTGGGATCAGGTTCA	P1	P	TRAV38-1.TRAJ17.TRAC	CAFMDSWDAGNKLTF	TGTGCTTTCATGGACAGTTGGGATGCAGGCAACAAGCTAACTTTT	TRBV11-1.TRBJ2-3.TRBD1.TRBC2	CASSPLEGVYTDTQYF	TGTGCCAGCAGCCCTCTGGAAGGGGTATATACAGATACGCAGTATTTT	TRAV38-1.TRAJ17.TRAC_TRBV11-1.TRBJ2-3.TRBD1.TRBC2	TGTGCTTTCATGGACAGTTGGGATGCAGGCAACAAGCTAACTTTT_TGTGCCAGCAGCCCTCTGGAAGGGGTATATACAGATACGCAGTATTTT	CAFMDSWDAGNKLTF_CASSPLEGVYTDTQYF	TRAV38-1.TRAJ17.TRAC_TGTGCTTTCATGGACAGTTGGGATGCAGGCAACAAGCTAACTTTT_TRBV11-1.TRBJ2-3.TRBD1.TRBC2_TGTGCCAGCAGCCCTCTGGAAGGGGTATATACAGATACGCAGTATTTT
P1_P_AGTGTCAAGTAATCCC	P1	P	NA	NA	NA	TRBV10-2.TRBJ2-1.TRBD2.TRBC2	CASSHGTSSMYEQFF	TGCGCCAGCAGTCACGGGACTAGTTCTATGTATGAGCAGTTCTTC	NA_TRBV10-2.TRBJ2-1.TRBD2.TRBC2	NA_TGCGCCAGCAGTCACGGGACTAGTTCTATGTATGAGCAGTTCTTC	NA_CASSHGTSSMYEQFF	NA_NA_TRBV10-2.TRBJ2-1.TRBD2.TRBC2_TGCGCCAGCAGTCACGGGACTAGTTCTATGTATGAGCAGTTCTTC
P1_P_AGTGTCACACCATCCT	P1	P	TRAV41.TRAJ48.TRAC	CAVGNFGNEKLTF	TGTGCTGTCGGTAACTTTGGAAATGAGAAATTAACCTTT	TRBV6-5.TRBJ1-6.TRBD1.TRBC1	CATGIGKLYNSPLHF	TGTGCCACCGGGATAGGAAAGCTGTATAATTCACCCCTCCACTTT	TRAV41.TRAJ48.TRAC_TRBV6-5.TRBJ1-6.TRBD1.TRBC1	TGTGCTGTCGGTAACTTTGGAAATGAGAAATTAACCTTT_TGTGCCACCGGGATAGGAAAGCTGTATAATTCACCCCTCCACTTT	CAVGNFGNEKLTF_CATGIGKLYNSPLHF	TRAV41.TRAJ48.TRAC_TGTGCTGTCGGTAACTTTGGAAATGAGAAATTAACCTTT_TRBV6-5.TRBJ1-6.TRBD1.TRBC1_TGTGCCACCGGGATAGGAAAGCTGTATAATTCACCCCTCCACTTT
P1_P_AGTGTCAGTCTCATCC	P1	P	TRAV12-2.TRAJ35.TRAC	CAVIGRGFGNVLHC	TGTGCCGTGATAGGGAGGGGCTTTGGGAATGTGCTGCATTGC	TRBV5-6.TRBJ1-4.TRBD1.TRBC1	CASSLGTWETNEKLFF	TGTGCCAGCAGCCTGGGGACATGGGAAACTAATGAAAAACTGTTTTTT	TRAV12-2.TRAJ35.TRAC_TRBV5-6.TRBJ1-4.TRBD1.TRBC1	TGTGCCGTGATAGGGAGGGGCTTTGGGAATGTGCTGCATTGC_TGTGCCAGCAGCCTGGGGACATGGGAAACTAATGAAAAACTGTTTTTT	CAVIGRGFGNVLHC_CASSLGTWETNEKLFF	TRAV12-2.TRAJ35.TRAC_TGTGCCGTGATAGGGAGGGGCTTTGGGAATGTGCTGCATTGC_TRBV5-6.TRBJ1-4.TRBD1.TRBC1_TGTGCCAGCAGCCTGGGGACATGGGAAACTAATGAAAAACTGTTTTTT
P1_P_AGTGTCAGTGGTCCGT	P1	P	TRAV8-3.TRAJ8.TRAC	CAVGEGFQKLVF	TGTGCTGTGGGTGAAGGCTTTCAGAAACTTGTATTT	TRBV6-5.TRBJ2-4.None.TRBC2	CASSRPSNPIQYF	TGTGCCAGCAGCCGACCGTCCAACCCTATTCAGTACTTC	TRAV8-3.TRAJ8.TRAC_TRBV6-5.TRBJ2-4.None.TRBC2	TGTGCTGTGGGTGAAGGCTTTCAGAAACTTGTATTT_TGTGCCAGCAGCCGACCGTCCAACCCTATTCAGTACTTC	CAVGEGFQKLVF_CASSRPSNPIQYF	TRAV8-3.TRAJ8.TRAC_TGTGCTGTGGGTGAAGGCTTTCAGAAACTTGTATTT_TRBV6-5.TRBJ2-4.None.TRBC2_TGTGCCAGCAGCCGACCGTCCAACCCTATTCAGTACTTC
P1_P_AGTGTCATCGGCATCG	P1	P	TRAV22.TRAJ58.TRAC	CAGKETSGSRLTF	TGTGCTGGGAAAGAAACCAGTGGCTCTAGGTTGACCTTT	TRBV7-9.TRBJ2-1.TRBD2.TRBC2	CASSGRGTSGGAKQFF	TGTGCCAGCAGCGGGAGAGGTACTAGCGGGGGCGCAAAGCAGTTCTTC	TRAV22.TRAJ58.TRAC_TRBV7-9.TRBJ2-1.TRBD2.TRBC2	TGTGCTGGGAAAGAAACCAGTGGCTCTAGGTTGACCTTT_TGTGCCAGCAGCGGGAGAGGTACTAGCGGGGGCGCAAAGCAGTTCTTC	CAGKETSGSRLTF_CASSGRGTSGGAKQFF	TRAV22.TRAJ58.TRAC_TGTGCTGGGAAAGAAACCAGTGGCTCTAGGTTGACCTTT_TRBV7-9.TRBJ2-1.TRBD2.TRBC2_TGTGCCAGCAGCGGGAGAGGTACTAGCGGGGGCGCAAAGCAGTTCTTC
P1_P_AGTTGGTAGTCTCCTC	P1	P	TRAV24.TRAJ9.TRAC	CAFYTGGFKTIF	TGTGCCTTCTATACTGGAGGCTTCAAAACTATCTTT	TRBV24-1.TRBJ2-2.None.TRBC2	CATSDFPSYTGELFF	TGTGCCACCAGTGATTTTCCCAGTTACACCGGGGAGCTGTTTTTT	TRAV24.TRAJ9.TRAC_TRBV24-1.TRBJ2-2.None.TRBC2	TGTGCCTTCTATACTGGAGGCTTCAAAACTATCTTT_TGTGCCACCAGTGATTTTCCCAGTTACACCGGGGAGCTGTTTTTT	CAFYTGGFKTIF_CATSDFPSYTGELFF	TRAV24.TRAJ9.TRAC_TGTGCCTTCTATACTGGAGGCTTCAAAACTATCTTT_TRBV24-1.TRBJ2-2.None.TRBC2_TGTGCCACCAGTGATTTTCCCAGTTACACCGGGGAGCTGTTTTTT
P1_P_AGTTGGTAGTTCCACA	P1	P	TRAV12-1.TRAJ40.TRAC	CVVRPGTYKYIF	TGTGTGGTGAGGCCAGGAACCTACAAATACATCTTT	TRBV19.TRBJ1-1.TRBD1.TRBC1	CASSILDRVATEAFF	TGTGCCAGTAGTATACTCGACAGGGTGGCCACTGAAGCTTTCTTT	TRAV12-1.TRAJ40.TRAC_TRBV19.TRBJ1-1.TRBD1.TRBC1	TGTGTGGTGAGGCCAGGAACCTACAAATACATCTTT_TGTGCCAGTAGTATACTCGACAGGGTGGCCACTGAAGCTTTCTTT	CVVRPGTYKYIF_CASSILDRVATEAFF	TRAV12-1.TRAJ40.TRAC_TGTGTGGTGAGGCCAGGAACCTACAAATACATCTTT_TRBV19.TRBJ1-1.TRBD1.TRBC1_TGTGCCAGTAGTATACTCGACAGGGTGGCCACTGAAGCTTTCTTT
P1_P_AGTTGGTCAGGAATCG	P1	P	TRAV1-2.TRAJ6.TRAC	CAVRDTGGSYIPTF	TGTGCTGTGAGAGATACGGGAGGAAGCTACATACCTACATTT	TRBV28.TRBJ2-1.TRBD1.TRBC2	CASSLEQGGGGDEQFF	TGTGCCAGCAGTTTGGAACAGGGGGGGGGCGGGGATGAGCAGTTCTTC	TRAV1-2.TRAJ6.TRAC_TRBV28.TRBJ2-1.TRBD1.TRBC2	TGTGCTGTGAGAGATACGGGAGGAAGCTACATACCTACATTT_TGTGCCAGCAGTTTGGAACAGGGGGGGGGCGGGGATGAGCAGTTCTTC	CAVRDTGGSYIPTF_CASSLEQGGGGDEQFF	TRAV1-2.TRAJ6.TRAC_TGTGCTGTGAGAGATACGGGAGGAAGCTACATACCTACATTT_TRBV28.TRBJ2-1.TRBD1.TRBC2_TGTGCCAGCAGTTTGGAACAGGGGGGGGGCGGGGATGAGCAGTTCTTC
P1_P_AGTTGGTGTATCACCA	P1	P	NA;TRAV2.TRAJ24.TRAC	CATSRDLGNTEAFF;CAVEAPTDSWGKLQF	TGTGCCACCAGCAGAGATCTAGGGAACACTGAAGCTTTCTTT;TGTGCTGTGGAGGCCCCAACTGACAGCTGGGGGAAATTGCAGTTT	TRBV15.TRBJ1-1.None.TRBC1	CATSRDLGNTEAFF	TGTGCCACCAGCAGAGATCTAGGGAACACTGAAGCTTTCTTT	NA;TRAV2.TRAJ24.TRAC_TRBV15.TRBJ1-1.None.TRBC1	TGTGCCACCAGCAGAGATCTAGGGAACACTGAAGCTTTCTTT;TGTGCTGTGGAGGCCCCAACTGACAGCTGGGGGAAATTGCAGTTT_TGTGCCACCAGCAGAGATCTAGGGAACACTGAAGCTTTCTTT	CATSRDLGNTEAFF;CAVEAPTDSWGKLQF_CATSRDLGNTEAFF	NA;TRAV2.TRAJ24.TRAC_TGTGCCACCAGCAGAGATCTAGGGAACACTGAAGCTTTCTTT;TGTGCTGTGGAGGCCCCAACTGACAGCTGGGGGAAATTGCAGTTT_TRBV15.TRBJ1-1.None.TRBC1_TGTGCCACCAGCAGAGATCTAGGGAACACTGAAGCTTTCTTT
P1_P_AGTTGGTGTTATCGGT	P1	P	TRAV13-1.TRAJ6.TRAC;TRAV6.TRAJ6.TRAC	CAASTGSYIPTF;CAGGSYIPTF	TGTGCAGCAAGTACAGGAAGCTACATACCTACATTT;TGTGCTGGGGGGAGCTACATACCTACATTT	TRBV2.TRBJ1-1.TRBD2.TRBC1	CASSMAGNTEAFF	TGTGCCAGCAGTATGGCAGGGAACACTGAAGCTTTCTTT	TRAV13-1.TRAJ6.TRAC;TRAV6.TRAJ6.TRAC_TRBV2.TRBJ1-1.TRBD2.TRBC1	TGTGCAGCAAGTACAGGAAGCTACATACCTACATTT;TGTGCTGGGGGGAGCTACATACCTACATTT_TGTGCCAGCAGTATGGCAGGGAACACTGAAGCTTTCTTT	CAASTGSYIPTF;CAGGSYIPTF_CASSMAGNTEAFF	TRAV13-1.TRAJ6.TRAC;TRAV6.TRAJ6.TRAC_TGTGCAGCAAGTACAGGAAGCTACATACCTACATTT;TGTGCTGGGGGGAGCTACATACCTACATTT_TRBV2.TRBJ1-1.TRBD2.TRBC1_TGTGCCAGCAGTATGGCAGGGAACACTGAAGCTTTCTTT
P1_P_AGTTGGTTCGCAGGCT	P1	P	TRAV8-3.TRAJ10.TRAC	CAVLFTGGGNKLTF	TGTGCTGTCCTCTTCACGGGAGGAGGAAACAAACTCACCTTT	TRBV5-1.TRBJ2-1.TRBD2.TRBC2	CASSFSPAGSSYNEQFF	TGCGCCAGCAGCTTTTCTCCGGCCGGGAGCTCCTACAATGAGCAGTTCTTC	TRAV8-3.TRAJ10.TRAC_TRBV5-1.TRBJ2-1.TRBD2.TRBC2	TGTGCTGTCCTCTTCACGGGAGGAGGAAACAAACTCACCTTT_TGCGCCAGCAGCTTTTCTCCGGCCGGGAGCTCCTACAATGAGCAGTTCTTC	CAVLFTGGGNKLTF_CASSFSPAGSSYNEQFF	TRAV8-3.TRAJ10.TRAC_TGTGCTGTCCTCTTCACGGGAGGAGGAAACAAACTCACCTTT_TRBV5-1.TRBJ2-1.TRBD2.TRBC2_TGCGCCAGCAGCTTTTCTCCGGCCGGGAGCTCCTACAATGAGCAGTTCTTC
P1_P_ATAACGCGTAACGACG	P1	P	TRAV38-2DV8.TRAJ48.TRAC	CAYRSSNFGNEKLTF	TGTGCTTATAGGAGTTCTAACTTTGGAAATGAGAAATTAACCTTT	TRBV3-1.TRBJ1-6.TRBD1.TRBC1	CASSQEAGRGNSPLHF	TGTGCCAGCAGCCAAGAGGCGGGCAGGGGGAATTCACCCCTCCACTTT	TRAV38-2DV8.TRAJ48.TRAC_TRBV3-1.TRBJ1-6.TRBD1.TRBC1	TGTGCTTATAGGAGTTCTAACTTTGGAAATGAGAAATTAACCTTT_TGTGCCAGCAGCCAAGAGGCGGGCAGGGGGAATTCACCCCTCCACTTT	CAYRSSNFGNEKLTF_CASSQEAGRGNSPLHF	TRAV38-2DV8.TRAJ48.TRAC_TGTGCTTATAGGAGTTCTAACTTTGGAAATGAGAAATTAACCTTT_TRBV3-1.TRBJ1-6.TRBD1.TRBC1_TGTGCCAGCAGCCAAGAGGCGGGCAGGGGGAATTCACCCCTCCACTTT
P1_P_ATAACGCGTAGAAGGA	P1	P	TRAV9-2.TRAJ44.TRAC	CALKYTGTASKLTF	TGTGCTCTGAAGTATACCGGCACTGCCAGTAAACTCACCTTT	TRBV5-1.TRBJ2-1.TRBD2.TRBC2	CASSLELAGNEQFF	TGCGCCAGCAGCTTGGAGCTAGCGGGCAATGAGCAGTTCTTC	TRAV9-2.TRAJ44.TRAC_TRBV5-1.TRBJ2-1.TRBD2.TRBC2	TGTGCTCTGAAGTATACCGGCACTGCCAGTAAACTCACCTTT_TGCGCCAGCAGCTTGGAGCTAGCGGGCAATGAGCAGTTCTTC	CALKYTGTASKLTF_CASSLELAGNEQFF	TRAV9-2.TRAJ44.TRAC_TGTGCTCTGAAGTATACCGGCACTGCCAGTAAACTCACCTTT_TRBV5-1.TRBJ2-1.TRBD2.TRBC2_TGCGCCAGCAGCTTGGAGCTAGCGGGCAATGAGCAGTTCTTC
P1_P_ATAACGCGTCACTGGC	P1	P	TRAV25.TRAJ33.TRAC	CAGPRDSNYQLIW	TGTGCAGGGCCGCGGGATAGCAACTATCAGTTAATCTGG	TRBV11-3.TRBJ2-3.None.TRBC2	CASSLSRDGDTQYF	TGTGCCAGCAGCTTATCTAGAGACGGAGATACGCAGTATTTT	TRAV25.TRAJ33.TRAC_TRBV11-3.TRBJ2-3.None.TRBC2	TGTGCAGGGCCGCGGGATAGCAACTATCAGTTAATCTGG_TGTGCCAGCAGCTTATCTAGAGACGGAGATACGCAGTATTTT	CAGPRDSNYQLIW_CASSLSRDGDTQYF	TRAV25.TRAJ33.TRAC_TGTGCAGGGCCGCGGGATAGCAACTATCAGTTAATCTGG_TRBV11-3.TRBJ2-3.None.TRBC2_TGTGCCAGCAGCTTATCTAGAGACGGAGATACGCAGTATTTT
P1_P_ATAACGCGTCGACTGC	P1	P	NA	NA	NA	TRBV18.TRBJ2-5.TRBD1.TRBC2	CASSQSGTLETQYF	TGTGCCAGCTCACAGTCCGGGACATTGGAGACCCAGTACTTC	NA_TRBV18.TRBJ2-5.TRBD1.TRBC2	NA_TGTGCCAGCTCACAGTCCGGGACATTGGAGACCCAGTACTTC	NA_CASSQSGTLETQYF	NA_NA_TRBV18.TRBJ2-5.TRBD1.TRBC2_TGTGCCAGCTCACAGTCCGGGACATTGGAGACCCAGTACTTC
P1_P_ATAACGCGTTCGGGCT	P1	P	TRAV12-2.TRAJ35.TRAC	CAVIGRGFGNVLHC	TGTGCCGTGATAGGGAGGGGCTTTGGGAATGTGCTGCATTGC	TRBV5-6.TRBJ1-4.TRBD1.TRBC1	CASSLGTWETNEKLFF	TGTGCCAGCAGCCTGGGGACATGGGAAACTAATGAAAAACTGTTTTTT	TRAV12-2.TRAJ35.TRAC_TRBV5-6.TRBJ1-4.TRBD1.TRBC1	TGTGCCGTGATAGGGAGGGGCTTTGGGAATGTGCTGCATTGC_TGTGCCAGCAGCCTGGGGACATGGGAAACTAATGAAAAACTGTTTTTT	CAVIGRGFGNVLHC_CASSLGTWETNEKLFF	TRAV12-2.TRAJ35.TRAC_TGTGCCGTGATAGGGAGGGGCTTTGGGAATGTGCTGCATTGC_TRBV5-6.TRBJ1-4.TRBD1.TRBC1_TGTGCCAGCAGCCTGGGGACATGGGAAACTAATGAAAAACTGTTTTTT
P1_P_ATAACGCTCTCGTTTA	P1	P	NA	NA	NA	TRBV10-3.TRBJ2-1.TRBD1.TRBC2	CAITRDSSYNEQFF	TGTGCCATCACTCGGGACAGCTCCTACAATGAGCAGTTCTTC	NA_TRBV10-3.TRBJ2-1.TRBD1.TRBC2	NA_TGTGCCATCACTCGGGACAGCTCCTACAATGAGCAGTTCTTC	NA_CAITRDSSYNEQFF	NA_NA_TRBV10-3.TRBJ2-1.TRBD1.TRBC2_TGTGCCATCACTCGGGACAGCTCCTACAATGAGCAGTTCTTC
P1_P_ATAACGCTCTCTTATG	P1	P	TRAV26-2.TRAJ26.TRAC	CILNNYGQNFVF	TGCATCCTGAATAACTATGGTCAGAATTTTGTCTTT	TRBV3-1.TRBJ2-7.None.TRBC2	CASSHSFYEQYF	TGTGCCAGCAGCCACTCCTTCTACGAGCAGTACTTC	TRAV26-2.TRAJ26.TRAC_TRBV3-1.TRBJ2-7.None.TRBC2	TGCATCCTGAATAACTATGGTCAGAATTTTGTCTTT_TGTGCCAGCAGCCACTCCTTCTACGAGCAGTACTTC	CILNNYGQNFVF_CASSHSFYEQYF	TRAV26-2.TRAJ26.TRAC_TGCATCCTGAATAACTATGGTCAGAATTTTGTCTTT_TRBV3-1.TRBJ2-7.None.TRBC2_TGTGCCAGCAGCCACTCCTTCTACGAGCAGTACTTC
P1_P_ATAAGAGCAAGAGTCG	P1	P	NA	CATPWTSRRPQHF	TGTGCCACCCCCTGGACCTCGCGGAGGCCCCAGCATTTT	TRBV28.TRBJ1-1.TRBD1.TRBC1	CASRGGYTNTEAFF	TGTGCCAGCCGAGGGGGATATACCAACACTGAAGCTTTCTTT	NA_TRBV28.TRBJ1-1.TRBD1.TRBC1	TGTGCCACCCCCTGGACCTCGCGGAGGCCCCAGCATTTT_TGTGCCAGCCGAGGGGGATATACCAACACTGAAGCTTTCTTT	CATPWTSRRPQHF_CASRGGYTNTEAFF	NA_TGTGCCACCCCCTGGACCTCGCGGAGGCCCCAGCATTTT_TRBV28.TRBJ1-1.TRBD1.TRBC1_TGTGCCAGCCGAGGGGGATATACCAACACTGAAGCTTTCTTT
P1_P_ATAAGAGCACGCTTTC	P1	P	NA	NA	NA	TRBV24-1.TRBJ2-2.None.TRBC2	CATSDFPSYTGELFF	TGTGCCACCAGTGATTTTCCCAGTTACACCGGGGAGCTGTTTTTT	NA_TRBV24-1.TRBJ2-2.None.TRBC2	NA_TGTGCCACCAGTGATTTTCCCAGTTACACCGGGGAGCTGTTTTTT	NA_CATSDFPSYTGELFF	NA_NA_TRBV24-1.TRBJ2-2.None.TRBC2_TGTGCCACCAGTGATTTTCCCAGTTACACCGGGGAGCTGTTTTTT
P1_P_ATAAGAGCACGTCAGC	P1	P	NA	NA	NA	TRBV7-9.TRBJ2-4.TRBD2.TRBC2	CASSPLGLSDIQYF	TGTGCCAGCAGCCCCCTCGGACTAAGCGACATTCAGTACTTC	NA_TRBV7-9.TRBJ2-4.TRBD2.TRBC2	NA_TGTGCCAGCAGCCCCCTCGGACTAAGCGACATTCAGTACTTC	NA_CASSPLGLSDIQYF	NA_NA_TRBV7-9.TRBJ2-4.TRBD2.TRBC2_TGTGCCAGCAGCCCCCTCGGACTAAGCGACATTCAGTACTTC
P1_P_ATAAGAGCATTCCTCG	P1	P	TRAV23DV6.TRAJ23.TRAC	CAARGRNQGGKLIF	TGTGCAGCAAGGGGTCGGAACCAGGGAGGAAAGCTTATCTTC	TRBV5-1.TRBJ2-1.None.TRBC2	CASSLTPMGNNEQFF	TGCGCCAGCAGCTTGACCCCGATGGGAAACAATGAGCAGTTCTTC	TRAV23DV6.TRAJ23.TRAC_TRBV5-1.TRBJ2-1.None.TRBC2	TGTGCAGCAAGGGGTCGGAACCAGGGAGGAAAGCTTATCTTC_TGCGCCAGCAGCTTGACCCCGATGGGAAACAATGAGCAGTTCTTC	CAARGRNQGGKLIF_CASSLTPMGNNEQFF	TRAV23DV6.TRAJ23.TRAC_TGTGCAGCAAGGGGTCGGAACCAGGGAGGAAAGCTTATCTTC_TRBV5-1.TRBJ2-1.None.TRBC2_TGCGCCAGCAGCTTGACCCCGATGGGAAACAATGAGCAGTTCTTC
P1_P_ATAAGAGGTCGGCACT	P1	P	TRAV12-3.TRAJ54.TRAC	CAMRIQGAQKLVF	TGTGCAATGAGAATTCAGGGAGCCCAGAAGCTGGTATTT	TRBV12-4.TRBJ2-4.None.TRBC2	CASSSSLENIQYF	TGTGCCAGCAGTTCCTCATTGGAAAACATTCAGTACTTC	TRAV12-3.TRAJ54.TRAC_TRBV12-4.TRBJ2-4.None.TRBC2	TGTGCAATGAGAATTCAGGGAGCCCAGAAGCTGGTATTT_TGTGCCAGCAGTTCCTCATTGGAAAACATTCAGTACTTC	CAMRIQGAQKLVF_CASSSSLENIQYF	TRAV12-3.TRAJ54.TRAC_TGTGCAATGAGAATTCAGGGAGCCCAGAAGCTGGTATTT_TRBV12-4.TRBJ2-4.None.TRBC2_TGTGCCAGCAGTTCCTCATTGGAAAACATTCAGTACTTC
P1_P_ATAAGAGGTCTTCAAG	P1	P	TRAV1-2.TRAJ36.TRAC	CAVRDPTGANNLFF	TGTGCTGTGAGAGACCCAACTGGGGCAAACAACCTCTTCTTT	TRBV6-1.TRBJ2-7.None.TRBC2	CASSERTEPGEQYV	TGTGCCAGCAGTGAACGGACGGAACCAGGCGAGCAGTACGTC	TRAV1-2.TRAJ36.TRAC_TRBV6-1.TRBJ2-7.None.TRBC2	TGTGCTGTGAGAGACCCAACTGGGGCAAACAACCTCTTCTTT_TGTGCCAGCAGTGAACGGACGGAACCAGGCGAGCAGTACGTC	CAVRDPTGANNLFF_CASSERTEPGEQYV	TRAV1-2.TRAJ36.TRAC_TGTGCTGTGAGAGACCCAACTGGGGCAAACAACCTCTTCTTT_TRBV6-1.TRBJ2-7.None.TRBC2_TGTGCCAGCAGTGAACGGACGGAACCAGGCGAGCAGTACGTC
P1_P_ATAAGAGGTTGTACAC	P1	P	TRAV38-2DV8.TRAJ34.TRAC	CAYRRPGRADTDKLIF	TGTGCTTATAGGAGGCCCGGAAGAGCAGACACCGACAAGCTCATCTTT	TRBV5-1.TRBJ2-5.TRBD2.TRBC2	CASSISGRGQETQYF	TGCGCCAGCAGCATTAGCGGGAGGGGACAAGAGACCCAGTACTTC	TRAV38-2DV8.TRAJ34.TRAC_TRBV5-1.TRBJ2-5.TRBD2.TRBC2	TGTGCTTATAGGAGGCCCGGAAGAGCAGACACCGACAAGCTCATCTTT_TGCGCCAGCAGCATTAGCGGGAGGGGACAAGAGACCCAGTACTTC	CAYRRPGRADTDKLIF_CASSISGRGQETQYF	TRAV38-2DV8.TRAJ34.TRAC_TGTGCTTATAGGAGGCCCGGAAGAGCAGACACCGACAAGCTCATCTTT_TRBV5-1.TRBJ2-5.TRBD2.TRBC2_TGCGCCAGCAGCATTAGCGGGAGGGGACAAGAGACCCAGTACTTC
P1_P_ATAAGAGTCCACTGGG	P1	P	NA	NA	NA	TRBV28.TRBJ2-1.TRBD1.TRBC2	CASRTGGTSPLEQFF	TGTGCCAGCAGGACGGGGGGGACTTCGCCCTTGGAGCAGTTCTTC	NA_TRBV28.TRBJ2-1.TRBD1.TRBC2	NA_TGTGCCAGCAGGACGGGGGGGACTTCGCCCTTGGAGCAGTTCTTC	NA_CASRTGGTSPLEQFF	NA_NA_TRBV28.TRBJ2-1.TRBD1.TRBC2_TGTGCCAGCAGGACGGGGGGGACTTCGCCCTTGGAGCAGTTCTTC
P1_P_ATAGACCAGCAATATG	P1	P	NA	NA	NA	TRBV6-1.TRBJ2-7.TRBD1.TRBC2	CASKQGQARQQYF	TGTGCCAGCAAACAGGGACAGGCGAGACAGCAGTACTTC	NA_TRBV6-1.TRBJ2-7.TRBD1.TRBC2	NA_TGTGCCAGCAAACAGGGACAGGCGAGACAGCAGTACTTC	NA_CASKQGQARQQYF	NA_NA_TRBV6-1.TRBJ2-7.TRBD1.TRBC2_TGTGCCAGCAAACAGGGACAGGCGAGACAGCAGTACTTC
P1_P_ATAGACCCAAACGCGA	P1	P	TRAV8-3.TRAJ48.TRAC	CAVGASNFGNEKLTF	TGTGCTGTGGGTGCATCTAACTTTGGAAATGAGAAATTAACCTTT	TRBV15.TRBJ2-3.TRBD1.TRBC2	CATSEGALGVWTDTQYF	TGTGCCACCAGTGAAGGAGCTTTAGGGGTTTGGACAGATACGCAGTATTTT	TRAV8-3.TRAJ48.TRAC_TRBV15.TRBJ2-3.TRBD1.TRBC2	TGTGCTGTGGGTGCATCTAACTTTGGAAATGAGAAATTAACCTTT_TGTGCCACCAGTGAAGGAGCTTTAGGGGTTTGGACAGATACGCAGTATTTT	CAVGASNFGNEKLTF_CATSEGALGVWTDTQYF	TRAV8-3.TRAJ48.TRAC_TGTGCTGTGGGTGCATCTAACTTTGGAAATGAGAAATTAACCTTT_TRBV15.TRBJ2-3.TRBD1.TRBC2_TGTGCCACCAGTGAAGGAGCTTTAGGGGTTTGGACAGATACGCAGTATTTT
P1_P_ATAGACCCAATGGATA	P1	P	NA	NA	NA	TRBV6-1.TRBJ2-2.TRBD1.TRBC2	CASIPSGGTGELFF	TGTGCCAGCATCCCTTCGGGGGGCACCGGGGAGCTGTTTTTT	NA_TRBV6-1.TRBJ2-2.TRBD1.TRBC2	NA_TGTGCCAGCATCCCTTCGGGGGGCACCGGGGAGCTGTTTTTT	NA_CASIPSGGTGELFF	NA_NA_TRBV6-1.TRBJ2-2.TRBD1.TRBC2_TGTGCCAGCATCCCTTCGGGGGGCACCGGGGAGCTGTTTTTT
P1_P_ATAGACCCACGAAATA	P1	P	TRAV13-2.TRAJ20.TRAC	CAENGDDYKLSF	TGTGCAGAGAATGGAGACGACTACAAGCTCAGCTTT	TRBV7-3.TRBJ2-3.TRBD1.TRBC2	CASSSGTRADTQYF	TGTGCCAGCAGCTCCGGGACACGGGCAGATACGCAGTATTTT	TRAV13-2.TRAJ20.TRAC_TRBV7-3.TRBJ2-3.TRBD1.TRBC2	TGTGCAGAGAATGGAGACGACTACAAGCTCAGCTTT_TGTGCCAGCAGCTCCGGGACACGGGCAGATACGCAGTATTTT	CAENGDDYKLSF_CASSSGTRADTQYF	TRAV13-2.TRAJ20.TRAC_TGTGCAGAGAATGGAGACGACTACAAGCTCAGCTTT_TRBV7-3.TRBJ2-3.TRBD1.TRBC2_TGTGCCAGCAGCTCCGGGACACGGGCAGATACGCAGTATTTT
P1_P_ATAGACCTCTGCTGTC	P1	P	TRAV26-1.TRAJ45.TRAC	CIVRVEGGGADGLTF	TGCATCGTCAGAGTCGAAGGAGGAGGTGCTGACGGACTCACCTTT	TRBV20-1.TRBJ2-6.TRBD1.TRBC2	CSARDRGLGGANVLTF	TGCAGTGCTAGGGACAGGGGGCTAGGTGGGGCCAACGTCCTGACTTTC	TRAV26-1.TRAJ45.TRAC_TRBV20-1.TRBJ2-6.TRBD1.TRBC2	TGCATCGTCAGAGTCGAAGGAGGAGGTGCTGACGGACTCACCTTT_TGCAGTGCTAGGGACAGGGGGCTAGGTGGGGCCAACGTCCTGACTTTC	CIVRVEGGGADGLTF_CSARDRGLGGANVLTF	TRAV26-1.TRAJ45.TRAC_TGCATCGTCAGAGTCGAAGGAGGAGGTGCTGACGGACTCACCTTT_TRBV20-1.TRBJ2-6.TRBD1.TRBC2_TGCAGTGCTAGGGACAGGGGGCTAGGTGGGGCCAACGTCCTGACTTTC
P1_P_ATCACGAAGCTAAGAT	P1	P	NA	NA	NA	TRBV19.TRBJ2-2.None.TRBC2	CASSIDGSGELFF	TGTGCCAGTAGTATCGACGGCTCCGGGGAGCTGTTTTTT	NA_TRBV19.TRBJ2-2.None.TRBC2	NA_TGTGCCAGTAGTATCGACGGCTCCGGGGAGCTGTTTTTT	NA_CASSIDGSGELFF	NA_NA_TRBV19.TRBJ2-2.None.TRBC2_TGTGCCAGTAGTATCGACGGCTCCGGGGAGCTGTTTTTT
P1_P_ATCACGAAGTGCCATT	P1	P	TRAV17.TRAJ20.TRAC	CATFNDYKLSF	TGTGCTACGTTTAACGACTACAAGCTCAGCTTT	TRBV6-3.TRBJ2-1.TRBD2.TRBC2	CASSLAGPNEQFF	TGTGCCAGCAGTTTAGCGGGCCCTAATGAGCAGTTCTTC	TRAV17.TRAJ20.TRAC_TRBV6-3.TRBJ2-1.TRBD2.TRBC2	TGTGCTACGTTTAACGACTACAAGCTCAGCTTT_TGTGCCAGCAGTTTAGCGGGCCCTAATGAGCAGTTCTTC	CATFNDYKLSF_CASSLAGPNEQFF	TRAV17.TRAJ20.TRAC_TGTGCTACGTTTAACGACTACAAGCTCAGCTTT_TRBV6-3.TRBJ2-1.TRBD2.TRBC2_TGTGCCAGCAGTTTAGCGGGCCCTAATGAGCAGTTCTTC
P1_P_ATCACGAAGTGTACTC	P1	P	NA	NA	NA	TRBV5-4.TRBJ1-1.None.TRBC1	CASSRGSNTEAFF	TGTGCCAGCAGCCGCGGATCGAACACTGAAGCTTTCTTT	NA_TRBV5-4.TRBJ1-1.None.TRBC1	NA_TGTGCCAGCAGCCGCGGATCGAACACTGAAGCTTTCTTT	NA_CASSRGSNTEAFF	NA_NA_TRBV5-4.TRBJ1-1.None.TRBC1_TGTGCCAGCAGCCGCGGATCGAACACTGAAGCTTTCTTT
P1_P_ATCACGAAGTGTTAGA	P1	P	NA	NA	NA	TRBV2.TRBJ1-2.TRBD1.TRBC1	CASRVEGQSYGYTF	TGTGCCAGCAGGGTAGAGGGACAATCCTATGGCTACACCTTC	NA_TRBV2.TRBJ1-2.TRBD1.TRBC1	NA_TGTGCCAGCAGGGTAGAGGGACAATCCTATGGCTACACCTTC	NA_CASRVEGQSYGYTF	NA_NA_TRBV2.TRBJ1-2.TRBD1.TRBC1_TGTGCCAGCAGGGTAGAGGGACAATCCTATGGCTACACCTTC
P1_P_ATCACGACAAGGACTG	P1	P	NA	NA	NA	TRBV12-4.TRBJ1-4.TRBD1.TRBC1	CASTGQSINEKLFF	TGTGCCAGCACGGGACAGTCGATTAATGAAAAACTGTTTTTT	NA_TRBV12-4.TRBJ1-4.TRBD1.TRBC1	NA_TGTGCCAGCACGGGACAGTCGATTAATGAAAAACTGTTTTTT	NA_CASTGQSINEKLFF	NA_NA_TRBV12-4.TRBJ1-4.TRBD1.TRBC1_TGTGCCAGCACGGGACAGTCGATTAATGAAAAACTGTTTTTT
P1_P_ATCACGACAATGCCAT	P1	P	TRAV12-3.TRAJ10.TRAC	CAMSAATGGGNKLTF	TGTGCAATGAGCGCAGCCACGGGAGGAGGAAACAAACTCACCTTT	TRBV10-3.TRBJ2-3.TRBD2.TRBC2	CAISGGLAKGSTDTQYF	TGTGCCATCAGTGGGGGGCTAGCTAAAGGTAGCACAGATACGCAGTATTTT	TRAV12-3.TRAJ10.TRAC_TRBV10-3.TRBJ2-3.TRBD2.TRBC2	TGTGCAATGAGCGCAGCCACGGGAGGAGGAAACAAACTCACCTTT_TGTGCCATCAGTGGGGGGCTAGCTAAAGGTAGCACAGATACGCAGTATTTT	CAMSAATGGGNKLTF_CAISGGLAKGSTDTQYF	TRAV12-3.TRAJ10.TRAC_TGTGCAATGAGCGCAGCCACGGGAGGAGGAAACAAACTCACCTTT_TRBV10-3.TRBJ2-3.TRBD2.TRBC2_TGTGCCATCAGTGGGGGGCTAGCTAAAGGTAGCACAGATACGCAGTATTTT
P1_P_ATCACGAGTTTGACAC	P1	P	TRAV38-2DV8.TRAJ43.TRAC	CAYMKNDMRF	TGTGCTTATATGAAGAATGACATGCGCTTT	TRBV18.TRBJ2-1.None.TRBC2;TRBV5-1.TRBJ1-6.None.TRBC1	CASSPPDDYNEQFF;CASSLGPINSPLHF	TGTGCCAGCTCACCACCGGACGACTACAATGAGCAGTTCTTC;TGCGCCAGCAGCTTGGGACCCATAAATTCACCCCTCCACTTT	TRAV38-2DV8.TRAJ43.TRAC_TRBV18.TRBJ2-1.None.TRBC2;TRBV5-1.TRBJ1-6.None.TRBC1	TGTGCTTATATGAAGAATGACATGCGCTTT_TGTGCCAGCTCACCACCGGACGACTACAATGAGCAGTTCTTC;TGCGCCAGCAGCTTGGGACCCATAAATTCACCCCTCCACTTT	CAYMKNDMRF_CASSPPDDYNEQFF;CASSLGPINSPLHF	TRAV38-2DV8.TRAJ43.TRAC_TGTGCTTATATGAAGAATGACATGCGCTTT_TRBV18.TRBJ2-1.None.TRBC2;TRBV5-1.TRBJ1-6.None.TRBC1_TGTGCCAGCTCACCACCGGACGACTACAATGAGCAGTTCTTC;TGCGCCAGCAGCTTGGGACCCATAAATTCACCCCTCCACTTT
P1_P_ATCACGATCCCATTTA	P1	P	TRAV29DV5.TRAJ52.TRAC	CAARTAGGTSYGKLTF	TGTGCAGCACGAACTGCTGGTGGTACTAGCTATGGAAAGCTGACATTT	TRBV6-5.TRBJ1-6.None.TRBC1	CASSYTAVPRANSPLHF	TGTGCCAGCAGTTACACGGCCGTCCCCAGAGCTAATTCACCCCTCCACTTT	TRAV29DV5.TRAJ52.TRAC_TRBV6-5.TRBJ1-6.None.TRBC1	TGTGCAGCACGAACTGCTGGTGGTACTAGCTATGGAAAGCTGACATTT_TGTGCCAGCAGTTACACGGCCGTCCCCAGAGCTAATTCACCCCTCCACTTT	CAARTAGGTSYGKLTF_CASSYTAVPRANSPLHF	TRAV29DV5.TRAJ52.TRAC_TGTGCAGCACGAACTGCTGGTGGTACTAGCTATGGAAAGCTGACATTT_TRBV6-5.TRBJ1-6.None.TRBC1_TGTGCCAGCAGTTACACGGCCGTCCCCAGAGCTAATTCACCCCTCCACTTT
P1_P_ATCACGATCTATGTGG	P1	P	NA	NA	NA	TRBV7-9.TRBJ1-2.None.TRBC1	CASSLVDGYTF	TGTGCCAGCAGCTTAGTGGACGGCTACACCTTC	NA_TRBV7-9.TRBJ1-2.None.TRBC1	NA_TGTGCCAGCAGCTTAGTGGACGGCTACACCTTC	NA_CASSLVDGYTF	NA_NA_TRBV7-9.TRBJ1-2.None.TRBC1_TGTGCCAGCAGCTTAGTGGACGGCTACACCTTC
P1_P_ATCATCTAGAGGTTGC	P1	P	NA	NA	NA	TRBV9.TRBJ1-4.TRBD1.TRBC1	CASSRGQHNPGEKLFF	TGTGCCAGCAGCCGCGGACAGCATAATCCGGGGGAAAAACTGTTTTTT	NA_TRBV9.TRBJ1-4.TRBD1.TRBC1	NA_TGTGCCAGCAGCCGCGGACAGCATAATCCGGGGGAAAAACTGTTTTTT	NA_CASSRGQHNPGEKLFF	NA_NA_TRBV9.TRBJ1-4.TRBD1.TRBC1_TGTGCCAGCAGCCGCGGACAGCATAATCCGGGGGAAAAACTGTTTTTT
P1_P_ATCATCTCAAGCGCTC	P1	P	TRAV26-1.TRAJ50.TRAC	CIVRKTSYDKVIF	TGCATCGTCAGAAAAACCTCCTACGACAAGGTGATATTT	TRBV6-5.TRBJ2-7.TRBD2.TRBC2	CASSYQQGGYEQYF	TGTGCCAGCAGTTACCAACAGGGAGGGTACGAGCAGTACTTC	TRAV26-1.TRAJ50.TRAC_TRBV6-5.TRBJ2-7.TRBD2.TRBC2	TGCATCGTCAGAAAAACCTCCTACGACAAGGTGATATTT_TGTGCCAGCAGTTACCAACAGGGAGGGTACGAGCAGTACTTC	CIVRKTSYDKVIF_CASSYQQGGYEQYF	TRAV26-1.TRAJ50.TRAC_TGCATCGTCAGAAAAACCTCCTACGACAAGGTGATATTT_TRBV6-5.TRBJ2-7.TRBD2.TRBC2_TGTGCCAGCAGTTACCAACAGGGAGGGTACGAGCAGTACTTC
P1_P_ATCATCTCAAGCTGGA	P1	P	TRAV13-2.TRAJ20.TRAC	CAEFSWDYKLSF	TGTGCAGAGTTCTCGTGGGACTACAAGCTCAGCTTT	TRBV5-1.TRBJ1-2.TRBD1.TRBC1	CASSSDRNYGYTF	TGCGCCAGCAGCTCGGACAGGAACTATGGCTACACCTTC	TRAV13-2.TRAJ20.TRAC_TRBV5-1.TRBJ1-2.TRBD1.TRBC1	TGTGCAGAGTTCTCGTGGGACTACAAGCTCAGCTTT_TGCGCCAGCAGCTCGGACAGGAACTATGGCTACACCTTC	CAEFSWDYKLSF_CASSSDRNYGYTF	TRAV13-2.TRAJ20.TRAC_TGTGCAGAGTTCTCGTGGGACTACAAGCTCAGCTTT_TRBV5-1.TRBJ1-2.TRBD1.TRBC1_TGCGCCAGCAGCTCGGACAGGAACTATGGCTACACCTTC
P1_P_ATCATCTCACCAGTTA	P1	P	TRAV12-1.TRAJ20.TRAC	CVVKYDYKLSF	TGTGTGGTGAAGTACGACTACAAGCTCAGCTTT	TRBV7-2.TRBJ1-5.TRBD1.TRBC1	CASSLRTGGQPQHF	TGTGCCAGCAGCTTAAGAACAGGGGGTCAGCCCCAGCATTTT	TRAV12-1.TRAJ20.TRAC_TRBV7-2.TRBJ1-5.TRBD1.TRBC1	TGTGTGGTGAAGTACGACTACAAGCTCAGCTTT_TGTGCCAGCAGCTTAAGAACAGGGGGTCAGCCCCAGCATTTT	CVVKYDYKLSF_CASSLRTGGQPQHF	TRAV12-1.TRAJ20.TRAC_TGTGTGGTGAAGTACGACTACAAGCTCAGCTTT_TRBV7-2.TRBJ1-5.TRBD1.TRBC1_TGTGCCAGCAGCTTAAGAACAGGGGGTCAGCCCCAGCATTTT
P1_P_ATCATCTCAGGTCCAC	P1	P	NA	NA	NA	TRBV29-1.TRBJ1-2.TRBD1.TRBC1	CSGYTGTYGYTF	TGCAGCGGATACACAGGGACCTATGGCTACACCTTC	NA_TRBV29-1.TRBJ1-2.TRBD1.TRBC1	NA_TGCAGCGGATACACAGGGACCTATGGCTACACCTTC	NA_CSGYTGTYGYTF	NA_NA_TRBV29-1.TRBJ1-2.TRBD1.TRBC1_TGCAGCGGATACACAGGGACCTATGGCTACACCTTC
P1_P_ATCATCTGTCAACATC	P1	P	NA	NA	NA	TRBV5-4.TRBJ2-3.None.TRBC2	CASTWDSLTDTQYF	TGTGCCAGCACCTGGGACTCTCTTACGGATACGCAGTATTTT	NA_TRBV5-4.TRBJ2-3.None.TRBC2	NA_TGTGCCAGCACCTGGGACTCTCTTACGGATACGCAGTATTTT	NA_CASTWDSLTDTQYF	NA_NA_TRBV5-4.TRBJ2-3.None.TRBC2_TGTGCCAGCACCTGGGACTCTCTTACGGATACGCAGTATTTT
P1_P_ATCATCTTCAGCATGT	P1	P	TRAV8-3.TRAJ6.TRAC	CAESGGSYIPTF	TGTGCTGAGTCAGGAGGAAGCTACATACCTACATTT	TRBV12-3.TRBJ2-3.TRBD2.TRBC2	CASSRTSGGADTQYF	TGTGCCAGCAGTCGGACTAGCGGGGGGGCAGATACGCAGTATTTT	TRAV8-3.TRAJ6.TRAC_TRBV12-3.TRBJ2-3.TRBD2.TRBC2	TGTGCTGAGTCAGGAGGAAGCTACATACCTACATTT_TGTGCCAGCAGTCGGACTAGCGGGGGGGCAGATACGCAGTATTTT	CAESGGSYIPTF_CASSRTSGGADTQYF	TRAV8-3.TRAJ6.TRAC_TGTGCTGAGTCAGGAGGAAGCTACATACCTACATTT_TRBV12-3.TRBJ2-3.TRBD2.TRBC2_TGTGCCAGCAGTCGGACTAGCGGGGGGGCAGATACGCAGTATTTT
P1_P_ATCATGGAGACATAAC	P1	P	TRAV8-4.TRAJ39.TRAC	CAVVNNAGNMLTF	TGTGCTGTGGTTAATAATGCAGGCAACATGCTCACCTTT	TRBV7-3.TRBJ2-2.TRBD1.TRBC2	CASRNRANTGELFF	TGTGCCAGCAGAAACAGGGCGAACACCGGGGAGCTGTTTTTT	TRAV8-4.TRAJ39.TRAC_TRBV7-3.TRBJ2-2.TRBD1.TRBC2	TGTGCTGTGGTTAATAATGCAGGCAACATGCTCACCTTT_TGTGCCAGCAGAAACAGGGCGAACACCGGGGAGCTGTTTTTT	CAVVNNAGNMLTF_CASRNRANTGELFF	TRAV8-4.TRAJ39.TRAC_TGTGCTGTGGTTAATAATGCAGGCAACATGCTCACCTTT_TRBV7-3.TRBJ2-2.TRBD1.TRBC2_TGTGCCAGCAGAAACAGGGCGAACACCGGGGAGCTGTTTTTT
P1_P_ATCATGGAGAGGTAGA	P1	P	TRAV8-1.TRAJ10.TRAC	CAVKQGATGGGNKLTF	TGTGCCGTGAAACAGGGGGCTACGGGAGGAGGAAACAAACTCACCTTT	TRBV6-3.TRBJ2-3.None.TRBC2	CASSYSMTDRMITDTQYF	TGTGCCAGCAGTTACTCGATGACGGACCGAATGATTACAGATACGCAGTATTTT	TRAV8-1.TRAJ10.TRAC_TRBV6-3.TRBJ2-3.None.TRBC2	TGTGCCGTGAAACAGGGGGCTACGGGAGGAGGAAACAAACTCACCTTT_TGTGCCAGCAGTTACTCGATGACGGACCGAATGATTACAGATACGCAGTATTTT	CAVKQGATGGGNKLTF_CASSYSMTDRMITDTQYF	TRAV8-1.TRAJ10.TRAC_TGTGCCGTGAAACAGGGGGCTACGGGAGGAGGAAACAAACTCACCTTT_TRBV6-3.TRBJ2-3.None.TRBC2_TGTGCCAGCAGTTACTCGATGACGGACCGAATGATTACAGATACGCAGTATTTT
P1_P_ATCATGGAGCCACCTG	P1	P	TRAV26-1.TRAJ50.TRAC	CIVRKTSYDKVIF	TGCATCGTCAGAAAAACCTCCTACGACAAGGTGATATTT	TRBV6-5.TRBJ2-7.TRBD2.TRBC2	CASSYQQGGYEQYF	TGTGCCAGCAGTTACCAACAGGGAGGGTACGAGCAGTACTTC	TRAV26-1.TRAJ50.TRAC_TRBV6-5.TRBJ2-7.TRBD2.TRBC2	TGCATCGTCAGAAAAACCTCCTACGACAAGGTGATATTT_TGTGCCAGCAGTTACCAACAGGGAGGGTACGAGCAGTACTTC	CIVRKTSYDKVIF_CASSYQQGGYEQYF	TRAV26-1.TRAJ50.TRAC_TGCATCGTCAGAAAAACCTCCTACGACAAGGTGATATTT_TRBV6-5.TRBJ2-7.TRBD2.TRBC2_TGTGCCAGCAGTTACCAACAGGGAGGGTACGAGCAGTACTTC
P1_P_ATCATGGCACCTGGTG	P1	P	TRAV14DV4.TRAJ9.TRAC	CAMREGRNTGGFKTIF	TGTGCAATGAGAGAGGGCCGAAATACTGGAGGCTTCAAAACTATCTTT	TRBV3-1.TRBJ1-4.TRBD1.TRBC1	CASSTTDRGRKKLFF	TGTGCCAGCAGCACCACGGACAGGGGGCGTAAAAAACTGTTTTTT	TRAV14DV4.TRAJ9.TRAC_TRBV3-1.TRBJ1-4.TRBD1.TRBC1	TGTGCAATGAGAGAGGGCCGAAATACTGGAGGCTTCAAAACTATCTTT_TGTGCCAGCAGCACCACGGACAGGGGGCGTAAAAAACTGTTTTTT	CAMREGRNTGGFKTIF_CASSTTDRGRKKLFF	TRAV14DV4.TRAJ9.TRAC_TGTGCAATGAGAGAGGGCCGAAATACTGGAGGCTTCAAAACTATCTTT_TRBV3-1.TRBJ1-4.TRBD1.TRBC1_TGTGCCAGCAGCACCACGGACAGGGGGCGTAAAAAACTGTTTTTT
P1_P_ATCATGGCAGTCGATT	P1	P	NA	NA	NA	TRBV11-1.TRBJ2-3.TRBD1.TRBC2	CASSPLEGVYTDTQYF	TGTGCCAGCAGCCCTCTGGAAGGGGTATATACAGATACGCAGTATTTT	NA_TRBV11-1.TRBJ2-3.TRBD1.TRBC2	NA_TGTGCCAGCAGCCCTCTGGAAGGGGTATATACAGATACGCAGTATTTT	NA_CASSPLEGVYTDTQYF	NA_NA_TRBV11-1.TRBJ2-3.TRBD1.TRBC2_TGTGCCAGCAGCCCTCTGGAAGGGGTATATACAGATACGCAGTATTTT
P1_P_ATCATGGGTAAACGCG	P1	P	TRAV13-2.TRAJ12.TRAC	CAESNMDSSYKLIF	TGTGCAGAGAGTAATATGGATAGCAGCTATAAATTGATCTTC	TRBV7-2.TRBJ1-1.None.TRBC1	CASSLGFLNTEAFF	TGTGCCAGCAGCTTAGGGTTTTTGAACACTGAAGCTTTCTTT	TRAV13-2.TRAJ12.TRAC_TRBV7-2.TRBJ1-1.None.TRBC1	TGTGCAGAGAGTAATATGGATAGCAGCTATAAATTGATCTTC_TGTGCCAGCAGCTTAGGGTTTTTGAACACTGAAGCTTTCTTT	CAESNMDSSYKLIF_CASSLGFLNTEAFF	TRAV13-2.TRAJ12.TRAC_TGTGCAGAGAGTAATATGGATAGCAGCTATAAATTGATCTTC_TRBV7-2.TRBJ1-1.None.TRBC1_TGTGCCAGCAGCTTAGGGTTTTTGAACACTGAAGCTTTCTTT
P1_P_ATCATGGGTCGAAAGC	P1	P	TRAV29DV5.TRAJ40.TRAC	CAATPRAGTYKYIF	TGTGCAGCCACCCCCAGGGCAGGAACCTACAAATACATCTTT	TRBV9.TRBJ2-1.TRBD2.TRBC2	CASSGGTPSSYNEQFF	TGTGCCAGCAGCGGCGGGACGCCAAGCTCCTACAATGAGCAGTTCTTC	TRAV29DV5.TRAJ40.TRAC_TRBV9.TRBJ2-1.TRBD2.TRBC2	TGTGCAGCCACCCCCAGGGCAGGAACCTACAAATACATCTTT_TGTGCCAGCAGCGGCGGGACGCCAAGCTCCTACAATGAGCAGTTCTTC	CAATPRAGTYKYIF_CASSGGTPSSYNEQFF	TRAV29DV5.TRAJ40.TRAC_TGTGCAGCCACCCCCAGGGCAGGAACCTACAAATACATCTTT_TRBV9.TRBJ2-1.TRBD2.TRBC2_TGTGCCAGCAGCGGCGGGACGCCAAGCTCCTACAATGAGCAGTTCTTC
P1_P_ATCATGGTCTGTCAAG	P1	P	TRAV17.TRAJ7.TRAC	CATSTHGNNRLAF	TGTGCTACGTCTACGCATGGGAACAACAGACTCGCTTTT	TRBV7-2.TRBJ1-6.TRBD1.TRBC1;TRBV21-1.TRBJ2-7.TRBD1.TRBC2	CASSSDRDRSPLHF;CASRTPGQVSYEQYF	TGTGCCAGCAGCTCAGACAGGGACCGTTCACCCCTCCACTTT;TGTGCCAGCAGGACGCCGGGACAGGTATCCTACGAGCAGTACTTC	TRAV17.TRAJ7.TRAC_TRBV7-2.TRBJ1-6.TRBD1.TRBC1;TRBV21-1.TRBJ2-7.TRBD1.TRBC2	TGTGCTACGTCTACGCATGGGAACAACAGACTCGCTTTT_TGTGCCAGCAGCTCAGACAGGGACCGTTCACCCCTCCACTTT;TGTGCCAGCAGGACGCCGGGACAGGTATCCTACGAGCAGTACTTC	CATSTHGNNRLAF_CASSSDRDRSPLHF;CASRTPGQVSYEQYF	TRAV17.TRAJ7.TRAC_TGTGCTACGTCTACGCATGGGAACAACAGACTCGCTTTT_TRBV7-2.TRBJ1-6.TRBD1.TRBC1;TRBV21-1.TRBJ2-7.TRBD1.TRBC2_TGTGCCAGCAGCTCAGACAGGGACCGTTCACCCCTCCACTTT;TGTGCCAGCAGGACGCCGGGACAGGTATCCTACGAGCAGTACTTC
P1_P_ATCCACCAGAGCCCAA	P1	P	TRAV5.TRAJ13.TRAC	CAESRSGGYQKVTF	TGTGCAGAGAGTCGATCTGGGGGTTACCAGAAAGTTACCTTT	TRBV7-8.TRBJ2-5.TRBD1.TRBC2	CASSLRVWDSQETQYF	TGTGCCAGCAGCTTAAGGGTTTGGGACAGCCAAGAGACCCAGTACTTC	TRAV5.TRAJ13.TRAC_TRBV7-8.TRBJ2-5.TRBD1.TRBC2	TGTGCAGAGAGTCGATCTGGGGGTTACCAGAAAGTTACCTTT_TGTGCCAGCAGCTTAAGGGTTTGGGACAGCCAAGAGACCCAGTACTTC	CAESRSGGYQKVTF_CASSLRVWDSQETQYF	TRAV5.TRAJ13.TRAC_TGTGCAGAGAGTCGATCTGGGGGTTACCAGAAAGTTACCTTT_TRBV7-8.TRBJ2-5.TRBD1.TRBC2_TGTGCCAGCAGCTTAAGGGTTTGGGACAGCCAAGAGACCCAGTACTTC
P1_P_ATCCACCAGCGTAGTG	P1	P	TRAV26-1.TRAJ27.TRAC	CIAKERAGKSTF	TGCATCGCCAAGGAAAGGGCAGGCAAATCAACCTTT	TRBV7-8.TRBJ1-2.None.TRBC1	CASSLFGSGYGYTF	TGTGCCAGCAGCTTATTTGGTTCCGGTTATGGCTACACCTTC	TRAV26-1.TRAJ27.TRAC_TRBV7-8.TRBJ1-2.None.TRBC1	TGCATCGCCAAGGAAAGGGCAGGCAAATCAACCTTT_TGTGCCAGCAGCTTATTTGGTTCCGGTTATGGCTACACCTTC	CIAKERAGKSTF_CASSLFGSGYGYTF	TRAV26-1.TRAJ27.TRAC_TGCATCGCCAAGGAAAGGGCAGGCAAATCAACCTTT_TRBV7-8.TRBJ1-2.None.TRBC1_TGTGCCAGCAGCTTATTTGGTTCCGGTTATGGCTACACCTTC
P1_P_ATCCACCGTAAGTTCC	P1	P	TRAV13-1.TRAJ49.TRAC	CAASQLRAGNQFYF	TGTGCAGCAAGTCAACTGCGCGCCGGTAACCAGTTCTATTTT	TRBV20-1.TRBJ2-3.TRBD2.TRBC2	CSAPPRGDTQYF	TGCAGTGCTCCCCCTCGCGGGGATACGCAGTATTTT	TRAV13-1.TRAJ49.TRAC_TRBV20-1.TRBJ2-3.TRBD2.TRBC2	TGTGCAGCAAGTCAACTGCGCGCCGGTAACCAGTTCTATTTT_TGCAGTGCTCCCCCTCGCGGGGATACGCAGTATTTT	CAASQLRAGNQFYF_CSAPPRGDTQYF	TRAV13-1.TRAJ49.TRAC_TGTGCAGCAAGTCAACTGCGCGCCGGTAACCAGTTCTATTTT_TRBV20-1.TRBJ2-3.TRBD2.TRBC2_TGCAGTGCTCCCCCTCGCGGGGATACGCAGTATTTT
P1_P_ATCCACCGTGATAAGT	P1	P	TRAV2.TRAJ37.TRAC	CAVEDQDTGKLIF	TGTGCTGTGGAGGATCAGGACACAGGCAAACTAATCTTT	NA	NA	NA	TRAV2.TRAJ37.TRAC_NA	TGTGCTGTGGAGGATCAGGACACAGGCAAACTAATCTTT_NA	CAVEDQDTGKLIF_NA	TRAV2.TRAJ37.TRAC_TGTGCTGTGGAGGATCAGGACACAGGCAAACTAATCTTT_NA_NA
P1_P_ATCCACCTCAGGCCCA	P1	P	NA;TRAV26-1.TRAJ27.TRAC	CASSKAEELFF;CIVPYRGNAGKSTF	TGTGCCAGTAGTAAAGCGGAGGAGCTGTTTTTT;TGCATCGTCCCCTATAGGGGCAATGCAGGCAAATCAACCTTT	TRBV19.TRBJ2-2.None.TRBC2	CASSKAEELFF	TGTGCCAGTAGTAAAGCGGAGGAGCTGTTTTTT	NA;TRAV26-1.TRAJ27.TRAC_TRBV19.TRBJ2-2.None.TRBC2	TGTGCCAGTAGTAAAGCGGAGGAGCTGTTTTTT;TGCATCGTCCCCTATAGGGGCAATGCAGGCAAATCAACCTTT_TGTGCCAGTAGTAAAGCGGAGGAGCTGTTTTTT	CASSKAEELFF;CIVPYRGNAGKSTF_CASSKAEELFF	NA;TRAV26-1.TRAJ27.TRAC_TGTGCCAGTAGTAAAGCGGAGGAGCTGTTTTTT;TGCATCGTCCCCTATAGGGGCAATGCAGGCAAATCAACCTTT_TRBV19.TRBJ2-2.None.TRBC2_TGTGCCAGTAGTAAAGCGGAGGAGCTGTTTTTT
P1_P_ATCCACCTCCGGGTGT	P1	P	NA	NA	NA	TRBV12-4.TRBJ2-1.TRBD2.TRBC2	CASSRDRTRGNEQFF	TGTGCCAGCAGCCGTGACAGGACTCGCGGTAATGAGCAGTTCTTC	NA_TRBV12-4.TRBJ2-1.TRBD2.TRBC2	NA_TGTGCCAGCAGCCGTGACAGGACTCGCGGTAATGAGCAGTTCTTC	NA_CASSRDRTRGNEQFF	NA_NA_TRBV12-4.TRBJ2-1.TRBD2.TRBC2_TGTGCCAGCAGCCGTGACAGGACTCGCGGTAATGAGCAGTTCTTC
P1_P_ATCCGAAAGAAACGCC	P1	P	NA	NA	NA	TRBV4-3.TRBJ1-2.TRBD1.TRBC1	CASSQVTRIGGYTF	TGCGCCAGCAGCCAGGTTACAAGGATAGGGGGCTACACCTTC	NA_TRBV4-3.TRBJ1-2.TRBD1.TRBC1	NA_TGCGCCAGCAGCCAGGTTACAAGGATAGGGGGCTACACCTTC	NA_CASSQVTRIGGYTF	NA_NA_TRBV4-3.TRBJ1-2.TRBD1.TRBC1_TGCGCCAGCAGCCAGGTTACAAGGATAGGGGGCTACACCTTC
P1_P_ATCCGAAAGAACAATC	P1	P	TRAV14DV4.TRAJ15.TRAC;TRAV24.TRAJ33.TRAC	CAMREGRQAGTALIF;CAFRRRSNYQLIW	TGTGCAATGAGAGAAGGACGCCAGGCAGGAACTGCTCTGATCTTT;TGTGCCTTTAGAAGACGCAGCAACTATCAGTTAATCTGG	TRBV6-5.TRBJ2-2.None.TRBC2	CASSEEPTGELFF	TGTGCCAGCAGTGAAGAACCCACCGGGGAGCTGTTTTTT	TRAV14DV4.TRAJ15.TRAC;TRAV24.TRAJ33.TRAC_TRBV6-5.TRBJ2-2.None.TRBC2	TGTGCAATGAGAGAAGGACGCCAGGCAGGAACTGCTCTGATCTTT;TGTGCCTTTAGAAGACGCAGCAACTATCAGTTAATCTGG_TGTGCCAGCAGTGAAGAACCCACCGGGGAGCTGTTTTTT	CAMREGRQAGTALIF;CAFRRRSNYQLIW_CASSEEPTGELFF	TRAV14DV4.TRAJ15.TRAC;TRAV24.TRAJ33.TRAC_TGTGCAATGAGAGAAGGACGCCAGGCAGGAACTGCTCTGATCTTT;TGTGCCTTTAGAAGACGCAGCAACTATCAGTTAATCTGG_TRBV6-5.TRBJ2-2.None.TRBC2_TGTGCCAGCAGTGAAGAACCCACCGGGGAGCTGTTTTTT
P1_P_ATCCGAAAGCTGGAAC	P1	P	NA	NA	NA	TRBV6-6.TRBJ1-1.TRBD1.TRBC1	CASIRIGGGEAFF	TGTGCCAGCATTCGGATAGGGGGGGGTGAAGCTTTCTTT	NA_TRBV6-6.TRBJ1-1.TRBD1.TRBC1	NA_TGTGCCAGCATTCGGATAGGGGGGGGTGAAGCTTTCTTT	NA_CASIRIGGGEAFF	NA_NA_TRBV6-6.TRBJ1-1.TRBD1.TRBC1_TGTGCCAGCATTCGGATAGGGGGGGGTGAAGCTTTCTTT
P1_P_ATCCGAACATACTACG	P1	P	TRAV2.TRAJ37.TRAC	CAVEDQDTGKLIF	TGTGCTGTGGAGGATCAGGACACAGGCAAACTAATCTTT	TRBV2.TRBJ2-3.None.TRBC2	CASSAGIDTDTQYF	TGTGCCAGCAGTGCGGGGATCGACACAGATACGCAGTATTTT	TRAV2.TRAJ37.TRAC_TRBV2.TRBJ2-3.None.TRBC2	TGTGCTGTGGAGGATCAGGACACAGGCAAACTAATCTTT_TGTGCCAGCAGTGCGGGGATCGACACAGATACGCAGTATTTT	CAVEDQDTGKLIF_CASSAGIDTDTQYF	TRAV2.TRAJ37.TRAC_TGTGCTGTGGAGGATCAGGACACAGGCAAACTAATCTTT_TRBV2.TRBJ2-3.None.TRBC2_TGTGCCAGCAGTGCGGGGATCGACACAGATACGCAGTATTTT
P1_P_ATCCGAAGTAGTAGTA	P1	P	TRAV38-2DV8.TRAJ45.TRAC	CAYRRMRGGADGLTF	TGTGCTTATAGGAGGATGAGAGGAGGTGCTGACGGACTCACCTTT	TRBV28.TRBJ2-3.TRBD2.TRBC2	CASRRGGESADTQYF	TGTGCCAGCAGGCGCGGGGGGGAGTCGGCAGATACGCAGTATTTT	TRAV38-2DV8.TRAJ45.TRAC_TRBV28.TRBJ2-3.TRBD2.TRBC2	TGTGCTTATAGGAGGATGAGAGGAGGTGCTGACGGACTCACCTTT_TGTGCCAGCAGGCGCGGGGGGGAGTCGGCAGATACGCAGTATTTT	CAYRRMRGGADGLTF_CASRRGGESADTQYF	TRAV38-2DV8.TRAJ45.TRAC_TGTGCTTATAGGAGGATGAGAGGAGGTGCTGACGGACTCACCTTT_TRBV28.TRBJ2-3.TRBD2.TRBC2_TGTGCCAGCAGGCGCGGGGGGGAGTCGGCAGATACGCAGTATTTT
P1_P_ATCCGAAGTCGCATCG	P1	P	NA	NA	NA	TRBV3-1.TRBJ1-3.TRBD2.TRBC1	CASSQDVVGGPGNTIYF	TGTGCCAGCAGCCAAGATGTAGTGGGGGGACCTGGAAACACCATATATTTT	NA_TRBV3-1.TRBJ1-3.TRBD2.TRBC1	NA_TGTGCCAGCAGCCAAGATGTAGTGGGGGGACCTGGAAACACCATATATTTT	NA_CASSQDVVGGPGNTIYF	NA_NA_TRBV3-1.TRBJ1-3.TRBD2.TRBC1_TGTGCCAGCAGCCAAGATGTAGTGGGGGGACCTGGAAACACCATATATTTT
P1_P_ATCCGAATCGAGCCCA	P1	P	TRAV13-1.TRAJ43.TRAC	CAATFNDMRF	TGTGCAGCAACATTCAATGACATGCGCTTT	TRBV7-8.TRBJ1-1.TRBD1.TRBC1	CASSLDRGRRESEAFF	TGTGCCAGCAGCCTTGACAGGGGGCGCAGAGAATCTGAAGCTTTCTTT	TRAV13-1.TRAJ43.TRAC_TRBV7-8.TRBJ1-1.TRBD1.TRBC1	TGTGCAGCAACATTCAATGACATGCGCTTT_TGTGCCAGCAGCCTTGACAGGGGGCGCAGAGAATCTGAAGCTTTCTTT	CAATFNDMRF_CASSLDRGRRESEAFF	TRAV13-1.TRAJ43.TRAC_TGTGCAGCAACATTCAATGACATGCGCTTT_TRBV7-8.TRBJ1-1.TRBD1.TRBC1_TGTGCCAGCAGCCTTGACAGGGGGCGCAGAGAATCTGAAGCTTTCTTT
P1_P_ATCCGAATCTAACTGG	P1	P	TRAV12-2.TRAJ3.TRAC	CAFLNSSASKIIF	TGTGCCTTCTTAAACAGCAGTGCTTCCAAGATAATCTTT	TRBV5-1.TRBJ2-7.None.TRBC2	CASSFNSALSLIYEQYV	TGCGCCAGCAGCTTCAATTCGGCCTTAAGTCTGATCTACGAGCAGTACGTC	TRAV12-2.TRAJ3.TRAC_TRBV5-1.TRBJ2-7.None.TRBC2	TGTGCCTTCTTAAACAGCAGTGCTTCCAAGATAATCTTT_TGCGCCAGCAGCTTCAATTCGGCCTTAAGTCTGATCTACGAGCAGTACGTC	CAFLNSSASKIIF_CASSFNSALSLIYEQYV	TRAV12-2.TRAJ3.TRAC_TGTGCCTTCTTAAACAGCAGTGCTTCCAAGATAATCTTT_TRBV5-1.TRBJ2-7.None.TRBC2_TGCGCCAGCAGCTTCAATTCGGCCTTAAGTCTGATCTACGAGCAGTACGTC
P1_P_ATCGAGTAGGTGATTA	P1	P	TRAV26-2.TRAJ41.TRAC	CILRALSSGYALNF	TGCATCCTGAGAGCCTTGTCGTCCGGGTATGCACTCAACTTC	TRBV4-1.TRBJ1-4.None.TRBC1;TRBV7-3.TRBJ2-1.TRBD2.TRBC2	CASSQTRGEKLFF;CARSRGLADNEQFF	TGCGCCAGCAGCCAGACACGTGGGGAAAAACTGTTTTTT;TGTGCCCGAAGTAGGGGACTAGCGGACAATGAGCAGTTCTTC	TRAV26-2.TRAJ41.TRAC_TRBV4-1.TRBJ1-4.None.TRBC1;TRBV7-3.TRBJ2-1.TRBD2.TRBC2	TGCATCCTGAGAGCCTTGTCGTCCGGGTATGCACTCAACTTC_TGCGCCAGCAGCCAGACACGTGGGGAAAAACTGTTTTTT;TGTGCCCGAAGTAGGGGACTAGCGGACAATGAGCAGTTCTTC	CILRALSSGYALNF_CASSQTRGEKLFF;CARSRGLADNEQFF	TRAV26-2.TRAJ41.TRAC_TGCATCCTGAGAGCCTTGTCGTCCGGGTATGCACTCAACTTC_TRBV4-1.TRBJ1-4.None.TRBC1;TRBV7-3.TRBJ2-1.TRBD2.TRBC2_TGCGCCAGCAGCCAGACACGTGGGGAAAAACTGTTTTTT;TGTGCCCGAAGTAGGGGACTAGCGGACAATGAGCAGTTCTTC
P1_P_ATCGAGTCATGACGGA	P1	P	NA	NA	NA	TRBV11-2.TRBJ1-5.TRBD1.TRBC1	CASSRGGQVTQHF	TGTGCCAGCAGCCGGGGGGGACAGGTCACCCAGCATTTT	NA_TRBV11-2.TRBJ1-5.TRBD1.TRBC1	NA_TGTGCCAGCAGCCGGGGGGGACAGGTCACCCAGCATTTT	NA_CASSRGGQVTQHF	NA_NA_TRBV11-2.TRBJ1-5.TRBD1.TRBC1_TGTGCCAGCAGCCGGGGGGGACAGGTCACCCAGCATTTT
P1_P_ATCGAGTTCAGTCAGT	P1	P	TRAV9-2.TRAJ15.TRAC	CALSDSQAGTALIF	TGTGCTCTGAGTGACAGCCAGGCAGGAACTGCTCTGATCTTT	TRBV28.TRBJ1-2.TRBD1.TRBC1	CASNVRGQYYGYTF	TGTGCCAGCAACGTCCGGGGGCAGTACTATGGCTACACCTTC	TRAV9-2.TRAJ15.TRAC_TRBV28.TRBJ1-2.TRBD1.TRBC1	TGTGCTCTGAGTGACAGCCAGGCAGGAACTGCTCTGATCTTT_TGTGCCAGCAACGTCCGGGGGCAGTACTATGGCTACACCTTC	CALSDSQAGTALIF_CASNVRGQYYGYTF	TRAV9-2.TRAJ15.TRAC_TGTGCTCTGAGTGACAGCCAGGCAGGAACTGCTCTGATCTTT_TRBV28.TRBJ1-2.TRBD1.TRBC1_TGTGCCAGCAACGTCCGGGGGCAGTACTATGGCTACACCTTC
P1_P_ATCGAGTTCGAGGTAG	P1	P	TRAV35.TRAJ54.TRAC	CAGHPQGAQKLVF	TGTGCTGGGCATCCTCAGGGAGCCCAGAAGCTGGTATTT	TRBV19.TRBJ2-1.TRBD2.TRBC2	CASSLPEGGRGYNEQFF	TGTGCCAGTAGTCTACCGGAGGGCGGGAGGGGATACAATGAGCAGTTCTTC	TRAV35.TRAJ54.TRAC_TRBV19.TRBJ2-1.TRBD2.TRBC2	TGTGCTGGGCATCCTCAGGGAGCCCAGAAGCTGGTATTT_TGTGCCAGTAGTCTACCGGAGGGCGGGAGGGGATACAATGAGCAGTTCTTC	CAGHPQGAQKLVF_CASSLPEGGRGYNEQFF	TRAV35.TRAJ54.TRAC_TGTGCTGGGCATCCTCAGGGAGCCCAGAAGCTGGTATTT_TRBV19.TRBJ2-1.TRBD2.TRBC2_TGTGCCAGTAGTCTACCGGAGGGCGGGAGGGGATACAATGAGCAGTTCTTC
P1_P_ATCGAGTTCGGAGGTA	P1	P	TRAV38-1.TRAJ17.TRAC	CAFMDSWDAGNKLTF	TGTGCTTTCATGGACAGTTGGGATGCAGGCAACAAGCTAACTTTT	TRBV11-1.TRBJ2-3.TRBD1.TRBC2	CASSPLEGVYTDTQYF	TGTGCCAGCAGCCCTCTGGAAGGGGTATATACAGATACGCAGTATTTT	TRAV38-1.TRAJ17.TRAC_TRBV11-1.TRBJ2-3.TRBD1.TRBC2	TGTGCTTTCATGGACAGTTGGGATGCAGGCAACAAGCTAACTTTT_TGTGCCAGCAGCCCTCTGGAAGGGGTATATACAGATACGCAGTATTTT	CAFMDSWDAGNKLTF_CASSPLEGVYTDTQYF	TRAV38-1.TRAJ17.TRAC_TGTGCTTTCATGGACAGTTGGGATGCAGGCAACAAGCTAACTTTT_TRBV11-1.TRBJ2-3.TRBD1.TRBC2_TGTGCCAGCAGCCCTCTGGAAGGGGTATATACAGATACGCAGTATTTT
P1_P_ATCTACTGTAATTGGA	P1	P	TRAV8-4.TRAJ12.TRAC	CAVTRADSSYKLIF	TGTGCTGTGACCCGAGCGGATAGCAGCTATAAATTGATCTTC	TRBV4-2.TRBJ1-2.None.TRBC1	CASSQDISDYGYTF	TGTGCCAGCAGCCAAGATATAAGCGACTATGGCTACACCTTC	TRAV8-4.TRAJ12.TRAC_TRBV4-2.TRBJ1-2.None.TRBC1	TGTGCTGTGACCCGAGCGGATAGCAGCTATAAATTGATCTTC_TGTGCCAGCAGCCAAGATATAAGCGACTATGGCTACACCTTC	CAVTRADSSYKLIF_CASSQDISDYGYTF	TRAV8-4.TRAJ12.TRAC_TGTGCTGTGACCCGAGCGGATAGCAGCTATAAATTGATCTTC_TRBV4-2.TRBJ1-2.None.TRBC1_TGTGCCAGCAGCCAAGATATAAGCGACTATGGCTACACCTTC
P1_P_ATCTACTGTCTAGTGT	P1	P	NA	NA	NA	TRBV7-3.TRBJ2-4.TRBD1.TRBC2	CASSLGGSRGNFQYF	TGTGCCAGCAGCCTCGGGGGGAGCAGGGGAAACTTTCAGTACTTC	NA_TRBV7-3.TRBJ2-4.TRBD1.TRBC2	NA_TGTGCCAGCAGCCTCGGGGGGAGCAGGGGAAACTTTCAGTACTTC	NA_CASSLGGSRGNFQYF	NA_NA_TRBV7-3.TRBJ2-4.TRBD1.TRBC2_TGTGCCAGCAGCCTCGGGGGGAGCAGGGGAAACTTTCAGTACTTC
P1_P_ATCTACTGTCTCCATC	P1	P	TRAV38-2DV8.TRAJ57.TRAC	CAYRRGPQGGSEKLVF	TGTGCTTATAGGAGGGGTCCCCAGGGCGGATCTGAAAAGCTGGTCTTT	TRBV19.TRBJ2-5.None.TRBC2	CASSIDRKTQYF	TGTGCCAGTAGTATAGATCGCAAGACCCAGTACTTC	TRAV38-2DV8.TRAJ57.TRAC_TRBV19.TRBJ2-5.None.TRBC2	TGTGCTTATAGGAGGGGTCCCCAGGGCGGATCTGAAAAGCTGGTCTTT_TGTGCCAGTAGTATAGATCGCAAGACCCAGTACTTC	CAYRRGPQGGSEKLVF_CASSIDRKTQYF	TRAV38-2DV8.TRAJ57.TRAC_TGTGCTTATAGGAGGGGTCCCCAGGGCGGATCTGAAAAGCTGGTCTTT_TRBV19.TRBJ2-5.None.TRBC2_TGTGCCAGTAGTATAGATCGCAAGACCCAGTACTTC
P1_P_ATCTACTTCCCAACGG	P1	P	NA	NA	NA	TRBV6-3.TRBJ1-1.None.TRBC1	CASALRGFRPEAFF	TGTGCCAGCGCCCTCAGAGGTTTCAGGCCTGAAGCTTTCTTT	NA_TRBV6-3.TRBJ1-1.None.TRBC1	NA_TGTGCCAGCGCCCTCAGAGGTTTCAGGCCTGAAGCTTTCTTT	NA_CASALRGFRPEAFF	NA_NA_TRBV6-3.TRBJ1-1.None.TRBC1_TGTGCCAGCGCCCTCAGAGGTTTCAGGCCTGAAGCTTTCTTT
P1_P_ATCTACTTCGGATGGA	P1	P	NA	NA	NA	TRBV20-1.TRBJ2-5.TRBD1.TRBC2	CSASRTGRETQYF	TGCAGCGCTAGCCGGACCGGGCGAGAGACCCAGTACTTC	NA_TRBV20-1.TRBJ2-5.TRBD1.TRBC2	NA_TGCAGCGCTAGCCGGACCGGGCGAGAGACCCAGTACTTC	NA_CSASRTGRETQYF	NA_NA_TRBV20-1.TRBJ2-5.TRBD1.TRBC2_TGCAGCGCTAGCCGGACCGGGCGAGAGACCCAGTACTTC
P1_P_ATCTACTTCGGGAGTA	P1	P	TRAV35.TRAJ48.TRAC	CAGQLGFGNEKLTF	TGTGCTGGGCAGCTCGGCTTTGGAAATGAGAAATTAACCTTT	TRBV13.TRBJ2-3.TRBD1.TRBC2	CASSLRQGRDTQYF	TGTGCCAGCAGCCTTCGACAGGGGAGAGATACGCAGTATTTT	TRAV35.TRAJ48.TRAC_TRBV13.TRBJ2-3.TRBD1.TRBC2	TGTGCTGGGCAGCTCGGCTTTGGAAATGAGAAATTAACCTTT_TGTGCCAGCAGCCTTCGACAGGGGAGAGATACGCAGTATTTT	CAGQLGFGNEKLTF_CASSLRQGRDTQYF	TRAV35.TRAJ48.TRAC_TGTGCTGGGCAGCTCGGCTTTGGAAATGAGAAATTAACCTTT_TRBV13.TRBJ2-3.TRBD1.TRBC2_TGTGCCAGCAGCCTTCGACAGGGGAGAGATACGCAGTATTTT
P1_P_ATCTACTTCTCCTATA	P1	P	NA	NA	NA	TRBV6-5.TRBJ1-1.None.TRBC1	CASSYGLNTEAFF	TGTGCCAGCAGTTACGGGCTGAACACTGAAGCTTTCTTT	NA_TRBV6-5.TRBJ1-1.None.TRBC1	NA_TGTGCCAGCAGTTACGGGCTGAACACTGAAGCTTTCTTT	NA_CASSYGLNTEAFF	NA_NA_TRBV6-5.TRBJ1-1.None.TRBC1_TGTGCCAGCAGTTACGGGCTGAACACTGAAGCTTTCTTT
P1_P_ATCTACTTCTTGTTTG	P1	P	TRAV13-1.TRAJ49.TRAC	CAAIPSTGNQFYF	TGTGCAGCAATTCCCTCCACCGGTAACCAGTTCTATTTT	TRBV6-6.TRBJ2-1.TRBD2.TRBC2	CASSPRDAVQFF	TGTGCCAGCAGTCCCCGGGACGCAGTACAGTTCTTC	TRAV13-1.TRAJ49.TRAC_TRBV6-6.TRBJ2-1.TRBD2.TRBC2	TGTGCAGCAATTCCCTCCACCGGTAACCAGTTCTATTTT_TGTGCCAGCAGTCCCCGGGACGCAGTACAGTTCTTC	CAAIPSTGNQFYF_CASSPRDAVQFF	TRAV13-1.TRAJ49.TRAC_TGTGCAGCAATTCCCTCCACCGGTAACCAGTTCTATTTT_TRBV6-6.TRBJ2-1.TRBD2.TRBC2_TGTGCCAGCAGTCCCCGGGACGCAGTACAGTTCTTC
P1_P_ATCTGCCAGACTTTCG	P1	P	TRAV8-4.TRAJ57.TRAC	CAVSDLGQGGSEKLVF	TGTGCTGTGAGTGATCTTGGTCAGGGCGGATCTGAAAAGCTGGTCTTT	TRBV7-9.TRBJ2-3.None.TRBC2	CASSFLVPTDTQYF	TGTGCCAGCAGCTTCCTCGTCCCCACAGATACGCAGTATTTT	TRAV8-4.TRAJ57.TRAC_TRBV7-9.TRBJ2-3.None.TRBC2	TGTGCTGTGAGTGATCTTGGTCAGGGCGGATCTGAAAAGCTGGTCTTT_TGTGCCAGCAGCTTCCTCGTCCCCACAGATACGCAGTATTTT	CAVSDLGQGGSEKLVF_CASSFLVPTDTQYF	TRAV8-4.TRAJ57.TRAC_TGTGCTGTGAGTGATCTTGGTCAGGGCGGATCTGAAAAGCTGGTCTTT_TRBV7-9.TRBJ2-3.None.TRBC2_TGTGCCAGCAGCTTCCTCGTCCCCACAGATACGCAGTATTTT
P1_P_ATCTGCCCATACGCCG	P1	P	TRAV13-1.TRAJ6.TRAC	CAAGGSYIPTF	TGTGCAGCGGGGGGCAGCTACATACCTACATTT	TRBV6-5.TRBJ2-7.None.TRBC2	CASSYSVRSSYEQYF	TGTGCCAGCAGTTACAGTGTAAGGAGCTCCTACGAGCAGTACTTC	TRAV13-1.TRAJ6.TRAC_TRBV6-5.TRBJ2-7.None.TRBC2	TGTGCAGCGGGGGGCAGCTACATACCTACATTT_TGTGCCAGCAGTTACAGTGTAAGGAGCTCCTACGAGCAGTACTTC	CAAGGSYIPTF_CASSYSVRSSYEQYF	TRAV13-1.TRAJ6.TRAC_TGTGCAGCGGGGGGCAGCTACATACCTACATTT_TRBV6-5.TRBJ2-7.None.TRBC2_TGTGCCAGCAGTTACAGTGTAAGGAGCTCCTACGAGCAGTACTTC
P1_P_ATCTGCCGTCGGGTCT	P1	P	TRAV29DV5.TRAJ52.TRAC	CAARTAGGTSYGKLTF	TGTGCAGCACGAACTGCTGGTGGTACTAGCTATGGAAAGCTGACATTT	TRBV6-5.TRBJ1-6.None.TRBC1	CASSYTAVPRANSPLHF	TGTGCCAGCAGTTACACGGCCGTCCCCAGAGCTAATTCACCCCTCCACTTT	TRAV29DV5.TRAJ52.TRAC_TRBV6-5.TRBJ1-6.None.TRBC1	TGTGCAGCACGAACTGCTGGTGGTACTAGCTATGGAAAGCTGACATTT_TGTGCCAGCAGTTACACGGCCGTCCCCAGAGCTAATTCACCCCTCCACTTT	CAARTAGGTSYGKLTF_CASSYTAVPRANSPLHF	TRAV29DV5.TRAJ52.TRAC_TGTGCAGCACGAACTGCTGGTGGTACTAGCTATGGAAAGCTGACATTT_TRBV6-5.TRBJ1-6.None.TRBC1_TGTGCCAGCAGTTACACGGCCGTCCCCAGAGCTAATTCACCCCTCCACTTT
P1_P_ATCTGCCTCGCGATCG	P1	P	NA	NA	NA	TRBV11-2.TRBJ1-1.TRBD1.TRBC1	CASSTHGQGVIWAEAFF	TGTGCCAGCAGCACTCACGGACAGGGTGTGATTTGGGCTGAAGCTTTCTTT	NA_TRBV11-2.TRBJ1-1.TRBD1.TRBC1	NA_TGTGCCAGCAGCACTCACGGACAGGGTGTGATTTGGGCTGAAGCTTTCTTT	NA_CASSTHGQGVIWAEAFF	NA_NA_TRBV11-2.TRBJ1-1.TRBD1.TRBC1_TGTGCCAGCAGCACTCACGGACAGGGTGTGATTTGGGCTGAAGCTTTCTTT
P1_P_ATGAGGGAGATGCCAG	P1	P	TRAV9-2.TRAJ13.TRAC	CALSVRSGGYQKVTF	TGTGCTCTGAGTGTAAGGTCTGGGGGTTACCAGAAAGTTACCTTT	TRBV19.TRBJ2-3.TRBD1.TRBC2	CASSQRGQSTDTQYF	TGTGCCAGTAGCCAGAGGGGACAGTCCACAGATACGCAGTATTTT	TRAV9-2.TRAJ13.TRAC_TRBV19.TRBJ2-3.TRBD1.TRBC2	TGTGCTCTGAGTGTAAGGTCTGGGGGTTACCAGAAAGTTACCTTT_TGTGCCAGTAGCCAGAGGGGACAGTCCACAGATACGCAGTATTTT	CALSVRSGGYQKVTF_CASSQRGQSTDTQYF	TRAV9-2.TRAJ13.TRAC_TGTGCTCTGAGTGTAAGGTCTGGGGGTTACCAGAAAGTTACCTTT_TRBV19.TRBJ2-3.TRBD1.TRBC2_TGTGCCAGTAGCCAGAGGGGACAGTCCACAGATACGCAGTATTTT
P1_P_ATGAGGGAGCTAGGCA	P1	P	TRAV9-2.TRAJ10.TRAC	CALGRVTGGGNKLTF	TGTGCTCTTGGGAGGGTCACGGGAGGAGGAAACAAACTCACCTTT	TRBV10-3.TRBJ2-3.None.TRBC2	CAISEPRTDTQYF	TGTGCCATCAGTGAGCCTAGAACAGATACGCAGTATTTT	TRAV9-2.TRAJ10.TRAC_TRBV10-3.TRBJ2-3.None.TRBC2	TGTGCTCTTGGGAGGGTCACGGGAGGAGGAAACAAACTCACCTTT_TGTGCCATCAGTGAGCCTAGAACAGATACGCAGTATTTT	CALGRVTGGGNKLTF_CAISEPRTDTQYF	TRAV9-2.TRAJ10.TRAC_TGTGCTCTTGGGAGGGTCACGGGAGGAGGAAACAAACTCACCTTT_TRBV10-3.TRBJ2-3.None.TRBC2_TGTGCCATCAGTGAGCCTAGAACAGATACGCAGTATTTT
P1_P_ATGAGGGCAATCGAAA	P1	P	TRAV13-1.TRAJ49.TRAC	CAASWGNQFYF	TGTGCAGCAAGTTGGGGTAACCAGTTCTATTTT	TRBV7-2.TRBJ2-7.TRBD2.TRBC2	CASSQTRYEQYF	TGTGCCAGCAGCCAGACTAGGTACGAGCAGTACTTC	TRAV13-1.TRAJ49.TRAC_TRBV7-2.TRBJ2-7.TRBD2.TRBC2	TGTGCAGCAAGTTGGGGTAACCAGTTCTATTTT_TGTGCCAGCAGCCAGACTAGGTACGAGCAGTACTTC	CAASWGNQFYF_CASSQTRYEQYF	TRAV13-1.TRAJ49.TRAC_TGTGCAGCAAGTTGGGGTAACCAGTTCTATTTT_TRBV7-2.TRBJ2-7.TRBD2.TRBC2_TGTGCCAGCAGCCAGACTAGGTACGAGCAGTACTTC
P1_P_ATGAGGGGTAGCACGA	P1	P	TRAV8-2.TRAJ52.TRAC	CVVSDLGTSYGKLTF	TGTGTTGTGAGTGATCTTGGTACTAGCTATGGAAAGCTGACATTT	TRBV2.TRBJ2-1.TRBD2.TRBC2	CASRALLLAAKYNEQFF	TGTGCCAGCAGGGCGCTGCTCCTAGCGGCAAAGTACAATGAGCAGTTCTTC	TRAV8-2.TRAJ52.TRAC_TRBV2.TRBJ2-1.TRBD2.TRBC2	TGTGTTGTGAGTGATCTTGGTACTAGCTATGGAAAGCTGACATTT_TGTGCCAGCAGGGCGCTGCTCCTAGCGGCAAAGTACAATGAGCAGTTCTTC	CVVSDLGTSYGKLTF_CASRALLLAAKYNEQFF	TRAV8-2.TRAJ52.TRAC_TGTGTTGTGAGTGATCTTGGTACTAGCTATGGAAAGCTGACATTT_TRBV2.TRBJ2-1.TRBD2.TRBC2_TGTGCCAGCAGGGCGCTGCTCCTAGCGGCAAAGTACAATGAGCAGTTCTTC
P1_P_ATGAGGGGTGTAACGG	P1	P	TRAV8-3.TRAJ50.TRAC	CAVGAQTKTSYDKVIF	TGTGCTGTGGGTGCGCAAACGAAAACCTCCTACGACAAGGTGATATTT	TRBV5-1.TRBJ2-3.TRBD1.TRBC2	CASSSTGATTDTQYF	TGCGCCAGCAGCTCAACAGGGGCAACAACAGATACGCAGTATTTT	TRAV8-3.TRAJ50.TRAC_TRBV5-1.TRBJ2-3.TRBD1.TRBC2	TGTGCTGTGGGTGCGCAAACGAAAACCTCCTACGACAAGGTGATATTT_TGCGCCAGCAGCTCAACAGGGGCAACAACAGATACGCAGTATTTT	CAVGAQTKTSYDKVIF_CASSSTGATTDTQYF	TRAV8-3.TRAJ50.TRAC_TGTGCTGTGGGTGCGCAAACGAAAACCTCCTACGACAAGGTGATATTT_TRBV5-1.TRBJ2-3.TRBD1.TRBC2_TGCGCCAGCAGCTCAACAGGGGCAACAACAGATACGCAGTATTTT
P1_P_ATGAGGGTCTTGGGTA	P1	P	TRAV14DV4.TRAJ28.TRAC	CAVTL	TGTGCAGTCACTCTG	TRBV28.TRBJ2-2.TRBD1.TRBC2	CASRGGPSGELFF	TGTGCCAGCAGGGGGGGCCCGTCCGGGGAGCTGTTTTTT	TRAV14DV4.TRAJ28.TRAC_TRBV28.TRBJ2-2.TRBD1.TRBC2	TGTGCAGTCACTCTG_TGTGCCAGCAGGGGGGGCCCGTCCGGGGAGCTGTTTTTT	CAVTL_CASRGGPSGELFF	TRAV14DV4.TRAJ28.TRAC_TGTGCAGTCACTCTG_TRBV28.TRBJ2-2.TRBD1.TRBC2_TGTGCCAGCAGGGGGGGCCCGTCCGGGGAGCTGTTTTTT
P1_P_ATGCGATAGGATGTAT	P1	P	TRAV2.TRAJ39.TRAC	CAVVNNNAGNMLTF	TGTGCTGTGGTGAATAATAATGCAGGCAACATGCTCACCTTT	TRBV7-2.TRBJ2-5.TRBD1.TRBC2	CASSFDRETQYF	TGTGCCAGCAGCTTTGACAGAGAGACCCAGTACTTC	TRAV2.TRAJ39.TRAC_TRBV7-2.TRBJ2-5.TRBD1.TRBC2	TGTGCTGTGGTGAATAATAATGCAGGCAACATGCTCACCTTT_TGTGCCAGCAGCTTTGACAGAGAGACCCAGTACTTC	CAVVNNNAGNMLTF_CASSFDRETQYF	TRAV2.TRAJ39.TRAC_TGTGCTGTGGTGAATAATAATGCAGGCAACATGCTCACCTTT_TRBV7-2.TRBJ2-5.TRBD1.TRBC2_TGTGCCAGCAGCTTTGACAGAGAGACCCAGTACTTC
P1_P_ATGCGATGTCGAAAGC	P1	P	TRAV14DV4.TRAJ32.TRAC	CAMRGTYGGATNKLIF	TGTGCAATGAGAGGGACCTATGGTGGTGCTACAAACAAGCTCATCTTT	TRBV28.TRBJ1-4.TRBD1.TRBC1	CASSPSRTGKTNEKLFF	TGTGCCAGCAGTCCCTCTCGCACAGGGAAAACTAATGAAAAACTGTTTTTT	TRAV14DV4.TRAJ32.TRAC_TRBV28.TRBJ1-4.TRBD1.TRBC1	TGTGCAATGAGAGGGACCTATGGTGGTGCTACAAACAAGCTCATCTTT_TGTGCCAGCAGTCCCTCTCGCACAGGGAAAACTAATGAAAAACTGTTTTTT	CAMRGTYGGATNKLIF_CASSPSRTGKTNEKLFF	TRAV14DV4.TRAJ32.TRAC_TGTGCAATGAGAGGGACCTATGGTGGTGCTACAAACAAGCTCATCTTT_TRBV28.TRBJ1-4.TRBD1.TRBC1_TGTGCCAGCAGTCCCTCTCGCACAGGGAAAACTAATGAAAAACTGTTTTTT
P1_P_ATGCGATTCGATGAGG	P1	P	TRAV6.TRAJ33.TRAC	CALVMDSNYQLIW	TGTGCTCTAGTTATGGATAGCAACTATCAGTTAATCTGG	TRBV27.TRBJ1-2.TRBD1.TRBC1	CASSPLSAGAAVANYGYTF	TGTGCCAGCAGCCCCTTATCAGCAGGGGCCGCCGTCGCTAACTATGGCTACACCTTC	TRAV6.TRAJ33.TRAC_TRBV27.TRBJ1-2.TRBD1.TRBC1	TGTGCTCTAGTTATGGATAGCAACTATCAGTTAATCTGG_TGTGCCAGCAGCCCCTTATCAGCAGGGGCCGCCGTCGCTAACTATGGCTACACCTTC	CALVMDSNYQLIW_CASSPLSAGAAVANYGYTF	TRAV6.TRAJ33.TRAC_TGTGCTCTAGTTATGGATAGCAACTATCAGTTAATCTGG_TRBV27.TRBJ1-2.TRBD1.TRBC1_TGTGCCAGCAGCCCCTTATCAGCAGGGGCCGCCGTCGCTAACTATGGCTACACCTTC
P1_P_ATGGGAGGTAAACCTC	P1	P	NA	NA	NA	NA	NA	NA	NA	NA	NA	NA
P1_P_ATGGGAGGTATGCTTG	P1	P	TRAV12-2.TRAJ43.TRAC	CAVITAGDMRF	TGTGCCGTGATTACCGCGGGGGACATGCGCTTT	TRBV10-3.TRBJ1-2.TRBD1.TRBC1	CAMMDSLAQNYYGYTF	TGTGCCATGATGGACAGTCTGGCCCAAAACTACTATGGCTACACCTTC	TRAV12-2.TRAJ43.TRAC_TRBV10-3.TRBJ1-2.TRBD1.TRBC1	TGTGCCGTGATTACCGCGGGGGACATGCGCTTT_TGTGCCATGATGGACAGTCTGGCCCAAAACTACTATGGCTACACCTTC	CAVITAGDMRF_CAMMDSLAQNYYGYTF	TRAV12-2.TRAJ43.TRAC_TGTGCCGTGATTACCGCGGGGGACATGCGCTTT_TRBV10-3.TRBJ1-2.TRBD1.TRBC1_TGTGCCATGATGGACAGTCTGGCCCAAAACTACTATGGCTACACCTTC
P1_P_ATGGGAGGTCGACTGC	P1	P	TRAV14DV4.TRAJ9.TRAC	CAMREGDTGGFKTIF	TGTGCAATGAGAGAGGGCGATACTGGAGGCTTCAAAACTATCTTT	TRBV5-4.TRBJ2-2.TRBD2.TRBC2	CASSEEGGRTGELFF	TGTGCCAGCAGCGAGGAGGGGGGGCGAACCGGGGAGCTGTTTTTT	TRAV14DV4.TRAJ9.TRAC_TRBV5-4.TRBJ2-2.TRBD2.TRBC2	TGTGCAATGAGAGAGGGCGATACTGGAGGCTTCAAAACTATCTTT_TGTGCCAGCAGCGAGGAGGGGGGGCGAACCGGGGAGCTGTTTTTT	CAMREGDTGGFKTIF_CASSEEGGRTGELFF	TRAV14DV4.TRAJ9.TRAC_TGTGCAATGAGAGAGGGCGATACTGGAGGCTTCAAAACTATCTTT_TRBV5-4.TRBJ2-2.TRBD2.TRBC2_TGTGCCAGCAGCGAGGAGGGGGGGCGAACCGGGGAGCTGTTTTTT
P1_P_ATGGGAGTCGGAATCT	P1	P	TRAV12-1.TRAJ43.TRAC	CVVNDMRF	TGTGTGGTGAATGACATGCGCTTT	TRBV11-1.TRBJ2-1.TRBD2.TRBC2	CASRLEIYNEQFF	TGTGCCAGCCGACTAGAGATCTACAATGAGCAGTTCTTC	TRAV12-1.TRAJ43.TRAC_TRBV11-1.TRBJ2-1.TRBD2.TRBC2	TGTGTGGTGAATGACATGCGCTTT_TGTGCCAGCCGACTAGAGATCTACAATGAGCAGTTCTTC	CVVNDMRF_CASRLEIYNEQFF	TRAV12-1.TRAJ43.TRAC_TGTGTGGTGAATGACATGCGCTTT_TRBV11-1.TRBJ2-1.TRBD2.TRBC2_TGTGCCAGCCGACTAGAGATCTACAATGAGCAGTTCTTC
P1_P_ATGGGAGTCTCGATGA	P1	P	TRAV21.TRAJ56.TRAC	CAVGYTGANSKLTF	TGTGCTGTGGGCTATACTGGAGCCAATAGTAAGCTGACATTT	TRBV27.TRBJ1-4.TRBD1.TRBC1	CASSGHRAEKLFF	TGTGCCAGCAGCGGACATAGAGCGGAAAAACTGTTTTTT	TRAV21.TRAJ56.TRAC_TRBV27.TRBJ1-4.TRBD1.TRBC1	TGTGCTGTGGGCTATACTGGAGCCAATAGTAAGCTGACATTT_TGTGCCAGCAGCGGACATAGAGCGGAAAAACTGTTTTTT	CAVGYTGANSKLTF_CASSGHRAEKLFF	TRAV21.TRAJ56.TRAC_TGTGCTGTGGGCTATACTGGAGCCAATAGTAAGCTGACATTT_TRBV27.TRBJ1-4.TRBD1.TRBC1_TGTGCCAGCAGCGGACATAGAGCGGAAAAACTGTTTTTT
P1_P_ATGGGAGTCTGATACG	P1	P	TRAV26-1.TRAJ53.TRAC	CIVRVREGGGSNYKLTF	TGCATCGTCAGAGTCCGAGAGGGTGGAGGTAGCAACTATAAACTGACATTT	TRBV10-3.TRBJ1-2.TRBD1.TRBC1	CAISEPRTVDGYTF	TGTGCCATCAGTGAGCCCCGGACAGTCGATGGCTACACCTTC	TRAV26-1.TRAJ53.TRAC_TRBV10-3.TRBJ1-2.TRBD1.TRBC1	TGCATCGTCAGAGTCCGAGAGGGTGGAGGTAGCAACTATAAACTGACATTT_TGTGCCATCAGTGAGCCCCGGACAGTCGATGGCTACACCTTC	CIVRVREGGGSNYKLTF_CAISEPRTVDGYTF	TRAV26-1.TRAJ53.TRAC_TGCATCGTCAGAGTCCGAGAGGGTGGAGGTAGCAACTATAAACTGACATTT_TRBV10-3.TRBJ1-2.TRBD1.TRBC1_TGTGCCATCAGTGAGCCCCGGACAGTCGATGGCTACACCTTC
P1_P_ATGGGAGTCTTAGAGC	P1	P	TRAV12-1.TRAJ48.TRAC	CVVNRVSNFGNEKLTF	TGTGTGGTGAACAGGGTATCTAACTTTGGAAATGAGAAATTAACCTTT	TRBV28.TRBJ1-5.None.TRBC1	CASSQTYYSNQPQHF	TGTGCCAGCAGCCAGACATATTATAGCAATCAGCCCCAGCATTTT	TRAV12-1.TRAJ48.TRAC_TRBV28.TRBJ1-5.None.TRBC1	TGTGTGGTGAACAGGGTATCTAACTTTGGAAATGAGAAATTAACCTTT_TGTGCCAGCAGCCAGACATATTATAGCAATCAGCCCCAGCATTTT	CVVNRVSNFGNEKLTF_CASSQTYYSNQPQHF	TRAV12-1.TRAJ48.TRAC_TGTGTGGTGAACAGGGTATCTAACTTTGGAAATGAGAAATTAACCTTT_TRBV28.TRBJ1-5.None.TRBC1_TGTGCCAGCAGCCAGACATATTATAGCAATCAGCCCCAGCATTTT
P1_P_ATGGGAGTCTTATCTG	P1	P	NA	NA	NA	TRBV5-1.TRBJ2-1.TRBD2.TRBC2	CASSSRLGGSYNEQFF	TGCGCCAGCAGCTCCCGGCTAGGAGGCTCCTACAATGAGCAGTTCTTC	NA_TRBV5-1.TRBJ2-1.TRBD2.TRBC2	NA_TGCGCCAGCAGCTCCCGGCTAGGAGGCTCCTACAATGAGCAGTTCTTC	NA_CASSSRLGGSYNEQFF	NA_NA_TRBV5-1.TRBJ2-1.TRBD2.TRBC2_TGCGCCAGCAGCTCCCGGCTAGGAGGCTCCTACAATGAGCAGTTCTTC
P1_P_ATGTGTGAGAAACCAT	P1	P	NA	NA	NA	TRBV10-3.TRBJ1-1.None.TRBC1	CAISDRGNTEAFF	TGTGCCATCAGTGACCGGGGGAACACTGAAGCTTTCTTT	NA_TRBV10-3.TRBJ1-1.None.TRBC1	NA_TGTGCCATCAGTGACCGGGGGAACACTGAAGCTTTCTTT	NA_CAISDRGNTEAFF	NA_NA_TRBV10-3.TRBJ1-1.None.TRBC1_TGTGCCATCAGTGACCGGGGGAACACTGAAGCTTTCTTT
P1_P_ATGTGTGAGGCTAGAC	P1	P	TRAV13-1.TRAJ34.TRAC	CAASINTDKLIF	TGTGCAGCAAGTATAAACACCGACAAGCTCATCTTT	TRBV27.TRBJ2-2.TRBD1.TRBC2	CATQLGTGRAGELFF	TGTGCCACCCAGTTAGGGACAGGCCGAGCCGGGGAGCTGTTTTTT	TRAV13-1.TRAJ34.TRAC_TRBV27.TRBJ2-2.TRBD1.TRBC2	TGTGCAGCAAGTATAAACACCGACAAGCTCATCTTT_TGTGCCACCCAGTTAGGGACAGGCCGAGCCGGGGAGCTGTTTTTT	CAASINTDKLIF_CATQLGTGRAGELFF	TRAV13-1.TRAJ34.TRAC_TGTGCAGCAAGTATAAACACCGACAAGCTCATCTTT_TRBV27.TRBJ2-2.TRBD1.TRBC2_TGTGCCACCCAGTTAGGGACAGGCCGAGCCGGGGAGCTGTTTTTT
P1_P_ATGTGTGAGGTGCTAG	P1	P	TRAV26-1.TRAJ50.TRAC	CIVRKTSYDKVIF	TGCATCGTCAGAAAAACCTCCTACGACAAGGTGATATTT	TRBV6-5.TRBJ2-7.TRBD2.TRBC2	CASSYQQGGYEQYF	TGTGCCAGCAGTTACCAACAGGGAGGGTACGAGCAGTACTTC	TRAV26-1.TRAJ50.TRAC_TRBV6-5.TRBJ2-7.TRBD2.TRBC2	TGCATCGTCAGAAAAACCTCCTACGACAAGGTGATATTT_TGTGCCAGCAGTTACCAACAGGGAGGGTACGAGCAGTACTTC	CIVRKTSYDKVIF_CASSYQQGGYEQYF	TRAV26-1.TRAJ50.TRAC_TGCATCGTCAGAAAAACCTCCTACGACAAGGTGATATTT_TRBV6-5.TRBJ2-7.TRBD2.TRBC2_TGTGCCAGCAGTTACCAACAGGGAGGGTACGAGCAGTACTTC
P1_P_ATGTGTGCATACGCTA	P1	P	TRAV8-2.TRAJ45.TRAC	CVVRPASGGGADGLTF	TGTGTTGTGAGACCCGCCTCAGGAGGAGGTGCTGACGGACTCACCTTT	TRBV5-1.TRBJ2-3.TRBD1.TRBC2	CASSSGTDTDTQYF	TGCGCCAGCAGCTCCGGGACAGACACAGATACGCAGTATTTT	TRAV8-2.TRAJ45.TRAC_TRBV5-1.TRBJ2-3.TRBD1.TRBC2	TGTGTTGTGAGACCCGCCTCAGGAGGAGGTGCTGACGGACTCACCTTT_TGCGCCAGCAGCTCCGGGACAGACACAGATACGCAGTATTTT	CVVRPASGGGADGLTF_CASSSGTDTDTQYF	TRAV8-2.TRAJ45.TRAC_TGTGTTGTGAGACCCGCCTCAGGAGGAGGTGCTGACGGACTCACCTTT_TRBV5-1.TRBJ2-3.TRBD1.TRBC2_TGCGCCAGCAGCTCCGGGACAGACACAGATACGCAGTATTTT
P1_P_ATGTGTGCATCTCCCA	P1	P	NA	CASTPGHQHF	TGTGCCAGTACCCCCGGACACCAGCATTTT	TRBV28.TRBJ2-5.None.TRBC2	CASGLGSQETQYF	TGTGCCAGCGGATTGGGTTCCCAAGAGACCCAGTACTTC	NA_TRBV28.TRBJ2-5.None.TRBC2	TGTGCCAGTACCCCCGGACACCAGCATTTT_TGTGCCAGCGGATTGGGTTCCCAAGAGACCCAGTACTTC	CASTPGHQHF_CASGLGSQETQYF	NA_TGTGCCAGTACCCCCGGACACCAGCATTTT_TRBV28.TRBJ2-5.None.TRBC2_TGTGCCAGCGGATTGGGTTCCCAAGAGACCCAGTACTTC
P1_P_ATGTGTGTCAGATAAG	P1	P	NA	NA	NA	TRBV5-4.TRBJ2-2.TRBD2.TRBC2	CASSPPGLAGTGELFF	TGTGCCAGCAGCCCCCCGGGACTAGCGGGAACCGGGGAGCTGTTTTTT	NA_TRBV5-4.TRBJ2-2.TRBD2.TRBC2	NA_TGTGCCAGCAGCCCCCCGGGACTAGCGGGAACCGGGGAGCTGTTTTTT	NA_CASSPPGLAGTGELFF	NA_NA_TRBV5-4.TRBJ2-2.TRBD2.TRBC2_TGTGCCAGCAGCCCCCCGGGACTAGCGGGAACCGGGGAGCTGTTTTTT
P1_P_ATGTGTGTCATGTAGC	P1	P	TRAV25.TRAJ20.TRAC	CAGANDYKLSF	TGTGCAGGGGCTAACGACTACAAGCTCAGCTTT	TRBV18.TRBJ2-5.TRBD2.TRBC2	CASSPRTSGGAETQYF	TGTGCCAGCTCACCCCGGACTAGCGGGGGGGCTGAGACCCAGTACTTC	TRAV25.TRAJ20.TRAC_TRBV18.TRBJ2-5.TRBD2.TRBC2	TGTGCAGGGGCTAACGACTACAAGCTCAGCTTT_TGTGCCAGCTCACCCCGGACTAGCGGGGGGGCTGAGACCCAGTACTTC	CAGANDYKLSF_CASSPRTSGGAETQYF	TRAV25.TRAJ20.TRAC_TGTGCAGGGGCTAACGACTACAAGCTCAGCTTT_TRBV18.TRBJ2-5.TRBD2.TRBC2_TGTGCCAGCTCACCCCGGACTAGCGGGGGGGCTGAGACCCAGTACTTC
P1_P_ATGTGTGTCCGCGGTA	P1	P	TRAV30.TRAJ43.TRAC	CGTAVNNDMRF	TGCGGCACAGCAGTAAACAATGACATGCGCTTT	TRBV20-1.TRBJ1-2.TRBD1.TRBC1	CSARDLRGTADNYGYTF	TGCAGTGCTAGAGATCTCCGTGGGACAGCTGACAACTATGGCTACACCTTC	TRAV30.TRAJ43.TRAC_TRBV20-1.TRBJ1-2.TRBD1.TRBC1	TGCGGCACAGCAGTAAACAATGACATGCGCTTT_TGCAGTGCTAGAGATCTCCGTGGGACAGCTGACAACTATGGCTACACCTTC	CGTAVNNDMRF_CSARDLRGTADNYGYTF	TRAV30.TRAJ43.TRAC_TGCGGCACAGCAGTAAACAATGACATGCGCTTT_TRBV20-1.TRBJ1-2.TRBD1.TRBC1_TGCAGTGCTAGAGATCTCCGTGGGACAGCTGACAACTATGGCTACACCTTC
P1_P_ATTACTCAGATACACA	P1	P	NA	NA	NA	TRBV18.TRBJ1-6.None.TRBC1	CASSLDGNSPLHF	TGTGCCAGCTCCTTGGACGGTAATTCACCCCTCCACTTT	NA_TRBV18.TRBJ1-6.None.TRBC1	NA_TGTGCCAGCTCCTTGGACGGTAATTCACCCCTCCACTTT	NA_CASSLDGNSPLHF	NA_NA_TRBV18.TRBJ1-6.None.TRBC1_TGTGCCAGCTCCTTGGACGGTAATTCACCCCTCCACTTT
P1_P_ATTACTCAGGTGACCA	P1	P	TRAV17.TRAJ24.TRAC;TRAV16.TRAJ54.TRAC	CATVLMTTDSWGKLQF;CAPGAQKLVF	TGTGCTACGGTCCTCATGACAACTGACAGCTGGGGGAAATTGCAGTTT;TGTGCTCCCGGAGCCCAGAAGCTGGTATTT	NA	NA	NA	TRAV17.TRAJ24.TRAC;TRAV16.TRAJ54.TRAC_NA	TGTGCTACGGTCCTCATGACAACTGACAGCTGGGGGAAATTGCAGTTT;TGTGCTCCCGGAGCCCAGAAGCTGGTATTT_NA	CATVLMTTDSWGKLQF;CAPGAQKLVF_NA	TRAV17.TRAJ24.TRAC;TRAV16.TRAJ54.TRAC_TGTGCTACGGTCCTCATGACAACTGACAGCTGGGGGAAATTGCAGTTT;TGTGCTCCCGGAGCCCAGAAGCTGGTATTT_NA_NA
P1_P_ATTACTCAGTCCCACG	P1	P	NA	NA	NA	TRBV20-1.TRBJ2-7.TRBD2.TRBC2	CSAMGLAGVLPYEQYF	TGCAGTGCTATGGGACTAGCGGGAGTCCTACCCTACGAGCAGTACTTC	NA_TRBV20-1.TRBJ2-7.TRBD2.TRBC2	NA_TGCAGTGCTATGGGACTAGCGGGAGTCCTACCCTACGAGCAGTACTTC	NA_CSAMGLAGVLPYEQYF	NA_NA_TRBV20-1.TRBJ2-7.TRBD2.TRBC2_TGCAGTGCTATGGGACTAGCGGGAGTCCTACCCTACGAGCAGTACTTC
P1_P_ATTACTCAGTGTGAAT	P1	P	TRAV38-1.TRAJ57.TRAC	CAFMNPLTQGGSEKLVF	TGTGCTTTCATGAACCCCCTTACTCAGGGCGGATCTGAAAAGCTGGTCTTT	TRBV28.TRBJ1-5.None.TRBC1	CASRGYSNQPQHF	TGTGCCAGCAGAGGGTATAGCAATCAGCCCCAGCATTTT	TRAV38-1.TRAJ57.TRAC_TRBV28.TRBJ1-5.None.TRBC1	TGTGCTTTCATGAACCCCCTTACTCAGGGCGGATCTGAAAAGCTGGTCTTT_TGTGCCAGCAGAGGGTATAGCAATCAGCCCCAGCATTTT	CAFMNPLTQGGSEKLVF_CASRGYSNQPQHF	TRAV38-1.TRAJ57.TRAC_TGTGCTTTCATGAACCCCCTTACTCAGGGCGGATCTGAAAAGCTGGTCTTT_TRBV28.TRBJ1-5.None.TRBC1_TGTGCCAGCAGAGGGTATAGCAATCAGCCCCAGCATTTT
P1_P_ATTACTCAGTGTTAGA	P1	P	NA	NA	NA	TRBV9.TRBJ2-5.TRBD2.TRBC2	CASSVAGLAEETQYF	TGTGCCAGCAGCGTAGCGGGACTAGCTGAAGAGACCCAGTACTTC	NA_TRBV9.TRBJ2-5.TRBD2.TRBC2	NA_TGTGCCAGCAGCGTAGCGGGACTAGCTGAAGAGACCCAGTACTTC	NA_CASSVAGLAEETQYF	NA_NA_TRBV9.TRBJ2-5.TRBD2.TRBC2_TGTGCCAGCAGCGTAGCGGGACTAGCTGAAGAGACCCAGTACTTC
P1_P_ATTACTCCAACTGCTA	P1	P	TRAV24.TRAJ49.TRAC	CASYGGNQFYF	TGTGCCTCCTACGGCGGTAACCAGTTCTATTTT	TRBV20-1.TRBJ1-6.TRBD1.TRBC1	CSARDGRTDYNSPLHF	TGCAGTGCTAGAGATGGGCGGACAGACTATAATTCACCCCTCCACTTT	TRAV24.TRAJ49.TRAC_TRBV20-1.TRBJ1-6.TRBD1.TRBC1	TGTGCCTCCTACGGCGGTAACCAGTTCTATTTT_TGCAGTGCTAGAGATGGGCGGACAGACTATAATTCACCCCTCCACTTT	CASYGGNQFYF_CSARDGRTDYNSPLHF	TRAV24.TRAJ49.TRAC_TGTGCCTCCTACGGCGGTAACCAGTTCTATTTT_TRBV20-1.TRBJ1-6.TRBD1.TRBC1_TGCAGTGCTAGAGATGGGCGGACAGACTATAATTCACCCCTCCACTTT
P1_P_ATTACTCCACGACGAA	P1	P	NA	NA	NA	TRBV7-9.TRBJ2-2.TRBD2.TRBC2	CASRSDGGDRNTGELFF	TGTGCCAGCAGATCGGATGGCGGGGACCGGAACACCGGGGAGCTGTTTTTT	NA_TRBV7-9.TRBJ2-2.TRBD2.TRBC2	NA_TGTGCCAGCAGATCGGATGGCGGGGACCGGAACACCGGGGAGCTGTTTTTT	NA_CASRSDGGDRNTGELFF	NA_NA_TRBV7-9.TRBJ2-2.TRBD2.TRBC2_TGTGCCAGCAGATCGGATGGCGGGGACCGGAACACCGGGGAGCTGTTTTTT
P1_P_ATTACTCCATGCCCGA	P1	P	TRAV38-1.TRAJ17.TRAC	CAFMDSWDAGNKLTF	TGTGCTTTCATGGACAGTTGGGATGCAGGCAACAAGCTAACTTTT	TRBV11-1.TRBJ2-3.TRBD1.TRBC2	CASSPLEGVYTDTQYF	TGTGCCAGCAGCCCTCTGGAAGGGGTATATACAGATACGCAGTATTTT	TRAV38-1.TRAJ17.TRAC_TRBV11-1.TRBJ2-3.TRBD1.TRBC2	TGTGCTTTCATGGACAGTTGGGATGCAGGCAACAAGCTAACTTTT_TGTGCCAGCAGCCCTCTGGAAGGGGTATATACAGATACGCAGTATTTT	CAFMDSWDAGNKLTF_CASSPLEGVYTDTQYF	TRAV38-1.TRAJ17.TRAC_TGTGCTTTCATGGACAGTTGGGATGCAGGCAACAAGCTAACTTTT_TRBV11-1.TRBJ2-3.TRBD1.TRBC2_TGTGCCAGCAGCCCTCTGGAAGGGGTATATACAGATACGCAGTATTTT
P1_P_ATTACTCGTTACGGAG	P1	P	TRAV13-1.TRAJ33.TRAC	CAARNYQLIW	TGTGCAGCAAGAAACTATCAGTTAATCTGG	TRBV9.TRBJ2-5.TRBD1.TRBC2	CASSVDPGGRSETQYF	TGTGCCAGCAGCGTAGATCCGGGGGGCAGATCAGAGACCCAGTACTTC	TRAV13-1.TRAJ33.TRAC_TRBV9.TRBJ2-5.TRBD1.TRBC2	TGTGCAGCAAGAAACTATCAGTTAATCTGG_TGTGCCAGCAGCGTAGATCCGGGGGGCAGATCAGAGACCCAGTACTTC	CAARNYQLIW_CASSVDPGGRSETQYF	TRAV13-1.TRAJ33.TRAC_TGTGCAGCAAGAAACTATCAGTTAATCTGG_TRBV9.TRBJ2-5.TRBD1.TRBC2_TGTGCCAGCAGCGTAGATCCGGGGGGCAGATCAGAGACCCAGTACTTC
P1_P_ATTACTCTCACAATGC	P1	P	NA	NA	NA	TRBV12-4.TRBJ1-3.TRBD1.TRBC1	CASSSSSQGAGNTIYF	TGTGCCAGCAGTTCTTCCTCACAGGGGGCTGGAAACACCATATATTTT	NA_TRBV12-4.TRBJ1-3.TRBD1.TRBC1	NA_TGTGCCAGCAGTTCTTCCTCACAGGGGGCTGGAAACACCATATATTTT	NA_CASSSSSQGAGNTIYF	NA_NA_TRBV12-4.TRBJ1-3.TRBD1.TRBC1_TGTGCCAGCAGTTCTTCCTCACAGGGGGCTGGAAACACCATATATTTT
P1_P_ATTACTCTCATGCAAC	P1	P	TRAV8-4.TRAJ47.TRAC	CAVSPGGGNKLVF	TGTGCTGTGAGCCCTGGAGGGGGAAACAAACTGGTCTTT	TRBV7-2.TRBJ2-5.TRBD2.TRBC2	CASSLGNGSPETQYF	TGTGCCAGCAGCTTAGGGAACGGGAGTCCAGAGACCCAGTACTTC	TRAV8-4.TRAJ47.TRAC_TRBV7-2.TRBJ2-5.TRBD2.TRBC2	TGTGCTGTGAGCCCTGGAGGGGGAAACAAACTGGTCTTT_TGTGCCAGCAGCTTAGGGAACGGGAGTCCAGAGACCCAGTACTTC	CAVSPGGGNKLVF_CASSLGNGSPETQYF	TRAV8-4.TRAJ47.TRAC_TGTGCTGTGAGCCCTGGAGGGGGAAACAAACTGGTCTTT_TRBV7-2.TRBJ2-5.TRBD2.TRBC2_TGTGCCAGCAGCTTAGGGAACGGGAGTCCAGAGACCCAGTACTTC
P1_P_ATTATCCAGCAAATCA	P1	P	TRAV19.TRAJ9.TRAC	CALRGYTGGFKTIF	TGTGCTCTGAGGGGGTATACTGGAGGCTTCAAAACTATCTTT	TRBV29-1.TRBJ2-1.TRBD1.TRBC2	CSVERTGGADEQFF	TGCAGCGTTGAAAGGACAGGGGGCGCGGATGAGCAGTTCTTC	TRAV19.TRAJ9.TRAC_TRBV29-1.TRBJ2-1.TRBD1.TRBC2	TGTGCTCTGAGGGGGTATACTGGAGGCTTCAAAACTATCTTT_TGCAGCGTTGAAAGGACAGGGGGCGCGGATGAGCAGTTCTTC	CALRGYTGGFKTIF_CSVERTGGADEQFF	TRAV19.TRAJ9.TRAC_TGTGCTCTGAGGGGGTATACTGGAGGCTTCAAAACTATCTTT_TRBV29-1.TRBJ2-1.TRBD1.TRBC2_TGCAGCGTTGAAAGGACAGGGGGCGCGGATGAGCAGTTCTTC
P1_P_ATTATCCCACAGACTT	P1	P	TRAV29DV5.TRAJ52.TRAC	CAARTAGGTSYGKLTF	TGTGCAGCACGAACTGCTGGTGGTACTAGCTATGGAAAGCTGACATTT	NA	NA	NA	TRAV29DV5.TRAJ52.TRAC_NA	TGTGCAGCACGAACTGCTGGTGGTACTAGCTATGGAAAGCTGACATTT_NA	CAARTAGGTSYGKLTF_NA	TRAV29DV5.TRAJ52.TRAC_TGTGCAGCACGAACTGCTGGTGGTACTAGCTATGGAAAGCTGACATTT_NA_NA
P1_P_ATTATCCCAGAAGCAC	P1	P	TRAV13-1.TRAJ49.TRAC	CAEHPDTGNQFYF	TGTGCCGAGCACCCGGACACCGGTAACCAGTTCTATTTT	TRBV6-5.TRBJ2-2.TRBD1.TRBC2	CASSYPDRTGELFF	TGTGCCAGCAGTTACCCGGACAGGACCGGGGAGCTGTTTTTT	TRAV13-1.TRAJ49.TRAC_TRBV6-5.TRBJ2-2.TRBD1.TRBC2	TGTGCCGAGCACCCGGACACCGGTAACCAGTTCTATTTT_TGTGCCAGCAGTTACCCGGACAGGACCGGGGAGCTGTTTTTT	CAEHPDTGNQFYF_CASSYPDRTGELFF	TRAV13-1.TRAJ49.TRAC_TGTGCCGAGCACCCGGACACCGGTAACCAGTTCTATTTT_TRBV6-5.TRBJ2-2.TRBD1.TRBC2_TGTGCCAGCAGTTACCCGGACAGGACCGGGGAGCTGTTTTTT
P1_P_ATTATCCCATGGTCTA	P1	P	TRAV17.TRAJ39.TRAC	CATDDGNAGNMLTF	TGTGCTACGGACGATGGTAATGCAGGCAACATGCTCACCTTT	TRBV7-2.TRBJ1-1.None.TRBC1	CASSLRGRNTEAFF	TGTGCCAGCAGCTTAAGAGGACGGAACACTGAAGCTTTCTTT	TRAV17.TRAJ39.TRAC_TRBV7-2.TRBJ1-1.None.TRBC1	TGTGCTACGGACGATGGTAATGCAGGCAACATGCTCACCTTT_TGTGCCAGCAGCTTAAGAGGACGGAACACTGAAGCTTTCTTT	CATDDGNAGNMLTF_CASSLRGRNTEAFF	TRAV17.TRAJ39.TRAC_TGTGCTACGGACGATGGTAATGCAGGCAACATGCTCACCTTT_TRBV7-2.TRBJ1-1.None.TRBC1_TGTGCCAGCAGCTTAAGAGGACGGAACACTGAAGCTTTCTTT
P1_P_ATTATCCCATTCTCAT	P1	P	NA	NA	NA	TRBV7-9.TRBJ1-3.TRBD1.TRBC1	CASSLNFGGQGKGNAGNTIYF	TGTGCCAGCAGCTTAAACTTCGGGGGACAGGGGAAAGGAAACGCTGGAAACACCATATATTTT	NA_TRBV7-9.TRBJ1-3.TRBD1.TRBC1	NA_TGTGCCAGCAGCTTAAACTTCGGGGGACAGGGGAAAGGAAACGCTGGAAACACCATATATTTT	NA_CASSLNFGGQGKGNAGNTIYF	NA_NA_TRBV7-9.TRBJ1-3.TRBD1.TRBC1_TGTGCCAGCAGCTTAAACTTCGGGGGACAGGGGAAAGGAAACGCTGGAAACACCATATATTTT
P1_P_ATTATCCGTATAGTAG	P1	P	NA	NA	NA	TRBV5-1.TRBJ2-3.TRBD2.TRBC2	CASSTSGGPGTDTQYF	TGCGCCAGCAGCACCAGCGGGGGCCCTGGCACAGATACGCAGTATTTT	NA_TRBV5-1.TRBJ2-3.TRBD2.TRBC2	NA_TGCGCCAGCAGCACCAGCGGGGGCCCTGGCACAGATACGCAGTATTTT	NA_CASSTSGGPGTDTQYF	NA_NA_TRBV5-1.TRBJ2-3.TRBD2.TRBC2_TGCGCCAGCAGCACCAGCGGGGGCCCTGGCACAGATACGCAGTATTTT
P1_P_ATTATCCTCAGCTGGC	P1	P	TRAV38-1.TRAJ17.TRAC	CAFMDSWDAGNKLTF	TGTGCTTTCATGGACAGTTGGGATGCAGGCAACAAGCTAACTTTT	TRBV11-1.TRBJ2-3.TRBD1.TRBC2	CASSPLEGVYTDTQYF	TGTGCCAGCAGCCCTCTGGAAGGGGTATATACAGATACGCAGTATTTT	TRAV38-1.TRAJ17.TRAC_TRBV11-1.TRBJ2-3.TRBD1.TRBC2	TGTGCTTTCATGGACAGTTGGGATGCAGGCAACAAGCTAACTTTT_TGTGCCAGCAGCCCTCTGGAAGGGGTATATACAGATACGCAGTATTTT	CAFMDSWDAGNKLTF_CASSPLEGVYTDTQYF	TRAV38-1.TRAJ17.TRAC_TGTGCTTTCATGGACAGTTGGGATGCAGGCAACAAGCTAACTTTT_TRBV11-1.TRBJ2-3.TRBD1.TRBC2_TGTGCCAGCAGCCCTCTGGAAGGGGTATATACAGATACGCAGTATTTT
P1_P_ATTCTACCAAGTAGTA	P1	P	NA	NA	NA	TRBV3-1.TRBJ2-4.TRBD1.TRBC2	CASSQGGSVAKNIQYF	TGTGCCAGCAGCCAAGGGGGGTCGGTAGCCAAAAACATTCAGTACTTC	NA_TRBV3-1.TRBJ2-4.TRBD1.TRBC2	NA_TGTGCCAGCAGCCAAGGGGGGTCGGTAGCCAAAAACATTCAGTACTTC	NA_CASSQGGSVAKNIQYF	NA_NA_TRBV3-1.TRBJ2-4.TRBD1.TRBC2_TGTGCCAGCAGCCAAGGGGGGTCGGTAGCCAAAAACATTCAGTACTTC
P1_P_ATTCTACGTATAATGG	P1	P	TRAV38-2DV8.TRAJ52.TRAC	CAYRNSYGKLTF	TGTGCTTATAGAAATAGCTATGGAAAGCTGACATTT	TRBV6-6.TRBJ1-1.TRBD2.TRBC1	CASSYQGRTNTEAFF	TGTGCCAGCAGTTACCAGGGACGTACTAACACTGAAGCTTTCTTT	TRAV38-2DV8.TRAJ52.TRAC_TRBV6-6.TRBJ1-1.TRBD2.TRBC1	TGTGCTTATAGAAATAGCTATGGAAAGCTGACATTT_TGTGCCAGCAGTTACCAGGGACGTACTAACACTGAAGCTTTCTTT	CAYRNSYGKLTF_CASSYQGRTNTEAFF	TRAV38-2DV8.TRAJ52.TRAC_TGTGCTTATAGAAATAGCTATGGAAAGCTGACATTT_TRBV6-6.TRBJ1-1.TRBD2.TRBC1_TGTGCCAGCAGTTACCAGGGACGTACTAACACTGAAGCTTTCTTT
P1_P_ATTCTACGTCACTGGC	P1	P	NA	NA	NA	TRBV18.TRBJ2-7.TRBD2.TRBC2	CASSPRRDSYEQYF	TGTGCCAGCTCACCACGACGGGATTCCTACGAGCAGTACTTC	NA_TRBV18.TRBJ2-7.TRBD2.TRBC2	NA_TGTGCCAGCTCACCACGACGGGATTCCTACGAGCAGTACTTC	NA_CASSPRRDSYEQYF	NA_NA_TRBV18.TRBJ2-7.TRBD2.TRBC2_TGTGCCAGCTCACCACGACGGGATTCCTACGAGCAGTACTTC
P1_P_ATTCTACGTCCGTTAA	P1	P	TRAV13-1.TRAJ43.TRAC	CAASRNDMRF	TGTGCAGCAAGTCGCAATGACATGCGCTTT	TRBV5-4.TRBJ2-5.TRBD2.TRBC2	CASSQRGAPAKSSETQYF	TGTGCCAGCAGCCAGCGGGGGGCTCCCGCTAAGTCCTCAGAGACCCAGTACTTC	TRAV13-1.TRAJ43.TRAC_TRBV5-4.TRBJ2-5.TRBD2.TRBC2	TGTGCAGCAAGTCGCAATGACATGCGCTTT_TGTGCCAGCAGCCAGCGGGGGGCTCCCGCTAAGTCCTCAGAGACCCAGTACTTC	CAASRNDMRF_CASSQRGAPAKSSETQYF	TRAV13-1.TRAJ43.TRAC_TGTGCAGCAAGTCGCAATGACATGCGCTTT_TRBV5-4.TRBJ2-5.TRBD2.TRBC2_TGTGCCAGCAGCCAGCGGGGGGCTCCCGCTAAGTCCTCAGAGACCCAGTACTTC
P1_P_ATTCTACTCCACGTGG	P1	P	TRAV12-3.TRAJ27.TRAC	CAPYNTNAGKSTF	TGTGCACCTTATAACACCAATGCAGGCAAATCAACCTTT	TRBV19.TRBJ2-1.TRBD2.TRBC2	CASRPGGGLGNEQFF	TGTGCCAGTAGGCCTGGTGGAGGGCTGGGGAATGAGCAGTTCTTC	TRAV12-3.TRAJ27.TRAC_TRBV19.TRBJ2-1.TRBD2.TRBC2	TGTGCACCTTATAACACCAATGCAGGCAAATCAACCTTT_TGTGCCAGTAGGCCTGGTGGAGGGCTGGGGAATGAGCAGTTCTTC	CAPYNTNAGKSTF_CASRPGGGLGNEQFF	TRAV12-3.TRAJ27.TRAC_TGTGCACCTTATAACACCAATGCAGGCAAATCAACCTTT_TRBV19.TRBJ2-1.TRBD2.TRBC2_TGTGCCAGTAGGCCTGGTGGAGGGCTGGGGAATGAGCAGTTCTTC
P1_P_ATTGGACCAATGGACG	P1	P	NA	NA	NA	TRBV24-1.TRBJ2-1.TRBD1.TRBC2	CATSDPGYYEQFF	TGTGCCACCAGTGATCCAGGGTACTACGAGCAGTTCTTC	NA_TRBV24-1.TRBJ2-1.TRBD1.TRBC2	NA_TGTGCCACCAGTGATCCAGGGTACTACGAGCAGTTCTTC	NA_CATSDPGYYEQFF	NA_NA_TRBV24-1.TRBJ2-1.TRBD1.TRBC2_TGTGCCACCAGTGATCCAGGGTACTACGAGCAGTTCTTC
P1_P_ATTGGACCACAACGCC	P1	P	NA	NA	NA	TRBV27.TRBJ1-2.TRBD1.TRBC1	CASSLFGGAGGYTF	TGTGCCAGCAGTTTATTCGGGGGCGCTGGCGGCTACACCTTC	NA_TRBV27.TRBJ1-2.TRBD1.TRBC1	NA_TGTGCCAGCAGTTTATTCGGGGGCGCTGGCGGCTACACCTTC	NA_CASSLFGGAGGYTF	NA_NA_TRBV27.TRBJ1-2.TRBD1.TRBC1_TGTGCCAGCAGTTTATTCGGGGGCGCTGGCGGCTACACCTTC
P1_P_ATTGGACTCAAACAAG	P1	P	TRAV29DV5.TRAJ52.TRAC	CAARTAGGTSYGKLTF	TGTGCAGCACGAACTGCTGGTGGTACTAGCTATGGAAAGCTGACATTT	TRBV6-5.TRBJ1-6.None.TRBC1	CASSYTAVPRANSPLHF	TGTGCCAGCAGTTACACGGCCGTCCCCAGAGCTAATTCACCCCTCCACTTT	TRAV29DV5.TRAJ52.TRAC_TRBV6-5.TRBJ1-6.None.TRBC1	TGTGCAGCACGAACTGCTGGTGGTACTAGCTATGGAAAGCTGACATTT_TGTGCCAGCAGTTACACGGCCGTCCCCAGAGCTAATTCACCCCTCCACTTT	CAARTAGGTSYGKLTF_CASSYTAVPRANSPLHF	TRAV29DV5.TRAJ52.TRAC_TGTGCAGCACGAACTGCTGGTGGTACTAGCTATGGAAAGCTGACATTT_TRBV6-5.TRBJ1-6.None.TRBC1_TGTGCCAGCAGTTACACGGCCGTCCCCAGAGCTAATTCACCCCTCCACTTT
P1_P_ATTGGTGAGTTCGCGC	P1	P	NA	CASSPSLGTQPQHF	TGTGCCAGCAGCCCTAGCTTAGGTACACAGCCCCAGCATTTT	TRBV6-1.TRBJ2-1.TRBD2.TRBC2	CASSARVVAGDDEQFF	TGTGCCAGCAGTGCCCGTGTGGTAGCGGGAGACGATGAGCAGTTCTTC	NA_TRBV6-1.TRBJ2-1.TRBD2.TRBC2	TGTGCCAGCAGCCCTAGCTTAGGTACACAGCCCCAGCATTTT_TGTGCCAGCAGTGCCCGTGTGGTAGCGGGAGACGATGAGCAGTTCTTC	CASSPSLGTQPQHF_CASSARVVAGDDEQFF	NA_TGTGCCAGCAGCCCTAGCTTAGGTACACAGCCCCAGCATTTT_TRBV6-1.TRBJ2-1.TRBD2.TRBC2_TGTGCCAGCAGTGCCCGTGTGGTAGCGGGAGACGATGAGCAGTTCTTC
P1_P_ATTGGTGCAAAGTCAA	P1	P	TRAV35.TRAJ43.TRAC	CAGQLNNNNDMRF	TGTGCTGGGCAGCTAAACAATAACAATGACATGCGCTTT	TRBV28.TRBJ1-4.TRBD2.TRBC1	CASSLRGAGTNEKLFF	TGTGCCAGCAGTTTACGAGGGGCCGGGACTAATGAAAAACTGTTTTTT	TRAV35.TRAJ43.TRAC_TRBV28.TRBJ1-4.TRBD2.TRBC1	TGTGCTGGGCAGCTAAACAATAACAATGACATGCGCTTT_TGTGCCAGCAGTTTACGAGGGGCCGGGACTAATGAAAAACTGTTTTTT	CAGQLNNNNDMRF_CASSLRGAGTNEKLFF	TRAV35.TRAJ43.TRAC_TGTGCTGGGCAGCTAAACAATAACAATGACATGCGCTTT_TRBV28.TRBJ1-4.TRBD2.TRBC1_TGTGCCAGCAGTTTACGAGGGGCCGGGACTAATGAAAAACTGTTTTTT
P1_P_ATTGGTGCATGACATC	P1	P	TRAV1-2.TRAJ40.TRAC	CAVLTTSGTYKYIF	TGTGCTGTCCTGACTACCTCAGGAACCTACAAATACATCTTT	TRBV19.TRBJ2-3.TRBD1.TRBC2	CASSIQGSSTDTQYF	TGTGCCAGTAGTATTCAGGGCTCTAGCACAGATACGCAGTATTTT	TRAV1-2.TRAJ40.TRAC_TRBV19.TRBJ2-3.TRBD1.TRBC2	TGTGCTGTCCTGACTACCTCAGGAACCTACAAATACATCTTT_TGTGCCAGTAGTATTCAGGGCTCTAGCACAGATACGCAGTATTTT	CAVLTTSGTYKYIF_CASSIQGSSTDTQYF	TRAV1-2.TRAJ40.TRAC_TGTGCTGTCCTGACTACCTCAGGAACCTACAAATACATCTTT_TRBV19.TRBJ2-3.TRBD1.TRBC2_TGTGCCAGTAGTATTCAGGGCTCTAGCACAGATACGCAGTATTTT
P1_P_ATTGGTGGTAACGCGA	P1	P	TRAV13-1.TRAJ43.TRAC	CAASNNNNDMRF	TGTGCAGCAAGTAACAATAACAATGACATGCGCTTT	TRBV10-3.TRBJ2-2.TRBD2.TRBC2	CAISEREAGELFF	TGTGCCATCAGTGAACGAGAGGCCGGGGAGCTGTTTTTT	TRAV13-1.TRAJ43.TRAC_TRBV10-3.TRBJ2-2.TRBD2.TRBC2	TGTGCAGCAAGTAACAATAACAATGACATGCGCTTT_TGTGCCATCAGTGAACGAGAGGCCGGGGAGCTGTTTTTT	CAASNNNNDMRF_CAISEREAGELFF	TRAV13-1.TRAJ43.TRAC_TGTGCAGCAAGTAACAATAACAATGACATGCGCTTT_TRBV10-3.TRBJ2-2.TRBD2.TRBC2_TGTGCCATCAGTGAACGAGAGGCCGGGGAGCTGTTTTTT
P1_P_ATTGGTGGTGATGTCT	P1	P	TRAV29DV5.TRAJ52.TRAC	CAARTAGGTSYGKLTF	TGTGCAGCACGAACTGCTGGTGGTACTAGCTATGGAAAGCTGACATTT	TRBV6-5.TRBJ1-6.None.TRBC1	CASSYTAVPRANSPLHF	TGTGCCAGCAGTTACACGGCCGTCCCCAGAGCTAATTCACCCCTCCACTTT	TRAV29DV5.TRAJ52.TRAC_TRBV6-5.TRBJ1-6.None.TRBC1	TGTGCAGCACGAACTGCTGGTGGTACTAGCTATGGAAAGCTGACATTT_TGTGCCAGCAGTTACACGGCCGTCCCCAGAGCTAATTCACCCCTCCACTTT	CAARTAGGTSYGKLTF_CASSYTAVPRANSPLHF	TRAV29DV5.TRAJ52.TRAC_TGTGCAGCACGAACTGCTGGTGGTACTAGCTATGGAAAGCTGACATTT_TRBV6-5.TRBJ1-6.None.TRBC1_TGTGCCAGCAGTTACACGGCCGTCCCCAGAGCTAATTCACCCCTCCACTTT
P1_P_ATTGGTGGTGGTTTCA	P1	P	TRAV23DV6.TRAJ41.TRAC	CAASKGYALNF	TGTGCAGCAAGCAAAGGGTATGCACTCAACTTC	TRBV19.TRBJ2-5.TRBD2.TRBC2	CASSAGLEETQYF	TGTGCCAGTAGTGCGGGACTAGAAGAGACCCAGTACTTC	TRAV23DV6.TRAJ41.TRAC_TRBV19.TRBJ2-5.TRBD2.TRBC2	TGTGCAGCAAGCAAAGGGTATGCACTCAACTTC_TGTGCCAGTAGTGCGGGACTAGAAGAGACCCAGTACTTC	CAASKGYALNF_CASSAGLEETQYF	TRAV23DV6.TRAJ41.TRAC_TGTGCAGCAAGCAAAGGGTATGCACTCAACTTC_TRBV19.TRBJ2-5.TRBD2.TRBC2_TGTGCCAGTAGTGCGGGACTAGAAGAGACCCAGTACTTC
P1_P_ATTGGTGTCTGGAGCC	P1	P	NA	NA	NA	TRBV7-9.TRBJ1-2.TRBD1.TRBC1	CASSFLGQGGYGYTF	TGTGCCAGCAGCTTTTTAGGACAGGGAGGCTATGGCTACACCTTC	NA_TRBV7-9.TRBJ1-2.TRBD1.TRBC1	NA_TGTGCCAGCAGCTTTTTAGGACAGGGAGGCTATGGCTACACCTTC	NA_CASSFLGQGGYGYTF	NA_NA_TRBV7-9.TRBJ1-2.TRBD1.TRBC1_TGTGCCAGCAGCTTTTTAGGACAGGGAGGCTATGGCTACACCTTC
P1_P_ATTTCTGAGAGTAAGG	P1	P	TRAV23DV6.TRAJ40.TRAC	CAASPSGTYKYIF	TGTGCAGCAAGCCCCTCAGGAACCTACAAATACATCTTT	TRBV29-1.TRBJ2-1.None.TRBC2	CSVALGHHSYNEQFF	TGCAGCGTTGCTCTTGGCCACCATTCCTACAATGAGCAGTTCTTC	TRAV23DV6.TRAJ40.TRAC_TRBV29-1.TRBJ2-1.None.TRBC2	TGTGCAGCAAGCCCCTCAGGAACCTACAAATACATCTTT_TGCAGCGTTGCTCTTGGCCACCATTCCTACAATGAGCAGTTCTTC	CAASPSGTYKYIF_CSVALGHHSYNEQFF	TRAV23DV6.TRAJ40.TRAC_TGTGCAGCAAGCCCCTCAGGAACCTACAAATACATCTTT_TRBV29-1.TRBJ2-1.None.TRBC2_TGCAGCGTTGCTCTTGGCCACCATTCCTACAATGAGCAGTTCTTC
P1_P_ATTTCTGCACAGCCCA	P1	P	TRAV25.TRAJ47.TRAC	CAGPSGNKLVF	TGTGCAGGGCCGAGTGGAAACAAGCTGGTCTTT	TRBV6-3.TRBJ1-3.TRBD1.TRBC1	CASSPDRGITGNTIYF	TGTGCCAGCAGCCCCGATCGGGGGATAACTGGAAACACCATATATTTT	TRAV25.TRAJ47.TRAC_TRBV6-3.TRBJ1-3.TRBD1.TRBC1	TGTGCAGGGCCGAGTGGAAACAAGCTGGTCTTT_TGTGCCAGCAGCCCCGATCGGGGGATAACTGGAAACACCATATATTTT	CAGPSGNKLVF_CASSPDRGITGNTIYF	TRAV25.TRAJ47.TRAC_TGTGCAGGGCCGAGTGGAAACAAGCTGGTCTTT_TRBV6-3.TRBJ1-3.TRBD1.TRBC1_TGTGCCAGCAGCCCCGATCGGGGGATAACTGGAAACACCATATATTTT
P1_P_ATTTCTGGTCCTCTTG	P1	P	TRAV26-1.TRAJ39.TRAC	CIVSHNAGNMLTF	TGCATCGTCTCCCATAATGCAGGCAACATGCTCACCTTT	TRBV2.TRBJ2-2.TRBD2.TRBC2	CATAGEDAWVTGELFF	TGTGCCACAGCAGGGGAGGACGCTTGGGTCACCGGGGAGCTGTTTTTT	TRAV26-1.TRAJ39.TRAC_TRBV2.TRBJ2-2.TRBD2.TRBC2	TGCATCGTCTCCCATAATGCAGGCAACATGCTCACCTTT_TGTGCCACAGCAGGGGAGGACGCTTGGGTCACCGGGGAGCTGTTTTTT	CIVSHNAGNMLTF_CATAGEDAWVTGELFF	TRAV26-1.TRAJ39.TRAC_TGCATCGTCTCCCATAATGCAGGCAACATGCTCACCTTT_TRBV2.TRBJ2-2.TRBD2.TRBC2_TGTGCCACAGCAGGGGAGGACGCTTGGGTCACCGGGGAGCTGTTTTTT
P1_P_ATTTCTGGTCTCGTTC	P1	P	TRAV38-1.TRAJ49.TRAC	CAFMTPNTGNQFYF	TGTGCTTTCATGACCCCGAACACCGGTAACCAGTTCTATTTT	NA	NA	NA	TRAV38-1.TRAJ49.TRAC_NA	TGTGCTTTCATGACCCCGAACACCGGTAACCAGTTCTATTTT_NA	CAFMTPNTGNQFYF_NA	TRAV38-1.TRAJ49.TRAC_TGTGCTTTCATGACCCCGAACACCGGTAACCAGTTCTATTTT_NA_NA
P1_P_ATTTCTGGTTGCGTTA	P1	P	TRAV8-4.TRAJ40.TRAC	CAVSEGASGTYKYIF	TGTGCTGTGAGCGAGGGGGCCTCAGGAACCTACAAATACATCTTT	TRBV7-6.TRBJ1-1.None.TRBC1	CASSEITGLKSEAFF	TGTGCCAGCAGCGAGATTACGGGGTTAAAATCTGAAGCTTTCTTT	TRAV8-4.TRAJ40.TRAC_TRBV7-6.TRBJ1-1.None.TRBC1	TGTGCTGTGAGCGAGGGGGCCTCAGGAACCTACAAATACATCTTT_TGTGCCAGCAGCGAGATTACGGGGTTAAAATCTGAAGCTTTCTTT	CAVSEGASGTYKYIF_CASSEITGLKSEAFF	TRAV8-4.TRAJ40.TRAC_TGTGCTGTGAGCGAGGGGGCCTCAGGAACCTACAAATACATCTTT_TRBV7-6.TRBJ1-1.None.TRBC1_TGTGCCAGCAGCGAGATTACGGGGTTAAAATCTGAAGCTTTCTTT
P1_P_ATTTCTGTCCGGCACA	P1	P	TRAV13-2.TRAJ34.TRAC	CAEKGNTDKLIF	TGTGCAGAGAAAGGGAACACCGACAAGCTCATCTTT	TRBV7-3.TRBJ2-1.TRBD2.TRBC2	CASSLTGGGGEQFF	TGTGCCAGCAGCTTAACGGGGGGGGGAGGTGAGCAGTTCTTC	TRAV13-2.TRAJ34.TRAC_TRBV7-3.TRBJ2-1.TRBD2.TRBC2	TGTGCAGAGAAAGGGAACACCGACAAGCTCATCTTT_TGTGCCAGCAGCTTAACGGGGGGGGGAGGTGAGCAGTTCTTC	CAEKGNTDKLIF_CASSLTGGGGEQFF	TRAV13-2.TRAJ34.TRAC_TGTGCAGAGAAAGGGAACACCGACAAGCTCATCTTT_TRBV7-3.TRBJ2-1.TRBD2.TRBC2_TGTGCCAGCAGCTTAACGGGGGGGGGAGGTGAGCAGTTCTTC
P1_P_CAACCAACACATCTTT	P1	P	TRAV17.TRAJ20.TRAC	CATFNDYKLSF	TGTGCTACGTTTAACGACTACAAGCTCAGCTTT	TRBV6-3.TRBJ2-1.TRBD2.TRBC2	CASSLAGPNEQFF	TGTGCCAGCAGTTTAGCGGGCCCTAATGAGCAGTTCTTC	TRAV17.TRAJ20.TRAC_TRBV6-3.TRBJ2-1.TRBD2.TRBC2	TGTGCTACGTTTAACGACTACAAGCTCAGCTTT_TGTGCCAGCAGTTTAGCGGGCCCTAATGAGCAGTTCTTC	CATFNDYKLSF_CASSLAGPNEQFF	TRAV17.TRAJ20.TRAC_TGTGCTACGTTTAACGACTACAAGCTCAGCTTT_TRBV6-3.TRBJ2-1.TRBD2.TRBC2_TGTGCCAGCAGTTTAGCGGGCCCTAATGAGCAGTTCTTC
P1_P_CAACCAAGTACCAGTT	P1	P	TRAV13-1.TRAJ47.TRAC	CAASKDKLVF	TGTGCAGCAAGTAAAGACAAGCTGGTCTTT	TRBV3-1.TRBJ1-3.None.TRBC1	CASSQESGNTIYF	TGTGCCAGCAGCCAAGAATCTGGAAACACCATATATTTT	TRAV13-1.TRAJ47.TRAC_TRBV3-1.TRBJ1-3.None.TRBC1	TGTGCAGCAAGTAAAGACAAGCTGGTCTTT_TGTGCCAGCAGCCAAGAATCTGGAAACACCATATATTTT	CAASKDKLVF_CASSQESGNTIYF	TRAV13-1.TRAJ47.TRAC_TGTGCAGCAAGTAAAGACAAGCTGGTCTTT_TRBV3-1.TRBJ1-3.None.TRBC1_TGTGCCAGCAGCCAAGAATCTGGAAACACCATATATTTT
P1_P_CAACCAAGTACCGTTA	P1	P	NA;TRAV12-3.TRAJ6.TRAC	CASSGGIGTQYF;CAMTRAGGSYIPTF	TGTGCCAGTTCGGGGGGAATTGGGACCCAGTACTTC;TGTGCAATGACCAGAGCAGGAGGAAGCTACATACCTACATTT	TRBV6-1.TRBJ2-5.TRBD1.TRBC2	CASSGGIGTQYF	TGTGCCAGTTCGGGGGGAATTGGGACCCAGTACTTC	NA;TRAV12-3.TRAJ6.TRAC_TRBV6-1.TRBJ2-5.TRBD1.TRBC2	TGTGCCAGTTCGGGGGGAATTGGGACCCAGTACTTC;TGTGCAATGACCAGAGCAGGAGGAAGCTACATACCTACATTT_TGTGCCAGTTCGGGGGGAATTGGGACCCAGTACTTC	CASSGGIGTQYF;CAMTRAGGSYIPTF_CASSGGIGTQYF	NA;TRAV12-3.TRAJ6.TRAC_TGTGCCAGTTCGGGGGGAATTGGGACCCAGTACTTC;TGTGCAATGACCAGAGCAGGAGGAAGCTACATACCTACATTT_TRBV6-1.TRBJ2-5.TRBD1.TRBC2_TGTGCCAGTTCGGGGGGAATTGGGACCCAGTACTTC
P1_P_CAACCAAGTATCAGTC	P1	P	NA;TRAV13-1.TRAJ30.TRAC	CASSLVSGEKETQYF;CAFGPIGDKIIF	TGTGCTAGCAGCTTAGTTTCGGGGGAGAAAGAGACCCAGTACTTC;TGTGCGTTCGGACCGATCGGTGACAAGATCATCTTT	TRBV7-7.TRBJ2-5.TRBD2.TRBC2	CASSLVSGEKETQYF	TGTGCTAGCAGCTTAGTTTCGGGGGAGAAAGAGACCCAGTACTTC	NA;TRAV13-1.TRAJ30.TRAC_TRBV7-7.TRBJ2-5.TRBD2.TRBC2	TGTGCTAGCAGCTTAGTTTCGGGGGAGAAAGAGACCCAGTACTTC;TGTGCGTTCGGACCGATCGGTGACAAGATCATCTTT_TGTGCTAGCAGCTTAGTTTCGGGGGAGAAAGAGACCCAGTACTTC	CASSLVSGEKETQYF;CAFGPIGDKIIF_CASSLVSGEKETQYF	NA;TRAV13-1.TRAJ30.TRAC_TGTGCTAGCAGCTTAGTTTCGGGGGAGAAAGAGACCCAGTACTTC;TGTGCGTTCGGACCGATCGGTGACAAGATCATCTTT_TRBV7-7.TRBJ2-5.TRBD2.TRBC2_TGTGCTAGCAGCTTAGTTTCGGGGGAGAAAGAGACCCAGTACTTC
P1_P_CAACCAAGTTGATTGC	P1	P	TRAV23DV6.TRAJ45.TRAC	CAASIKSPYSGGGADGLTF	TGTGCAGCAAGCATCAAGAGCCCTTATTCAGGAGGAGGTGCTGACGGACTCACCTTT	TRBV7-2.TRBJ1-2.TRBD2.TRBC1	CASSLRVLDFGDYGYTF	TGTGCCAGCAGCTTACGGGTTTTGGACTTTGGCGACTATGGCTACACCTTC	TRAV23DV6.TRAJ45.TRAC_TRBV7-2.TRBJ1-2.TRBD2.TRBC1	TGTGCAGCAAGCATCAAGAGCCCTTATTCAGGAGGAGGTGCTGACGGACTCACCTTT_TGTGCCAGCAGCTTACGGGTTTTGGACTTTGGCGACTATGGCTACACCTTC	CAASIKSPYSGGGADGLTF_CASSLRVLDFGDYGYTF	TRAV23DV6.TRAJ45.TRAC_TGTGCAGCAAGCATCAAGAGCCCTTATTCAGGAGGAGGTGCTGACGGACTCACCTTT_TRBV7-2.TRBJ1-2.TRBD2.TRBC1_TGTGCCAGCAGCTTACGGGTTTTGGACTTTGGCGACTATGGCTACACCTTC
P1_P_CAACCAATCAGAGACG	P1	P	NA	NA	NA	TRBV7-3.TRBJ2-2.TRBD2.TRBC2	CASGTAPVTGELFF	TGTGCCAGCGGTACTGCCCCCGTAACCGGGGAGCTGTTTTTT	NA_TRBV7-3.TRBJ2-2.TRBD2.TRBC2	NA_TGTGCCAGCGGTACTGCCCCCGTAACCGGGGAGCTGTTTTTT	NA_CASGTAPVTGELFF	NA_NA_TRBV7-3.TRBJ2-2.TRBD2.TRBC2_TGTGCCAGCGGTACTGCCCCCGTAACCGGGGAGCTGTTTTTT
P1_P_CAACCAATCCTTGCCA	P1	P	NA	NA	NA	TRBV30.TRBJ1-6.TRBD1.TRBC1	CAWTPRGQLNNSPLHF	TGTGCCTGGACCCCCCGGGGACAGCTGAATAATTCACCCCTCCACTTT	NA_TRBV30.TRBJ1-6.TRBD1.TRBC1	NA_TGTGCCTGGACCCCCCGGGGACAGCTGAATAATTCACCCCTCCACTTT	NA_CAWTPRGQLNNSPLHF	NA_NA_TRBV30.TRBJ1-6.TRBD1.TRBC1_TGTGCCTGGACCCCCCGGGGACAGCTGAATAATTCACCCCTCCACTTT
P1_P_CAACCAATCTGAGGGA	P1	P	TRAV9-2.TRAJ26.TRAC	CALISYGQNFVF	TGTGCTCTCATCTCTTATGGTCAGAATTTTGTCTTT	TRBV28.TRBJ1-6.TRBD2.TRBC1;TRBV29-1.TRBJ2-1.TRBD1.TRBC2	CASRAVSPLHF;CSVERTGGADEQFF	TGTGCCAGCCGGGCGGTTTCACCCCTCCACTTT;TGCAGCGTTGAAAGGACAGGGGGCGCGGATGAGCAGTTCTTC	TRAV9-2.TRAJ26.TRAC_TRBV28.TRBJ1-6.TRBD2.TRBC1;TRBV29-1.TRBJ2-1.TRBD1.TRBC2	TGTGCTCTCATCTCTTATGGTCAGAATTTTGTCTTT_TGTGCCAGCCGGGCGGTTTCACCCCTCCACTTT;TGCAGCGTTGAAAGGACAGGGGGCGCGGATGAGCAGTTCTTC	CALISYGQNFVF_CASRAVSPLHF;CSVERTGGADEQFF	TRAV9-2.TRAJ26.TRAC_TGTGCTCTCATCTCTTATGGTCAGAATTTTGTCTTT_TRBV28.TRBJ1-6.TRBD2.TRBC1;TRBV29-1.TRBJ2-1.TRBD1.TRBC2_TGTGCCAGCCGGGCGGTTTCACCCCTCCACTTT;TGCAGCGTTGAAAGGACAGGGGGCGCGGATGAGCAGTTCTTC
P1_P_CAACCTCCAAAGGCGT	P1	P	TRAV41.TRAJ58.TRAC	CAVLSGSRLTF	TGTGCTGTCCTCAGTGGCTCTAGGTTGACCTTT	TRBV5-1.TRBJ2-1.TRBD2.TRBC2	CASSLGTSGYNEQFF	TGCGCCAGCAGCTTGGGGACTAGCGGGTACAATGAGCAGTTCTTC	TRAV41.TRAJ58.TRAC_TRBV5-1.TRBJ2-1.TRBD2.TRBC2	TGTGCTGTCCTCAGTGGCTCTAGGTTGACCTTT_TGCGCCAGCAGCTTGGGGACTAGCGGGTACAATGAGCAGTTCTTC	CAVLSGSRLTF_CASSLGTSGYNEQFF	TRAV41.TRAJ58.TRAC_TGTGCTGTCCTCAGTGGCTCTAGGTTGACCTTT_TRBV5-1.TRBJ2-1.TRBD2.TRBC2_TGCGCCAGCAGCTTGGGGACTAGCGGGTACAATGAGCAGTTCTTC
P1_P_CAACCTCCATTATCTC	P1	P	TRAV20.TRAJ43.TRAC	CAVQAGYDMRF	TGTGCTGTGCAAGCGGGGTATGACATGCGCTTT	TRBV7-2.TRBJ2-7.TRBD2.TRBC2	CASSLSITGSYEQYF	TGTGCCAGCAGCTTAAGTATAACGGGTTCCTACGAGCAGTACTTC	TRAV20.TRAJ43.TRAC_TRBV7-2.TRBJ2-7.TRBD2.TRBC2	TGTGCTGTGCAAGCGGGGTATGACATGCGCTTT_TGTGCCAGCAGCTTAAGTATAACGGGTTCCTACGAGCAGTACTTC	CAVQAGYDMRF_CASSLSITGSYEQYF	TRAV20.TRAJ43.TRAC_TGTGCTGTGCAAGCGGGGTATGACATGCGCTTT_TRBV7-2.TRBJ2-7.TRBD2.TRBC2_TGTGCCAGCAGCTTAAGTATAACGGGTTCCTACGAGCAGTACTTC
P1_P_CAACCTCGTAGGGACT	P1	P	TRAV17.TRAJ36.TRAC	CATDGIGANNLFF	TGTGCTACGGACGGGATTGGGGCAAACAACCTCTTCTTT	TRBV21-1.TRBJ1-5.TRBD1.TRBC1;TRBV24-1.TRBJ2-5.TRBD1.TRBC2	CASRKPDRGQPQHF;CATSDSQGGGETQYF	TGTGCCAGCAGAAAACCGGACAGGGGACAGCCCCAGCATTTT;TGTGCCACCAGTGACAGCCAGGGGGGTGGGGAGACCCAGTACTTC	TRAV17.TRAJ36.TRAC_TRBV21-1.TRBJ1-5.TRBD1.TRBC1;TRBV24-1.TRBJ2-5.TRBD1.TRBC2	TGTGCTACGGACGGGATTGGGGCAAACAACCTCTTCTTT_TGTGCCAGCAGAAAACCGGACAGGGGACAGCCCCAGCATTTT;TGTGCCACCAGTGACAGCCAGGGGGGTGGGGAGACCCAGTACTTC	CATDGIGANNLFF_CASRKPDRGQPQHF;CATSDSQGGGETQYF	TRAV17.TRAJ36.TRAC_TGTGCTACGGACGGGATTGGGGCAAACAACCTCTTCTTT_TRBV21-1.TRBJ1-5.TRBD1.TRBC1;TRBV24-1.TRBJ2-5.TRBD1.TRBC2_TGTGCCAGCAGAAAACCGGACAGGGGACAGCCCCAGCATTTT;TGTGCCACCAGTGACAGCCAGGGGGGTGGGGAGACCCAGTACTTC
P1_P_CAACCTCGTGCACCAC	P1	P	TRAV14DV4.TRAJ36.TRAC	CAMREAGGTGANNLFF	TGTGCAATGAGAGAGGCCGGGGGGACCGGGGCAAACAACCTCTTCTTT	TRBV21-1.TRBJ2-4.TRBD1.TRBC2;TRBV6-1.TRBJ1-3.TRBD1.TRBC1	CASETGKEDKNIQYF;CASSARTGRENTIYF	TGTGCCAGTGAGACAGGGAAAGAGGACAAAAACATTCAGTACTTC;TGTGCCAGCAGTGCTAGGACAGGACGTGAAAACACCATATATTTT	TRAV14DV4.TRAJ36.TRAC_TRBV21-1.TRBJ2-4.TRBD1.TRBC2;TRBV6-1.TRBJ1-3.TRBD1.TRBC1	TGTGCAATGAGAGAGGCCGGGGGGACCGGGGCAAACAACCTCTTCTTT_TGTGCCAGTGAGACAGGGAAAGAGGACAAAAACATTCAGTACTTC;TGTGCCAGCAGTGCTAGGACAGGACGTGAAAACACCATATATTTT	CAMREAGGTGANNLFF_CASETGKEDKNIQYF;CASSARTGRENTIYF	TRAV14DV4.TRAJ36.TRAC_TGTGCAATGAGAGAGGCCGGGGGGACCGGGGCAAACAACCTCTTCTTT_TRBV21-1.TRBJ2-4.TRBD1.TRBC2;TRBV6-1.TRBJ1-3.TRBD1.TRBC1_TGTGCCAGTGAGACAGGGAAAGAGGACAAAAACATTCAGTACTTC;TGTGCCAGCAGTGCTAGGACAGGACGTGAAAACACCATATATTTT
P1_P_CAACCTCGTTTGCATG	P1	P	NA	NA	NA	TRBV5-1.TRBJ2-5.TRBD2.TRBC2	CASRWGREPAGQETQYF	TGCGCCAGCCGATGGGGGCGGGAGCCGGCAGGCCAAGAGACCCAGTACTTC	NA_TRBV5-1.TRBJ2-5.TRBD2.TRBC2	NA_TGCGCCAGCCGATGGGGGCGGGAGCCGGCAGGCCAAGAGACCCAGTACTTC	NA_CASRWGREPAGQETQYF	NA_NA_TRBV5-1.TRBJ2-5.TRBD2.TRBC2_TGCGCCAGCCGATGGGGGCGGGAGCCGGCAGGCCAAGAGACCCAGTACTTC
P1_P_CAACCTCTCAGCACAT	P1	P	TRAV8-3.TRAJ44.TRAC	CAVGATGTASKLTF	TGTGCTGTGGGTGCTACCGGCACTGCCAGTAAACTCACCTTT	TRBV25-1.TRBJ2-2.TRBD2.TRBC2	CASSDFGTATGELFF	TGTGCCAGCAGTGACTTCGGGACTGCTACCGGGGAGCTGTTTTTT	TRAV8-3.TRAJ44.TRAC_TRBV25-1.TRBJ2-2.TRBD2.TRBC2	TGTGCTGTGGGTGCTACCGGCACTGCCAGTAAACTCACCTTT_TGTGCCAGCAGTGACTTCGGGACTGCTACCGGGGAGCTGTTTTTT	CAVGATGTASKLTF_CASSDFGTATGELFF	TRAV8-3.TRAJ44.TRAC_TGTGCTGTGGGTGCTACCGGCACTGCCAGTAAACTCACCTTT_TRBV25-1.TRBJ2-2.TRBD2.TRBC2_TGTGCCAGCAGTGACTTCGGGACTGCTACCGGGGAGCTGTTTTTT
P1_P_CAACCTCTCTGAAAGA	P1	P	TRAV41.TRAJ52.TRAC	CAVTPSSGTSYGKLTF	TGTGCTGTCACCCCCTCTTCGGGTACTAGCTATGGAAAGCTGACATTT	TRBV7-9.TRBJ1-6.TRBD2.TRBC1	CASSPITRGSYNSPLHF	TGTGCCAGCAGCCCGATTACTAGAGGCTCCTATAATTCACCCCTCCACTTT	TRAV41.TRAJ52.TRAC_TRBV7-9.TRBJ1-6.TRBD2.TRBC1	TGTGCTGTCACCCCCTCTTCGGGTACTAGCTATGGAAAGCTGACATTT_TGTGCCAGCAGCCCGATTACTAGAGGCTCCTATAATTCACCCCTCCACTTT	CAVTPSSGTSYGKLTF_CASSPITRGSYNSPLHF	TRAV41.TRAJ52.TRAC_TGTGCTGTCACCCCCTCTTCGGGTACTAGCTATGGAAAGCTGACATTT_TRBV7-9.TRBJ1-6.TRBD2.TRBC1_TGTGCCAGCAGCCCGATTACTAGAGGCTCCTATAATTCACCCCTCCACTTT
P1_P_CAACTAGAGGTGGGTT	P1	P	TRAV8-6.TRAJ36.TRAC	CAALTGANNLFF	TGTGCTGCCTTAACTGGGGCAAACAACCTCTTCTTT	TRBV3-1.TRBJ1-2.None.TRBC1	CASSQNGINYGYTF	TGTGCCAGCAGCCAAAACGGAATTAACTATGGCTACACCTTC	TRAV8-6.TRAJ36.TRAC_TRBV3-1.TRBJ1-2.None.TRBC1	TGTGCTGCCTTAACTGGGGCAAACAACCTCTTCTTT_TGTGCCAGCAGCCAAAACGGAATTAACTATGGCTACACCTTC	CAALTGANNLFF_CASSQNGINYGYTF	TRAV8-6.TRAJ36.TRAC_TGTGCTGCCTTAACTGGGGCAAACAACCTCTTCTTT_TRBV3-1.TRBJ1-2.None.TRBC1_TGTGCCAGCAGCCAAAACGGAATTAACTATGGCTACACCTTC
P1_P_CAACTAGCATTTGCCC	P1	P	TRAV2.TRAJ33.TRAC	CAVDGGNYQLIW	TGTGCTGTGGACGGGGGCAACTATCAGTTAATCTGG	TRBV7-2.TRBJ2-5.TRBD2.TRBC2	CASSLAGGRGAGETQYF	TGTGCCAGCAGCTTAGCAGGAGGGAGGGGGGCTGGAGAGACCCAGTACTTC	TRAV2.TRAJ33.TRAC_TRBV7-2.TRBJ2-5.TRBD2.TRBC2	TGTGCTGTGGACGGGGGCAACTATCAGTTAATCTGG_TGTGCCAGCAGCTTAGCAGGAGGGAGGGGGGCTGGAGAGACCCAGTACTTC	CAVDGGNYQLIW_CASSLAGGRGAGETQYF	TRAV2.TRAJ33.TRAC_TGTGCTGTGGACGGGGGCAACTATCAGTTAATCTGG_TRBV7-2.TRBJ2-5.TRBD2.TRBC2_TGTGCCAGCAGCTTAGCAGGAGGGAGGGGGGCTGGAGAGACCCAGTACTTC
P1_P_CAACTAGGTAAGGGCT	P1	P	NA	NA	NA	TRBV12-4.TRBJ1-6.TRBD1.TRBC1	CASSPGTSYNSPLHF	TGTGCCAGCAGTCCCGGTACGTCCTATAATTCACCCCTCCACTTT	NA_TRBV12-4.TRBJ1-6.TRBD1.TRBC1	NA_TGTGCCAGCAGTCCCGGTACGTCCTATAATTCACCCCTCCACTTT	NA_CASSPGTSYNSPLHF	NA_NA_TRBV12-4.TRBJ1-6.TRBD1.TRBC1_TGTGCCAGCAGTCCCGGTACGTCCTATAATTCACCCCTCCACTTT
P1_P_CAACTAGGTAGCACGA	P1	P	TRAV8-1.TRAJ21.TRAC	CAVSNFNKFYF	TGTGCCGTGAGCAACTTCAACAAATTTTACTTT	TRBV24-1.TRBJ2-1.TRBD1.TRBC2	CATSDLKQDPFF	TGTGCCACCAGTGATTTGAAACAGGATCCCTTCTTC	TRAV8-1.TRAJ21.TRAC_TRBV24-1.TRBJ2-1.TRBD1.TRBC2	TGTGCCGTGAGCAACTTCAACAAATTTTACTTT_TGTGCCACCAGTGATTTGAAACAGGATCCCTTCTTC	CAVSNFNKFYF_CATSDLKQDPFF	TRAV8-1.TRAJ21.TRAC_TGTGCCGTGAGCAACTTCAACAAATTTTACTTT_TRBV24-1.TRBJ2-1.TRBD1.TRBC2_TGTGCCACCAGTGATTTGAAACAGGATCCCTTCTTC
P1_P_CAACTAGGTTTAGCTG	P1	P	NA	NA	NA	TRBV28.TRBJ2-7.None.TRBC2	CASSLRAYYGGYEQYF	TGTGCCAGCAGTTTACGTGCCTACTACGGCGGTTACGAGCAGTACTTC	NA_TRBV28.TRBJ2-7.None.TRBC2	NA_TGTGCCAGCAGTTTACGTGCCTACTACGGCGGTTACGAGCAGTACTTC	NA_CASSLRAYYGGYEQYF	NA_NA_TRBV28.TRBJ2-7.None.TRBC2_TGTGCCAGCAGTTTACGTGCCTACTACGGCGGTTACGAGCAGTACTTC
P1_P_CAAGAAACAACTGGCC	P1	P	TRAV14DV4.TRAJ43.TRAC	CAMRGNNNNDMRF	TGTGCAATGAGAGGCAACAATAACAATGACATGCGCTTT	TRBV6-5.TRBJ2-1.TRBD1.TRBC2	CASSAGTTGVDEQFF	TGTGCCAGCAGTGCGGGTACGACAGGGGTGGATGAGCAGTTCTTC	TRAV14DV4.TRAJ43.TRAC_TRBV6-5.TRBJ2-1.TRBD1.TRBC2	TGTGCAATGAGAGGCAACAATAACAATGACATGCGCTTT_TGTGCCAGCAGTGCGGGTACGACAGGGGTGGATGAGCAGTTCTTC	CAMRGNNNNDMRF_CASSAGTTGVDEQFF	TRAV14DV4.TRAJ43.TRAC_TGTGCAATGAGAGGCAACAATAACAATGACATGCGCTTT_TRBV6-5.TRBJ2-1.TRBD1.TRBC2_TGTGCCAGCAGTGCGGGTACGACAGGGGTGGATGAGCAGTTCTTC
P1_P_CAAGAAACAGTCACTA	P1	P	TRAV23DV6.TRAJ7.TRAC	CAASTTGGNNRLAF	TGTGCAGCAAGCACGACGGGCGGGAACAACAGACTCGCTTTT	TRBV7-9.TRBJ2-5.TRBD2.TRBC2	CASSREGGGETQYF	TGTGCCAGCAGCCGAGAAGGAGGCGGAGAGACCCAGTACTTC	TRAV23DV6.TRAJ7.TRAC_TRBV7-9.TRBJ2-5.TRBD2.TRBC2	TGTGCAGCAAGCACGACGGGCGGGAACAACAGACTCGCTTTT_TGTGCCAGCAGCCGAGAAGGAGGCGGAGAGACCCAGTACTTC	CAASTTGGNNRLAF_CASSREGGGETQYF	TRAV23DV6.TRAJ7.TRAC_TGTGCAGCAAGCACGACGGGCGGGAACAACAGACTCGCTTTT_TRBV7-9.TRBJ2-5.TRBD2.TRBC2_TGTGCCAGCAGCCGAGAAGGAGGCGGAGAGACCCAGTACTTC
P1_P_CAAGAAACATTCACTT	P1	P	TRAV36DV7.TRAJ28.TRAC	CAYQPYSGAGSYQLTF	TGTGCCTACCAACCATACTCTGGGGCTGGGAGTTACCAACTCACTTTC	TRBV5-1.TRBJ2-7.TRBD1.TRBC2	CASSSGTVGEQYF	TGCGCCAGCAGCTCGGGGACGGTGGGGGAGCAGTACTTC	TRAV36DV7.TRAJ28.TRAC_TRBV5-1.TRBJ2-7.TRBD1.TRBC2	TGTGCCTACCAACCATACTCTGGGGCTGGGAGTTACCAACTCACTTTC_TGCGCCAGCAGCTCGGGGACGGTGGGGGAGCAGTACTTC	CAYQPYSGAGSYQLTF_CASSSGTVGEQYF	TRAV36DV7.TRAJ28.TRAC_TGTGCCTACCAACCATACTCTGGGGCTGGGAGTTACCAACTCACTTTC_TRBV5-1.TRBJ2-7.TRBD1.TRBC2_TGCGCCAGCAGCTCGGGGACGGTGGGGGAGCAGTACTTC
P1_P_CAAGAAAGTAGTGAAT	P1	P	NA	CASKVGGASDEQYF	TGTGCCAGCAAGGTGGGTGGGGCATCGGACGAGCAGTACTTC	TRBV28.TRBJ2-7.TRBD1.TRBC2;TRBV4-3.TRBJ2-3.TRBD1.TRBC2	CASKVGGASDEQYF;CASSQDGILTGGGTDTQYF	TGTGCCAGCAAGGTGGGTGGGGCATCGGACGAGCAGTACTTC;TGCGCCAGCAGCCAAGATGGTATCCTGACAGGGGGTGGGACAGATACGCAGTATTTT	NA_TRBV28.TRBJ2-7.TRBD1.TRBC2;TRBV4-3.TRBJ2-3.TRBD1.TRBC2	TGTGCCAGCAAGGTGGGTGGGGCATCGGACGAGCAGTACTTC_TGTGCCAGCAAGGTGGGTGGGGCATCGGACGAGCAGTACTTC;TGCGCCAGCAGCCAAGATGGTATCCTGACAGGGGGTGGGACAGATACGCAGTATTTT	CASKVGGASDEQYF_CASKVGGASDEQYF;CASSQDGILTGGGTDTQYF	NA_TGTGCCAGCAAGGTGGGTGGGGCATCGGACGAGCAGTACTTC_TRBV28.TRBJ2-7.TRBD1.TRBC2;TRBV4-3.TRBJ2-3.TRBD1.TRBC2_TGTGCCAGCAAGGTGGGTGGGGCATCGGACGAGCAGTACTTC;TGCGCCAGCAGCCAAGATGGTATCCTGACAGGGGGTGGGACAGATACGCAGTATTTT
P1_P_CAAGAAAGTTCGGGCT	P1	P	NA	NA	NA	TRBV5-6.TRBJ1-2.None.TRBC1	CASSSDRYGYTF	TGTGCCAGCAGCTCGGACAGATATGGCTACACCTTC	NA_TRBV5-6.TRBJ1-2.None.TRBC1	NA_TGTGCCAGCAGCTCGGACAGATATGGCTACACCTTC	NA_CASSSDRYGYTF	NA_NA_TRBV5-6.TRBJ1-2.None.TRBC1_TGTGCCAGCAGCTCGGACAGATATGGCTACACCTTC
P1_P_CAAGATCAGAGAACAG	P1	P	TRAV14DV4.TRAJ49.TRAC	CAMRGLGTGNQFYF	TGTGCAATGAGAGGACTGGGGACCGGTAACCAGTTCTATTTT	TRBV28.TRBJ1-3.TRBD1.TRBC1	CASIEDRSSGNTIYF	TGTGCCAGTATCGAGGACAGGAGCTCTGGAAACACCATATATTTT	TRAV14DV4.TRAJ49.TRAC_TRBV28.TRBJ1-3.TRBD1.TRBC1	TGTGCAATGAGAGGACTGGGGACCGGTAACCAGTTCTATTTT_TGTGCCAGTATCGAGGACAGGAGCTCTGGAAACACCATATATTTT	CAMRGLGTGNQFYF_CASIEDRSSGNTIYF	TRAV14DV4.TRAJ49.TRAC_TGTGCAATGAGAGGACTGGGGACCGGTAACCAGTTCTATTTT_TRBV28.TRBJ1-3.TRBD1.TRBC1_TGTGCCAGTATCGAGGACAGGAGCTCTGGAAACACCATATATTTT
P1_P_CAAGATCCAGTTAACC	P1	P	TRAV3.TRAJ9.TRAC	CAVRDRTGGFKTIF	TGTGCTGTGAGAGACAGGACTGGAGGCTTCAAAACTATCTTT	TRBV7-2.TRBJ2-4.TRBD2.TRBC2	CASSLREGPENIQYF	TGTGCCAGCAGCTTAAGGGAGGGCCCTGAAAACATTCAGTACTTC	TRAV3.TRAJ9.TRAC_TRBV7-2.TRBJ2-4.TRBD2.TRBC2	TGTGCTGTGAGAGACAGGACTGGAGGCTTCAAAACTATCTTT_TGTGCCAGCAGCTTAAGGGAGGGCCCTGAAAACATTCAGTACTTC	CAVRDRTGGFKTIF_CASSLREGPENIQYF	TRAV3.TRAJ9.TRAC_TGTGCTGTGAGAGACAGGACTGGAGGCTTCAAAACTATCTTT_TRBV7-2.TRBJ2-4.TRBD2.TRBC2_TGTGCCAGCAGCTTAAGGGAGGGCCCTGAAAACATTCAGTACTTC
P1_P_CAAGATCGTATTAGCC	P1	P	TRAV23DV6.TRAJ23.TRAC	CAASIVQGGKLIF	TGTGCAGCAAGCATCGTCCAGGGAGGAAAGCTTATCTTC	TRBV7-9.TRBJ1-3.TRBD1.TRBC1	CASSLGGASGNTIYF	TGTGCCAGCAGCTTGGGGGGGGCCTCGGGAAACACCATATATTTT	TRAV23DV6.TRAJ23.TRAC_TRBV7-9.TRBJ1-3.TRBD1.TRBC1	TGTGCAGCAAGCATCGTCCAGGGAGGAAAGCTTATCTTC_TGTGCCAGCAGCTTGGGGGGGGCCTCGGGAAACACCATATATTTT	CAASIVQGGKLIF_CASSLGGASGNTIYF	TRAV23DV6.TRAJ23.TRAC_TGTGCAGCAAGCATCGTCCAGGGAGGAAAGCTTATCTTC_TRBV7-9.TRBJ1-3.TRBD1.TRBC1_TGTGCCAGCAGCTTGGGGGGGGCCTCGGGAAACACCATATATTTT
P1_P_CAAGATCTCACTCTTA	P1	P	TRAV9-2.TRAJ31.TRAC	CALSDGNARLMF	TGTGCTCTGAGTGATGGCAATGCCAGACTCATGTTT	TRBV20-1.TRBJ2-7.TRBD1.TRBC2;TRBV5-1.TRBJ2-5.TRBD1.TRBC2	CSARIDF;CASSSQGNKETQYF	TGCAGTGCTAGGATAGACTTC;TGCGCCAGCAGCTCTCAGGGTAACAAAGAGACCCAGTACTTC	TRAV9-2.TRAJ31.TRAC_TRBV20-1.TRBJ2-7.TRBD1.TRBC2;TRBV5-1.TRBJ2-5.TRBD1.TRBC2	TGTGCTCTGAGTGATGGCAATGCCAGACTCATGTTT_TGCAGTGCTAGGATAGACTTC;TGCGCCAGCAGCTCTCAGGGTAACAAAGAGACCCAGTACTTC	CALSDGNARLMF_CSARIDF;CASSSQGNKETQYF	TRAV9-2.TRAJ31.TRAC_TGTGCTCTGAGTGATGGCAATGCCAGACTCATGTTT_TRBV20-1.TRBJ2-7.TRBD1.TRBC2;TRBV5-1.TRBJ2-5.TRBD1.TRBC2_TGCAGTGCTAGGATAGACTTC;TGCGCCAGCAGCTCTCAGGGTAACAAAGAGACCCAGTACTTC
P1_P_CAAGATCTCCACTGGG	P1	P	TRAV9-2.TRAJ16.TRAC	CALSSPVSDGQKLLF	TGTGCTCTGAGTTCCCCGGTTTCAGATGGCCAGAAGCTGCTCTTT	TRBV6-3.TRBJ2-1.TRBD1.TRBC2	CASRQGLLNEQFF	TGTGCCAGCAGGCAGGGCCTCCTCAATGAGCAGTTCTTC	TRAV9-2.TRAJ16.TRAC_TRBV6-3.TRBJ2-1.TRBD1.TRBC2	TGTGCTCTGAGTTCCCCGGTTTCAGATGGCCAGAAGCTGCTCTTT_TGTGCCAGCAGGCAGGGCCTCCTCAATGAGCAGTTCTTC	CALSSPVSDGQKLLF_CASRQGLLNEQFF	TRAV9-2.TRAJ16.TRAC_TGTGCTCTGAGTTCCCCGGTTTCAGATGGCCAGAAGCTGCTCTTT_TRBV6-3.TRBJ2-1.TRBD1.TRBC2_TGTGCCAGCAGGCAGGGCCTCCTCAATGAGCAGTTCTTC
P1_P_CAAGATCTCGTCACGG	P1	P	TRAV8-3.TRAJ31.TRAC	CAVGARARLMF	TGTGCTGTGGGTGCACGGGCCAGACTCATGTTT	TRBV7-9.TRBJ2-3.TRBD2.TRBC2	CASSLSLGLASGTDTQYF	TGTGCCAGCAGCTTGTCGCTTGGTCTAGCTTCTGGGACAGATACGCAGTATTTT	TRAV8-3.TRAJ31.TRAC_TRBV7-9.TRBJ2-3.TRBD2.TRBC2	TGTGCTGTGGGTGCACGGGCCAGACTCATGTTT_TGTGCCAGCAGCTTGTCGCTTGGTCTAGCTTCTGGGACAGATACGCAGTATTTT	CAVGARARLMF_CASSLSLGLASGTDTQYF	TRAV8-3.TRAJ31.TRAC_TGTGCTGTGGGTGCACGGGCCAGACTCATGTTT_TRBV7-9.TRBJ2-3.TRBD2.TRBC2_TGTGCCAGCAGCTTGTCGCTTGGTCTAGCTTCTGGGACAGATACGCAGTATTTT
P1_P_CAAGGCCAGCATGGCA	P1	P	TRAV29DV5.TRAJ48.TRAC	CAARDEKLTF	TGTGCAGCCAGGGATGAGAAATTAACCTTT	TRBV11-2.TRBJ2-1.TRBD2.TRBC2	CASSPGTPHNEQFF	TGTGCCAGCAGCCCCGGGACCCCACACAATGAGCAGTTCTTC	TRAV29DV5.TRAJ48.TRAC_TRBV11-2.TRBJ2-1.TRBD2.TRBC2	TGTGCAGCCAGGGATGAGAAATTAACCTTT_TGTGCCAGCAGCCCCGGGACCCCACACAATGAGCAGTTCTTC	CAARDEKLTF_CASSPGTPHNEQFF	TRAV29DV5.TRAJ48.TRAC_TGTGCAGCCAGGGATGAGAAATTAACCTTT_TRBV11-2.TRBJ2-1.TRBD2.TRBC2_TGTGCCAGCAGCCCCGGGACCCCACACAATGAGCAGTTCTTC
P1_P_CAAGGCCCACCAACCG	P1	P	TRAV12-3.TRAJ22.TRAC	CAMRSSGSARQLTF	TGTGCAATGAGATCTTCTGGTTCTGCAAGGCAACTGACCTTT	TRBV2.TRBJ2-1.None.TRBC2	CASSVPDNEQFF	TGTGCCAGCAGTGTTCCGGACAATGAGCAGTTCTTC	TRAV12-3.TRAJ22.TRAC_TRBV2.TRBJ2-1.None.TRBC2	TGTGCAATGAGATCTTCTGGTTCTGCAAGGCAACTGACCTTT_TGTGCCAGCAGTGTTCCGGACAATGAGCAGTTCTTC	CAMRSSGSARQLTF_CASSVPDNEQFF	TRAV12-3.TRAJ22.TRAC_TGTGCAATGAGATCTTCTGGTTCTGCAAGGCAACTGACCTTT_TRBV2.TRBJ2-1.None.TRBC2_TGTGCCAGCAGTGTTCCGGACAATGAGCAGTTCTTC
P1_P_CAAGGCCGTGACAAAT	P1	P	TRAV38-2DV8.TRAJ43.TRAC	CAYSSYNNNDMRF	TGTGCTTATTCCTCGTACAATAACAATGACATGCGCTTT	TRBV7-9.TRBJ2-7.None.TRBC2	CASSLAYVSYEQYF	TGTGCCAGCAGCTTAGCGTATGTCAGCTACGAGCAGTACTTC	TRAV38-2DV8.TRAJ43.TRAC_TRBV7-9.TRBJ2-7.None.TRBC2	TGTGCTTATTCCTCGTACAATAACAATGACATGCGCTTT_TGTGCCAGCAGCTTAGCGTATGTCAGCTACGAGCAGTACTTC	CAYSSYNNNDMRF_CASSLAYVSYEQYF	TRAV38-2DV8.TRAJ43.TRAC_TGTGCTTATTCCTCGTACAATAACAATGACATGCGCTTT_TRBV7-9.TRBJ2-7.None.TRBC2_TGTGCCAGCAGCTTAGCGTATGTCAGCTACGAGCAGTACTTC
P1_P_CAAGGCCGTGCACTTA	P1	P	NA	NA	NA	TRBV10-3.TRBJ2-3.TRBD2.TRBC2	CAIGGASSTDTQYF	TGTGCGATCGGAGGGGCTTCTAGCACAGATACGCAGTATTTT	NA_TRBV10-3.TRBJ2-3.TRBD2.TRBC2	NA_TGTGCGATCGGAGGGGCTTCTAGCACAGATACGCAGTATTTT	NA_CAIGGASSTDTQYF	NA_NA_TRBV10-3.TRBJ2-3.TRBD2.TRBC2_TGTGCGATCGGAGGGGCTTCTAGCACAGATACGCAGTATTTT
P1_P_CAAGGCCGTGTCAATC	P1	P	TRAV8-3.TRAJ32.TRAC	CAVAPGGATNKLIF	TGTGCTGTGGCCCCGGGGGGTGCTACAAACAAGCTCATCTTT	TRBV7-6.TRBJ2-3.None.TRBC2;TRBV6-5.TRBJ1-6.TRBD1.TRBC1	CASSRGSTDTQYF;CATFSLKGAGHSPLHF	TGTGCCAGCAGCCGCGGATCCACAGATACGCAGTATTTT;TGTGCCACTTTCTCTTTAAAAGGGGCAGGCCACTCACCCCTCCACTTT	TRAV8-3.TRAJ32.TRAC_TRBV7-6.TRBJ2-3.None.TRBC2;TRBV6-5.TRBJ1-6.TRBD1.TRBC1	TGTGCTGTGGCCCCGGGGGGTGCTACAAACAAGCTCATCTTT_TGTGCCAGCAGCCGCGGATCCACAGATACGCAGTATTTT;TGTGCCACTTTCTCTTTAAAAGGGGCAGGCCACTCACCCCTCCACTTT	CAVAPGGATNKLIF_CASSRGSTDTQYF;CATFSLKGAGHSPLHF	TRAV8-3.TRAJ32.TRAC_TGTGCTGTGGCCCCGGGGGGTGCTACAAACAAGCTCATCTTT_TRBV7-6.TRBJ2-3.None.TRBC2;TRBV6-5.TRBJ1-6.TRBD1.TRBC1_TGTGCCAGCAGCCGCGGATCCACAGATACGCAGTATTTT;TGTGCCACTTTCTCTTTAAAAGGGGCAGGCCACTCACCCCTCCACTTT
P1_P_CAAGGCCGTTAAAGAC	P1	P	TRAV16.TRAJ29.TRAC	CALASGNTPLVF	TGTGCTCTCGCCTCAGGAAACACACCTCTTGTCTTT	TRBV11-2.TRBJ2-3.TRBD2.TRBC2	CASSFSGNTDTQYF	TGTGCCAGCAGCTTTAGCGGGAATACAGATACGCAGTATTTT	TRAV16.TRAJ29.TRAC_TRBV11-2.TRBJ2-3.TRBD2.TRBC2	TGTGCTCTCGCCTCAGGAAACACACCTCTTGTCTTT_TGTGCCAGCAGCTTTAGCGGGAATACAGATACGCAGTATTTT	CALASGNTPLVF_CASSFSGNTDTQYF	TRAV16.TRAJ29.TRAC_TGTGCTCTCGCCTCAGGAAACACACCTCTTGTCTTT_TRBV11-2.TRBJ2-3.TRBD2.TRBC2_TGTGCCAGCAGCTTTAGCGGGAATACAGATACGCAGTATTTT
P1_P_CAAGGCCGTTCCACTC	P1	P	TRAV38-1.TRAJ11.TRAC	CALHRSGYSTLTF	TGTGCCCTCCACAGGTCAGGATACAGCACCCTCACCTTT	TRBV7-9.TRBJ1-1.TRBD1.TRBC1	CASSLAMGANTEAFF	TGTGCCAGCAGCTTAGCCATGGGGGCGAACACTGAAGCTTTCTTT	TRAV38-1.TRAJ11.TRAC_TRBV7-9.TRBJ1-1.TRBD1.TRBC1	TGTGCCCTCCACAGGTCAGGATACAGCACCCTCACCTTT_TGTGCCAGCAGCTTAGCCATGGGGGCGAACACTGAAGCTTTCTTT	CALHRSGYSTLTF_CASSLAMGANTEAFF	TRAV38-1.TRAJ11.TRAC_TGTGCCCTCCACAGGTCAGGATACAGCACCCTCACCTTT_TRBV7-9.TRBJ1-1.TRBD1.TRBC1_TGTGCCAGCAGCTTAGCCATGGGGGCGAACACTGAAGCTTTCTTT
P1_P_CAAGGCCTCAAACCAC	P1	P	TRAV3.TRAJ21.TRAC	CALYNFNKFYF	TGTGCCTTATACAACTTCAACAAATTTTACTTT	TRBV3-1.TRBJ1-2.None.TRBC1	CASSRKDGYGGYTF	TGTGCCAGCAGCCGCAAGGACGGTTATGGTGGCTACACCTTC	TRAV3.TRAJ21.TRAC_TRBV3-1.TRBJ1-2.None.TRBC1	TGTGCCTTATACAACTTCAACAAATTTTACTTT_TGTGCCAGCAGCCGCAAGGACGGTTATGGTGGCTACACCTTC	CALYNFNKFYF_CASSRKDGYGGYTF	TRAV3.TRAJ21.TRAC_TGTGCCTTATACAACTTCAACAAATTTTACTTT_TRBV3-1.TRBJ1-2.None.TRBC1_TGTGCCAGCAGCCGCAAGGACGGTTATGGTGGCTACACCTTC
P1_P_CAAGGCCTCAGAAATG	P1	P	NA	NA	NA	TRBV20-1.TRBJ2-3.TRBD2.TRBC2	CSARRLQREGSNTQYF	TGCAGTGCTAGGAGGCTCCAAAGGGAGGGTTCAAATACGCAGTATTTT	NA_TRBV20-1.TRBJ2-3.TRBD2.TRBC2	NA_TGCAGTGCTAGGAGGCTCCAAAGGGAGGGTTCAAATACGCAGTATTTT	NA_CSARRLQREGSNTQYF	NA_NA_TRBV20-1.TRBJ2-3.TRBD2.TRBC2_TGCAGTGCTAGGAGGCTCCAAAGGGAGGGTTCAAATACGCAGTATTTT
P1_P_CAAGGCCTCTCCGGTT	P1	P	TRAV2.TRAJ18.TRAC	CAVESYDRGSTLGRLYF	TGTGCTGTGGAGTCCTATGACAGAGGCTCAACCCTGGGGAGGCTATACTTT	TRBV11-3.TRBJ2-1.TRBD2.TRBC2	CASSTGTSGRGSYNEQFF	TGTGCCAGCAGCACCGGGACTAGCGGGAGGGGGTCCTACAATGAGCAGTTCTTC	TRAV2.TRAJ18.TRAC_TRBV11-3.TRBJ2-1.TRBD2.TRBC2	TGTGCTGTGGAGTCCTATGACAGAGGCTCAACCCTGGGGAGGCTATACTTT_TGTGCCAGCAGCACCGGGACTAGCGGGAGGGGGTCCTACAATGAGCAGTTCTTC	CAVESYDRGSTLGRLYF_CASSTGTSGRGSYNEQFF	TRAV2.TRAJ18.TRAC_TGTGCTGTGGAGTCCTATGACAGAGGCTCAACCCTGGGGAGGCTATACTTT_TRBV11-3.TRBJ2-1.TRBD2.TRBC2_TGTGCCAGCAGCACCGGGACTAGCGGGAGGGGGTCCTACAATGAGCAGTTCTTC
P1_P_CAAGTTGAGCGTGAAC	P1	P	TRAV29DV5.TRAJ39.TRAC	CAASPNNAGNMLTF	TGTGCAGCAAGTCCCAATAATGCAGGCAACATGCTCACCTTT	TRBV5-4.TRBJ1-2.TRBD1.TRBC1	CASSLVQGPRYGYTF	TGTGCCAGCAGCTTGGTCCAGGGGCCTCGCTACGGCTACACCTTC	TRAV29DV5.TRAJ39.TRAC_TRBV5-4.TRBJ1-2.TRBD1.TRBC1	TGTGCAGCAAGTCCCAATAATGCAGGCAACATGCTCACCTTT_TGTGCCAGCAGCTTGGTCCAGGGGCCTCGCTACGGCTACACCTTC	CAASPNNAGNMLTF_CASSLVQGPRYGYTF	TRAV29DV5.TRAJ39.TRAC_TGTGCAGCAAGTCCCAATAATGCAGGCAACATGCTCACCTTT_TRBV5-4.TRBJ1-2.TRBD1.TRBC1_TGTGCCAGCAGCTTGGTCCAGGGGCCTCGCTACGGCTACACCTTC
P1_P_CAAGTTGCAAACCCAT	P1	P	TRAV17.TRAJ44.TRAC	CATVVTGTASKLTF	TGTGCTACGGTCGTTACCGGCACTGCCAGTAAACTCACCTTT	TRBV11-2.TRBJ2-2.TRBD1.TRBC2	CASSLVPWTMNTGELFF	TGTGCCAGCAGCTTAGTCCCCTGGACAATGAACACCGGGGAGCTGTTTTTT	TRAV17.TRAJ44.TRAC_TRBV11-2.TRBJ2-2.TRBD1.TRBC2	TGTGCTACGGTCGTTACCGGCACTGCCAGTAAACTCACCTTT_TGTGCCAGCAGCTTAGTCCCCTGGACAATGAACACCGGGGAGCTGTTTTTT	CATVVTGTASKLTF_CASSLVPWTMNTGELFF	TRAV17.TRAJ44.TRAC_TGTGCTACGGTCGTTACCGGCACTGCCAGTAAACTCACCTTT_TRBV11-2.TRBJ2-2.TRBD1.TRBC2_TGTGCCAGCAGCTTAGTCCCCTGGACAATGAACACCGGGGAGCTGTTTTTT
P1_P_CAAGTTGTCCATTCTA	P1	P	TRAV12-2.TRAJ44.TRAC	CAFQGGGTASKLTF	TGTGCTTTTCAAGGGGGCGGCACTGCCAGTAAACTCACCTTT	TRBV5-1.TRBJ2-3.TRBD2.TRBC2	CASSFLREPRYTQYF	TGCGCCAGCAGCTTCCTCCGGGAGCCCCGGTATACGCAGTATTTT	TRAV12-2.TRAJ44.TRAC_TRBV5-1.TRBJ2-3.TRBD2.TRBC2	TGTGCTTTTCAAGGGGGCGGCACTGCCAGTAAACTCACCTTT_TGCGCCAGCAGCTTCCTCCGGGAGCCCCGGTATACGCAGTATTTT	CAFQGGGTASKLTF_CASSFLREPRYTQYF	TRAV12-2.TRAJ44.TRAC_TGTGCTTTTCAAGGGGGCGGCACTGCCAGTAAACTCACCTTT_TRBV5-1.TRBJ2-3.TRBD2.TRBC2_TGCGCCAGCAGCTTCCTCCGGGAGCCCCGGTATACGCAGTATTTT
P1_P_CAAGTTGTCGTAGGAG	P1	P	TRAV1-2.TRAJ20.TRAC	CAVINDYKLSF	TGTGCTGTGATTAACGACTACAAGCTCAGCTTT	TRBV19.TRBJ2-6.TRBD2.TRBC2	CASSISLAGGPGGANVLTF	TGTGCCAGTAGTATAAGCCTAGCGGGAGGGCCGGGAGGGGCCAACGTCCTGACTTTC	TRAV1-2.TRAJ20.TRAC_TRBV19.TRBJ2-6.TRBD2.TRBC2	TGTGCTGTGATTAACGACTACAAGCTCAGCTTT_TGTGCCAGTAGTATAAGCCTAGCGGGAGGGCCGGGAGGGGCCAACGTCCTGACTTTC	CAVINDYKLSF_CASSISLAGGPGGANVLTF	TRAV1-2.TRAJ20.TRAC_TGTGCTGTGATTAACGACTACAAGCTCAGCTTT_TRBV19.TRBJ2-6.TRBD2.TRBC2_TGTGCCAGTAGTATAAGCCTAGCGGGAGGGCCGGGAGGGGCCAACGTCCTGACTTTC
P1_P_CACAAACAGCAGACTG	P1	P	TRAV1-1.TRAJ8.TRAC	CAVRVNTGFQKLVF	TGCGCTGTGAGGGTGAACACAGGCTTTCAGAAACTTGTATTT	TRBV3-1.TRBJ1-5.TRBD1.TRBC1	CASSPYGGDQPQHF	TGTGCCAGCAGCCCCTATGGGGGGGATCAGCCCCAGCATTTT	TRAV1-1.TRAJ8.TRAC_TRBV3-1.TRBJ1-5.TRBD1.TRBC1	TGCGCTGTGAGGGTGAACACAGGCTTTCAGAAACTTGTATTT_TGTGCCAGCAGCCCCTATGGGGGGGATCAGCCCCAGCATTTT	CAVRVNTGFQKLVF_CASSPYGGDQPQHF	TRAV1-1.TRAJ8.TRAC_TGCGCTGTGAGGGTGAACACAGGCTTTCAGAAACTTGTATTT_TRBV3-1.TRBJ1-5.TRBD1.TRBC1_TGTGCCAGCAGCCCCTATGGGGGGGATCAGCCCCAGCATTTT
P1_P_CACAAACAGGCTAGAC	P1	P	TRAV21.TRAJ56.TRAC	CAVRKGSTGANSKLTF	TGTGCTGTGAGGAAAGGATCAACTGGAGCCAATAGTAAGCTGACATTT	TRBV5-5.TRBJ1-2.TRBD2.TRBC1	CASSFEWGGANYGYTF	TGTGCCAGCAGCTTTGAGTGGGGGGGAGCTAACTATGGCTACACCTTC	TRAV21.TRAJ56.TRAC_TRBV5-5.TRBJ1-2.TRBD2.TRBC1	TGTGCTGTGAGGAAAGGATCAACTGGAGCCAATAGTAAGCTGACATTT_TGTGCCAGCAGCTTTGAGTGGGGGGGAGCTAACTATGGCTACACCTTC	CAVRKGSTGANSKLTF_CASSFEWGGANYGYTF	TRAV21.TRAJ56.TRAC_TGTGCTGTGAGGAAAGGATCAACTGGAGCCAATAGTAAGCTGACATTT_TRBV5-5.TRBJ1-2.TRBD2.TRBC1_TGTGCCAGCAGCTTTGAGTGGGGGGGAGCTAACTATGGCTACACCTTC
P1_P_CACAAACAGTTAACGA	P1	P	TRAV6.TRAJ5.TRAC	CALQMDTGRRALTF	TGTGCTCTCCAAATGGACACGGGCAGGAGAGCACTTACTTTT	TRBV5-1.TRBJ2-2.TRBD1.TRBC2	CASSEGATNTGELFF	TGCGCCAGTTCCGAGGGGGCAACGAACACCGGGGAGCTGTTTTTT	TRAV6.TRAJ5.TRAC_TRBV5-1.TRBJ2-2.TRBD1.TRBC2	TGTGCTCTCCAAATGGACACGGGCAGGAGAGCACTTACTTTT_TGCGCCAGTTCCGAGGGGGCAACGAACACCGGGGAGCTGTTTTTT	CALQMDTGRRALTF_CASSEGATNTGELFF	TRAV6.TRAJ5.TRAC_TGTGCTCTCCAAATGGACACGGGCAGGAGAGCACTTACTTTT_TRBV5-1.TRBJ2-2.TRBD1.TRBC2_TGCGCCAGTTCCGAGGGGGCAACGAACACCGGGGAGCTGTTTTTT
P1_P_CACAAACCAAGTAATG	P1	P	TRAV29DV5.TRAJ52.TRAC	CAARTAGGTSYGKLTF	TGTGCAGCACGAACTGCTGGTGGTACTAGCTATGGAAAGCTGACATTT	TRBV6-5.TRBJ1-6.None.TRBC1	CASSYTAVPRANSPLHF	TGTGCCAGCAGTTACACGGCCGTCCCCAGAGCTAATTCACCCCTCCACTTT	TRAV29DV5.TRAJ52.TRAC_TRBV6-5.TRBJ1-6.None.TRBC1	TGTGCAGCACGAACTGCTGGTGGTACTAGCTATGGAAAGCTGACATTT_TGTGCCAGCAGTTACACGGCCGTCCCCAGAGCTAATTCACCCCTCCACTTT	CAARTAGGTSYGKLTF_CASSYTAVPRANSPLHF	TRAV29DV5.TRAJ52.TRAC_TGTGCAGCACGAACTGCTGGTGGTACTAGCTATGGAAAGCTGACATTT_TRBV6-5.TRBJ1-6.None.TRBC1_TGTGCCAGCAGTTACACGGCCGTCCCCAGAGCTAATTCACCCCTCCACTTT
P1_P_CACAAACCAGGTTTCA	P1	P	TRAV13-1.TRAJ36.TRAC	CAASTGTGANNLFF	TGTGCAGCAAGTACCGGAACTGGGGCAAACAACCTCTTCTTT	TRBV9.TRBJ2-5.TRBD2.TRBC2	CASSPQTSGGETQYF	TGTGCCAGCAGCCCCCAGACTAGCGGGGGGGAGACCCAGTACTTC	TRAV13-1.TRAJ36.TRAC_TRBV9.TRBJ2-5.TRBD2.TRBC2	TGTGCAGCAAGTACCGGAACTGGGGCAAACAACCTCTTCTTT_TGTGCCAGCAGCCCCCAGACTAGCGGGGGGGAGACCCAGTACTTC	CAASTGTGANNLFF_CASSPQTSGGETQYF	TRAV13-1.TRAJ36.TRAC_TGTGCAGCAAGTACCGGAACTGGGGCAAACAACCTCTTCTTT_TRBV9.TRBJ2-5.TRBD2.TRBC2_TGTGCCAGCAGCCCCCAGACTAGCGGGGGGGAGACCCAGTACTTC
P1_P_CACAAACGTACTCTCC	P1	P	TRAV13-1.TRAJ13.TRAC	CAAMPSGGYQKVTF	TGTGCAGCAATGCCCTCTGGGGGTTACCAGAAAGTTACCTTT	TRBV6-5.TRBJ1-2.TRBD2.TRBC1	CASSYQGRLYGYTF	TGTGCCAGCAGTTACCAGGGACGGCTCTATGGCTACACCTTC	TRAV13-1.TRAJ13.TRAC_TRBV6-5.TRBJ1-2.TRBD2.TRBC1	TGTGCAGCAATGCCCTCTGGGGGTTACCAGAAAGTTACCTTT_TGTGCCAGCAGTTACCAGGGACGGCTCTATGGCTACACCTTC	CAAMPSGGYQKVTF_CASSYQGRLYGYTF	TRAV13-1.TRAJ13.TRAC_TGTGCAGCAATGCCCTCTGGGGGTTACCAGAAAGTTACCTTT_TRBV6-5.TRBJ1-2.TRBD2.TRBC1_TGTGCCAGCAGTTACCAGGGACGGCTCTATGGCTACACCTTC
P1_P_CACAAACGTGGCAAAC	P1	P	TRAV8-3.TRAJ6.TRAC	CAVGATGGSYIPTF	TGTGCTGTGGGTGCGACAGGAGGAAGCTACATACCTACATTT	TRBV7-2.TRBJ2-6.TRBD1.TRBC2	CASTRGGSSGANVLTF	TGTGCCAGCACAAGGGGGGGTAGCTCTGGGGCCAACGTCCTGACTTTC	TRAV8-3.TRAJ6.TRAC_TRBV7-2.TRBJ2-6.TRBD1.TRBC2	TGTGCTGTGGGTGCGACAGGAGGAAGCTACATACCTACATTT_TGTGCCAGCACAAGGGGGGGTAGCTCTGGGGCCAACGTCCTGACTTTC	CAVGATGGSYIPTF_CASTRGGSSGANVLTF	TRAV8-3.TRAJ6.TRAC_TGTGCTGTGGGTGCGACAGGAGGAAGCTACATACCTACATTT_TRBV7-2.TRBJ2-6.TRBD1.TRBC2_TGTGCCAGCACAAGGGGGGGTAGCTCTGGGGCCAACGTCCTGACTTTC
P1_P_CACAAACGTTTGCATG	P1	P	TRAV14DV4.TRAJ49.TRAC	CAMRGTGNQFYF	TGTGCAATGAGAGGCACCGGTAACCAGTTCTATTTT	TRBV28.TRBJ2-1.TRBD2.TRBC2	CASSSPGSGINNEQFF	TGTGCCAGCAGTTCCCCAGGAAGCGGCATCAACAATGAGCAGTTCTTC	TRAV14DV4.TRAJ49.TRAC_TRBV28.TRBJ2-1.TRBD2.TRBC2	TGTGCAATGAGAGGCACCGGTAACCAGTTCTATTTT_TGTGCCAGCAGTTCCCCAGGAAGCGGCATCAACAATGAGCAGTTCTTC	CAMRGTGNQFYF_CASSSPGSGINNEQFF	TRAV14DV4.TRAJ49.TRAC_TGTGCAATGAGAGGCACCGGTAACCAGTTCTATTTT_TRBV28.TRBJ2-1.TRBD2.TRBC2_TGTGCCAGCAGTTCCCCAGGAAGCGGCATCAACAATGAGCAGTTCTTC
P1_P_CACAAACTCAATCACG	P1	P	NA	NA	NA	TRBV7-3.TRBJ1-1.TRBD1.TRBC1	CASKPGQGYTEAFF	TGTGCCAGTAAACCGGGACAGGGGTACACTGAAGCTTTCTTT	NA_TRBV7-3.TRBJ1-1.TRBD1.TRBC1	NA_TGTGCCAGTAAACCGGGACAGGGGTACACTGAAGCTTTCTTT	NA_CASKPGQGYTEAFF	NA_NA_TRBV7-3.TRBJ1-1.TRBD1.TRBC1_TGTGCCAGTAAACCGGGACAGGGGTACACTGAAGCTTTCTTT
P1_P_CACAAACTCCTTTACA	P1	P	TRAV26-1.TRAJ53.TRAC	CIVKGLYGGSNYKLTF	TGCATCGTCAAAGGGTTATACGGAGGTAGCAACTATAAACTGACATTT	TRBV2.TRBJ2-5.TRBD2.TRBC2	CASSLVAGETQYF	TGTGCCAGCAGTTTAGTAGCTGGGGAGACCCAGTACTTC	TRAV26-1.TRAJ53.TRAC_TRBV2.TRBJ2-5.TRBD2.TRBC2	TGCATCGTCAAAGGGTTATACGGAGGTAGCAACTATAAACTGACATTT_TGTGCCAGCAGTTTAGTAGCTGGGGAGACCCAGTACTTC	CIVKGLYGGSNYKLTF_CASSLVAGETQYF	TRAV26-1.TRAJ53.TRAC_TGCATCGTCAAAGGGTTATACGGAGGTAGCAACTATAAACTGACATTT_TRBV2.TRBJ2-5.TRBD2.TRBC2_TGTGCCAGCAGTTTAGTAGCTGGGGAGACCCAGTACTTC
P1_P_CACAAACTCTTTACGT	P1	P	TRAV12-3.TRAJ48.TRAC	CAMSGSFGNEKLTF	TGTGCAATGAGCGGTAGCTTTGGAAATGAGAAATTAACCTTT	TRBV2.TRBJ2-5.None.TRBC2	CASSRSSQETQYF	TGTGCCAGCAGTCGATCCTCTCAAGAGACCCAGTACTTC	TRAV12-3.TRAJ48.TRAC_TRBV2.TRBJ2-5.None.TRBC2	TGTGCAATGAGCGGTAGCTTTGGAAATGAGAAATTAACCTTT_TGTGCCAGCAGTCGATCCTCTCAAGAGACCCAGTACTTC	CAMSGSFGNEKLTF_CASSRSSQETQYF	TRAV12-3.TRAJ48.TRAC_TGTGCAATGAGCGGTAGCTTTGGAAATGAGAAATTAACCTTT_TRBV2.TRBJ2-5.None.TRBC2_TGTGCCAGCAGTCGATCCTCTCAAGAGACCCAGTACTTC
P1_P_CACACAAAGGTGTTAA	P1	P	NA	NA	NA	TRBV2.TRBJ1-2.TRBD2.TRBC1	CASSSGTALEGYTF	TGTGCCAGCAGTTCCGGGACCGCCCTTGAGGGCTACACCTTC	NA_TRBV2.TRBJ1-2.TRBD2.TRBC1	NA_TGTGCCAGCAGTTCCGGGACCGCCCTTGAGGGCTACACCTTC	NA_CASSSGTALEGYTF	NA_NA_TRBV2.TRBJ1-2.TRBD2.TRBC1_TGTGCCAGCAGTTCCGGGACCGCCCTTGAGGGCTACACCTTC
P1_P_CACACAACAATCCGAT	P1	P	TRAV38-1.TRAJ52.TRAC	CAFSLGTSYGKLTF	TGTGCTTTCTCACTTGGTACTAGCTATGGAAAGCTGACATTT	TRBV18.TRBJ2-5.TRBD2.TRBC2	CASSTGTSGPETQYF	TGTGCCAGCTCAACGGGGACTAGCGGCCCAGAGACCCAGTACTTC	TRAV38-1.TRAJ52.TRAC_TRBV18.TRBJ2-5.TRBD2.TRBC2	TGTGCTTTCTCACTTGGTACTAGCTATGGAAAGCTGACATTT_TGTGCCAGCTCAACGGGGACTAGCGGCCCAGAGACCCAGTACTTC	CAFSLGTSYGKLTF_CASSTGTSGPETQYF	TRAV38-1.TRAJ52.TRAC_TGTGCTTTCTCACTTGGTACTAGCTATGGAAAGCTGACATTT_TRBV18.TRBJ2-5.TRBD2.TRBC2_TGTGCCAGCTCAACGGGGACTAGCGGCCCAGAGACCCAGTACTTC
P1_P_CACACAACATGCCACG	P1	P	TRAV38-1.TRAJ17.TRAC	CAFMDSWDAGNKLTF	TGTGCTTTCATGGACAGTTGGGATGCAGGCAACAAGCTAACTTTT	TRBV11-1.TRBJ2-3.TRBD1.TRBC2;TRBV7-3.TRBJ2-2.TRBD1.TRBC2	CASSPLEGVYTDTQYF;CASSRTGTDVTGELFF	TGTGCCAGCAGCCCTCTGGAAGGGGTATATACAGATACGCAGTATTTT;TGTGCCAGCAGCCGCACCGGGACAGACGTCACCGGGGAGCTGTTTTTT	TRAV38-1.TRAJ17.TRAC_TRBV11-1.TRBJ2-3.TRBD1.TRBC2;TRBV7-3.TRBJ2-2.TRBD1.TRBC2	TGTGCTTTCATGGACAGTTGGGATGCAGGCAACAAGCTAACTTTT_TGTGCCAGCAGCCCTCTGGAAGGGGTATATACAGATACGCAGTATTTT;TGTGCCAGCAGCCGCACCGGGACAGACGTCACCGGGGAGCTGTTTTTT	CAFMDSWDAGNKLTF_CASSPLEGVYTDTQYF;CASSRTGTDVTGELFF	TRAV38-1.TRAJ17.TRAC_TGTGCTTTCATGGACAGTTGGGATGCAGGCAACAAGCTAACTTTT_TRBV11-1.TRBJ2-3.TRBD1.TRBC2;TRBV7-3.TRBJ2-2.TRBD1.TRBC2_TGTGCCAGCAGCCCTCTGGAAGGGGTATATACAGATACGCAGTATTTT;TGTGCCAGCAGCCGCACCGGGACAGACGTCACCGGGGAGCTGTTTTTT
P1_P_CACACAACATTGCGGC	P1	P	TRAV8-3.TRAJ30.TRAC	CAVGPSSDKIIF	TGTGCTGTGGGTCCCTCGAGTGACAAGATCATCTTT	TRBV7-9.TRBJ2-3.TRBD2.TRBC2;TRBV12-4.TRBJ2-7.TRBD2.TRBC2	CASSTPGLAGTNTQYF;CASSLVRQVVYEQYF	TGTGCCAGCAGCACACCGGGACTAGCGGGCACGAATACGCAGTATTTT;TGTGCCAGCAGTTTGGTAAGACAAGTGGTGTACGAGCAGTACTTC	TRAV8-3.TRAJ30.TRAC_TRBV7-9.TRBJ2-3.TRBD2.TRBC2;TRBV12-4.TRBJ2-7.TRBD2.TRBC2	TGTGCTGTGGGTCCCTCGAGTGACAAGATCATCTTT_TGTGCCAGCAGCACACCGGGACTAGCGGGCACGAATACGCAGTATTTT;TGTGCCAGCAGTTTGGTAAGACAAGTGGTGTACGAGCAGTACTTC	CAVGPSSDKIIF_CASSTPGLAGTNTQYF;CASSLVRQVVYEQYF	TRAV8-3.TRAJ30.TRAC_TGTGCTGTGGGTCCCTCGAGTGACAAGATCATCTTT_TRBV7-9.TRBJ2-3.TRBD2.TRBC2;TRBV12-4.TRBJ2-7.TRBD2.TRBC2_TGTGCCAGCAGCACACCGGGACTAGCGGGCACGAATACGCAGTATTTT;TGTGCCAGCAGTTTGGTAAGACAAGTGGTGTACGAGCAGTACTTC
P1_P_CACACAAGTACCTACA	P1	P	NA	NA	NA	TRBV11-3.TRBJ2-1.TRBD2.TRBC2	CASSLGWQNTGTSAYNEQFF	TGTGCCAGCAGCTTAGGATGGCAGAATACCGGGACTAGCGCATACAATGAGCAGTTCTTC	NA_TRBV11-3.TRBJ2-1.TRBD2.TRBC2	NA_TGTGCCAGCAGCTTAGGATGGCAGAATACCGGGACTAGCGCATACAATGAGCAGTTCTTC	NA_CASSLGWQNTGTSAYNEQFF	NA_NA_TRBV11-3.TRBJ2-1.TRBD2.TRBC2_TGTGCCAGCAGCTTAGGATGGCAGAATACCGGGACTAGCGCATACAATGAGCAGTTCTTC
P1_P_CACACCTAGTGGTCCC	P1	P	TRAV3.TRAJ42.TRAC	CAVRDIGSYGGSQGNLIF	TGTGCTGTGAGAGACATAGGGTCTTATGGAGGAAGCCAAGGAAATCTCATCTTT	TRBV5-1.TRBJ2-5.TRBD2.TRBC2	CASSLRDGSQETQYF	TGCGCCAGCAGCCTACGGGACGGATCCCAAGAGACCCAGTACTTC	TRAV3.TRAJ42.TRAC_TRBV5-1.TRBJ2-5.TRBD2.TRBC2	TGTGCTGTGAGAGACATAGGGTCTTATGGAGGAAGCCAAGGAAATCTCATCTTT_TGCGCCAGCAGCCTACGGGACGGATCCCAAGAGACCCAGTACTTC	CAVRDIGSYGGSQGNLIF_CASSLRDGSQETQYF	TRAV3.TRAJ42.TRAC_TGTGCTGTGAGAGACATAGGGTCTTATGGAGGAAGCCAAGGAAATCTCATCTTT_TRBV5-1.TRBJ2-5.TRBD2.TRBC2_TGCGCCAGCAGCCTACGGGACGGATCCCAAGAGACCCAGTACTTC
P1_P_CACACCTCACTAAGTC	P1	P	NA	NA	NA	NA	NA	NA	NA	NA	NA	NA
P1_P_CACACCTCATGGTCAT	P1	P	TRAV12-1.TRAJ9.TRAC	CVVNNRGGGFKTIF	TGTGTGGTGAACAATCGAGGTGGAGGCTTCAAAACTATCTTT	TRBV6-6.TRBJ1-5.TRBD1.TRBC1	CASSPRVGQGHQPQHF	TGTGCCAGCAGTCCTCGGGTGGGACAGGGGCATCAGCCCCAGCATTTT	TRAV12-1.TRAJ9.TRAC_TRBV6-6.TRBJ1-5.TRBD1.TRBC1	TGTGTGGTGAACAATCGAGGTGGAGGCTTCAAAACTATCTTT_TGTGCCAGCAGTCCTCGGGTGGGACAGGGGCATCAGCCCCAGCATTTT	CVVNNRGGGFKTIF_CASSPRVGQGHQPQHF	TRAV12-1.TRAJ9.TRAC_TGTGTGGTGAACAATCGAGGTGGAGGCTTCAAAACTATCTTT_TRBV6-6.TRBJ1-5.TRBD1.TRBC1_TGTGCCAGCAGTCCTCGGGTGGGACAGGGGCATCAGCCCCAGCATTTT
P1_P_CACACCTCATTGCGGC	P1	P	TRAV26-1.TRAJ9.TRAC	CIVRVDTGGFKTIF	TGCATCGTCAGAGTCGACACTGGAGGCTTCAAAACTATCTTT	TRBV4-1.TRBJ1-2.None.TRBC1	CASSQAGRPKDYGYTF	TGCGCCAGCAGCCAAGCTGGCCGCCCCAAGGACTATGGCTACACCTTC	TRAV26-1.TRAJ9.TRAC_TRBV4-1.TRBJ1-2.None.TRBC1	TGCATCGTCAGAGTCGACACTGGAGGCTTCAAAACTATCTTT_TGCGCCAGCAGCCAAGCTGGCCGCCCCAAGGACTATGGCTACACCTTC	CIVRVDTGGFKTIF_CASSQAGRPKDYGYTF	TRAV26-1.TRAJ9.TRAC_TGCATCGTCAGAGTCGACACTGGAGGCTTCAAAACTATCTTT_TRBV4-1.TRBJ1-2.None.TRBC1_TGCGCCAGCAGCCAAGCTGGCCGCCCCAAGGACTATGGCTACACCTTC
P1_P_CACACCTGTCTACCTC	P1	P	NA;TRAV13-1.TRAJ30.TRAC	CASSLVSGEKETQYF;CAFGPIGDKIIF	TGTGCTAGCAGCTTAGTTTCGGGGGAGAAAGAGACCCAGTACTTC;TGTGCGTTCGGACCGATCGGTGACAAGATCATCTTT	TRBV7-7.TRBJ2-5.TRBD2.TRBC2	CASSLVSGEKETQYF	TGTGCTAGCAGCTTAGTTTCGGGGGAGAAAGAGACCCAGTACTTC	NA;TRAV13-1.TRAJ30.TRAC_TRBV7-7.TRBJ2-5.TRBD2.TRBC2	TGTGCTAGCAGCTTAGTTTCGGGGGAGAAAGAGACCCAGTACTTC;TGTGCGTTCGGACCGATCGGTGACAAGATCATCTTT_TGTGCTAGCAGCTTAGTTTCGGGGGAGAAAGAGACCCAGTACTTC	CASSLVSGEKETQYF;CAFGPIGDKIIF_CASSLVSGEKETQYF	NA;TRAV13-1.TRAJ30.TRAC_TGTGCTAGCAGCTTAGTTTCGGGGGAGAAAGAGACCCAGTACTTC;TGTGCGTTCGGACCGATCGGTGACAAGATCATCTTT_TRBV7-7.TRBJ2-5.TRBD2.TRBC2_TGTGCTAGCAGCTTAGTTTCGGGGGAGAAAGAGACCCAGTACTTC
P1_P_CACACCTTCACAATGC	P1	P	NA	NA	NA	TRBV28.TRBJ1-5.TRBD1.TRBC1	CASSSISGGNQPQHF	TGTGCCAGCAGTTCGATTTCAGGGGGCAATCAGCCCCAGCATTTT	NA_TRBV28.TRBJ1-5.TRBD1.TRBC1	NA_TGTGCCAGCAGTTCGATTTCAGGGGGCAATCAGCCCCAGCATTTT	NA_CASSSISGGNQPQHF	NA_NA_TRBV28.TRBJ1-5.TRBD1.TRBC1_TGTGCCAGCAGTTCGATTTCAGGGGGCAATCAGCCCCAGCATTTT
P1_P_CACACTCCACGAAACG	P1	P	NA	NA	NA	TRBV11-2.TRBJ2-2.TRBD2.TRBC2	CASSPPWDDTGELFF	TGTGCCAGCAGTCCCCCTTGGGACGACACCGGGGAGCTGTTTTTT	NA_TRBV11-2.TRBJ2-2.TRBD2.TRBC2	NA_TGTGCCAGCAGTCCCCCTTGGGACGACACCGGGGAGCTGTTTTTT	NA_CASSPPWDDTGELFF	NA_NA_TRBV11-2.TRBJ2-2.TRBD2.TRBC2_TGTGCCAGCAGTCCCCCTTGGGACGACACCGGGGAGCTGTTTTTT
P1_P_CACACTCCATCACCCT	P1	P	TRAV20.TRAJ29.TRAC	CAVQAAGGNTPLVF	TGTGCTGTGCAGGCTGCAGGAGGAAACACACCTCTTGTCTTT	TRBV3-1.TRBJ1-5.TRBD1.TRBC1	CASSRTTGYNQPQHF	TGTGCCAGCAGCCGTACTACAGGGTACAATCAGCCCCAGCATTTT	TRAV20.TRAJ29.TRAC_TRBV3-1.TRBJ1-5.TRBD1.TRBC1	TGTGCTGTGCAGGCTGCAGGAGGAAACACACCTCTTGTCTTT_TGTGCCAGCAGCCGTACTACAGGGTACAATCAGCCCCAGCATTTT	CAVQAAGGNTPLVF_CASSRTTGYNQPQHF	TRAV20.TRAJ29.TRAC_TGTGCTGTGCAGGCTGCAGGAGGAAACACACCTCTTGTCTTT_TRBV3-1.TRBJ1-5.TRBD1.TRBC1_TGTGCCAGCAGCCGTACTACAGGGTACAATCAGCCCCAGCATTTT
P1_P_CACACTCCATGATCCA	P1	P	TRAV9-2.TRAJ31.TRAC	CALLKARLMF	TGTGCTCTACTCAAGGCCAGACTCATGTTT	TRBV11-2.TRBJ1-3.None.TRBC1	CASSKPRSGNTIYF	TGTGCCAGCAGCAAACCGAGATCCGGAAACACCATATATTTT	TRAV9-2.TRAJ31.TRAC_TRBV11-2.TRBJ1-3.None.TRBC1	TGTGCTCTACTCAAGGCCAGACTCATGTTT_TGTGCCAGCAGCAAACCGAGATCCGGAAACACCATATATTTT	CALLKARLMF_CASSKPRSGNTIYF	TRAV9-2.TRAJ31.TRAC_TGTGCTCTACTCAAGGCCAGACTCATGTTT_TRBV11-2.TRBJ1-3.None.TRBC1_TGTGCCAGCAGCAAACCGAGATCCGGAAACACCATATATTTT
P1_P_CACACTCCATTGGGCC	P1	P	TRAV29DV5.TRAJ48.TRAC	CAAKDFGNEKLTF	TGTGCAGCAAAGGACTTTGGAAATGAGAAATTAACCTTT	TRBV13.TRBJ2-1.TRBD2.TRBC2	CASSLGGTIYNEQFF	TGTGCCAGCAGCTTAGGCGGGACTATCTACAATGAGCAGTTCTTC	TRAV29DV5.TRAJ48.TRAC_TRBV13.TRBJ2-1.TRBD2.TRBC2	TGTGCAGCAAAGGACTTTGGAAATGAGAAATTAACCTTT_TGTGCCAGCAGCTTAGGCGGGACTATCTACAATGAGCAGTTCTTC	CAAKDFGNEKLTF_CASSLGGTIYNEQFF	TRAV29DV5.TRAJ48.TRAC_TGTGCAGCAAAGGACTTTGGAAATGAGAAATTAACCTTT_TRBV13.TRBJ2-1.TRBD2.TRBC2_TGTGCCAGCAGCTTAGGCGGGACTATCTACAATGAGCAGTTCTTC
P1_P_CACACTCGTAGCAAAT	P1	P	TRAV35.TRAJ54.TRAC	CAGQLGGAQKLVF	TGTGCTGGGCAGCTTGGGGGAGCCCAGAAGCTGGTATTT	TRBV5-1.TRBJ2-3.None.TRBC2	CASSLGSPDTQYF	TGCGCCAGCAGCTTGGGATCCCCAGATACGCAGTATTTT	TRAV35.TRAJ54.TRAC_TRBV5-1.TRBJ2-3.None.TRBC2	TGTGCTGGGCAGCTTGGGGGAGCCCAGAAGCTGGTATTT_TGCGCCAGCAGCTTGGGATCCCCAGATACGCAGTATTTT	CAGQLGGAQKLVF_CASSLGSPDTQYF	TRAV35.TRAJ54.TRAC_TGTGCTGGGCAGCTTGGGGGAGCCCAGAAGCTGGTATTT_TRBV5-1.TRBJ2-3.None.TRBC2_TGCGCCAGCAGCTTGGGATCCCCAGATACGCAGTATTTT
P1_P_CACACTCGTAGCGTCC	P1	P	NA	CASSRQVEVAQYF	TGTGCCAGCAGTCGGCAGGTTGAAGTGGCCCAGTACTTC	TRBV28.TRBJ2-5.TRBD2.TRBC2;TRBV11-3.TRBJ2-1.TRBD2.TRBC2	CASSRQVEVAQYF;CASSHTAESYNEQFF	TGTGCCAGCAGTCGGCAGGTTGAAGTGGCCCAGTACTTC;TGTGCCAGCAGCCACACAGCGGAGTCCTACAATGAGCAGTTCTTC	NA_TRBV28.TRBJ2-5.TRBD2.TRBC2;TRBV11-3.TRBJ2-1.TRBD2.TRBC2	TGTGCCAGCAGTCGGCAGGTTGAAGTGGCCCAGTACTTC_TGTGCCAGCAGTCGGCAGGTTGAAGTGGCCCAGTACTTC;TGTGCCAGCAGCCACACAGCGGAGTCCTACAATGAGCAGTTCTTC	CASSRQVEVAQYF_CASSRQVEVAQYF;CASSHTAESYNEQFF	NA_TGTGCCAGCAGTCGGCAGGTTGAAGTGGCCCAGTACTTC_TRBV28.TRBJ2-5.TRBD2.TRBC2;TRBV11-3.TRBJ2-1.TRBD2.TRBC2_TGTGCCAGCAGTCGGCAGGTTGAAGTGGCCCAGTACTTC;TGTGCCAGCAGCCACACAGCGGAGTCCTACAATGAGCAGTTCTTC
P1_P_CACACTCTCCGCATCT	P1	P	TRAV38-1.TRAJ17.TRAC	CAFMDSWDAGNKLTF	TGTGCTTTCATGGACAGTTGGGATGCAGGCAACAAGCTAACTTTT	TRBV11-1.TRBJ2-3.TRBD1.TRBC2	CASSPLEGVYTDTQYF	TGTGCCAGCAGCCCTCTGGAAGGGGTATATACAGATACGCAGTATTTT	TRAV38-1.TRAJ17.TRAC_TRBV11-1.TRBJ2-3.TRBD1.TRBC2	TGTGCTTTCATGGACAGTTGGGATGCAGGCAACAAGCTAACTTTT_TGTGCCAGCAGCCCTCTGGAAGGGGTATATACAGATACGCAGTATTTT	CAFMDSWDAGNKLTF_CASSPLEGVYTDTQYF	TRAV38-1.TRAJ17.TRAC_TGTGCTTTCATGGACAGTTGGGATGCAGGCAACAAGCTAACTTTT_TRBV11-1.TRBJ2-3.TRBD1.TRBC2_TGTGCCAGCAGCCCTCTGGAAGGGGTATATACAGATACGCAGTATTTT
P1_P_CACAGGCAGTCTCGGC	P1	P	TRAV5.TRAJ9.TRAC	CAETRYTGGFKTIF	TGTGCAGAGACCCGTTATACTGGAGGCTTCAAAACTATCTTT	TRBV19.TRBJ2-7.TRBD1.TRBC2	CASSIDLGGSVGEQYF	TGTGCCAGTAGTATAGATCTAGGCGGATCCGTAGGCGAGCAGTACTTC	TRAV5.TRAJ9.TRAC_TRBV19.TRBJ2-7.TRBD1.TRBC2	TGTGCAGAGACCCGTTATACTGGAGGCTTCAAAACTATCTTT_TGTGCCAGTAGTATAGATCTAGGCGGATCCGTAGGCGAGCAGTACTTC	CAETRYTGGFKTIF_CASSIDLGGSVGEQYF	TRAV5.TRAJ9.TRAC_TGTGCAGAGACCCGTTATACTGGAGGCTTCAAAACTATCTTT_TRBV19.TRBJ2-7.TRBD1.TRBC2_TGTGCCAGTAGTATAGATCTAGGCGGATCCGTAGGCGAGCAGTACTTC
P1_P_CACAGGCCAGGATTGG	P1	P	TRAV13-1.TRAJ43.TRAC	CAASTYNNNDMRF	TGTGCAGCAAGCACTTACAATAACAATGACATGCGCTTT	TRBV12-4.TRBJ1-6.TRBD1.TRBC1	CASTPGQDSPLHF	TGTGCCAGCACCCCGGGACAGGATTCACCCCTCCACTTT	TRAV13-1.TRAJ43.TRAC_TRBV12-4.TRBJ1-6.TRBD1.TRBC1	TGTGCAGCAAGCACTTACAATAACAATGACATGCGCTTT_TGTGCCAGCACCCCGGGACAGGATTCACCCCTCCACTTT	CAASTYNNNDMRF_CASTPGQDSPLHF	TRAV13-1.TRAJ43.TRAC_TGTGCAGCAAGCACTTACAATAACAATGACATGCGCTTT_TRBV12-4.TRBJ1-6.TRBD1.TRBC1_TGTGCCAGCACCCCGGGACAGGATTCACCCCTCCACTTT
P1_P_CACAGGCGTCCCTACT	P1	P	NA;TRAV2.TRAJ10.TRAC	CASSEDNPSTDTQYF;CAVVPVTGGGNKLTF	TGTGCCAGCAGTGAAGACAATCCTAGCACAGATACGCAGTATTTT;TGTGCTGTGGTGCCGGTCACGGGAGGAGGAAACAAACTCACCTTT	TRBV2.TRBJ2-3.None.TRBC1	CASSEDNPSTDTQYF	TGTGCCAGCAGTGAAGACAATCCTAGCACAGATACGCAGTATTTT	NA;TRAV2.TRAJ10.TRAC_TRBV2.TRBJ2-3.None.TRBC1	TGTGCCAGCAGTGAAGACAATCCTAGCACAGATACGCAGTATTTT;TGTGCTGTGGTGCCGGTCACGGGAGGAGGAAACAAACTCACCTTT_TGTGCCAGCAGTGAAGACAATCCTAGCACAGATACGCAGTATTTT	CASSEDNPSTDTQYF;CAVVPVTGGGNKLTF_CASSEDNPSTDTQYF	NA;TRAV2.TRAJ10.TRAC_TGTGCCAGCAGTGAAGACAATCCTAGCACAGATACGCAGTATTTT;TGTGCTGTGGTGCCGGTCACGGGAGGAGGAAACAAACTCACCTTT_TRBV2.TRBJ2-3.None.TRBC1_TGTGCCAGCAGTGAAGACAATCCTAGCACAGATACGCAGTATTTT
P1_P_CACAGGCGTCGGCATC	P1	P	TRAV13-1.TRAJ22.TRAC	CAASKSSSGSARQLTF	TGTGCAGCAAGTAAGAGTTCTTCTGGTTCTGCAAGGCAACTGACCTTT	TRBV20-1.TRBJ2-5.TRBD1.TRBC2	CSAGAQYF	TGCAGTGCGGGGGCCCAGTACTTC	TRAV13-1.TRAJ22.TRAC_TRBV20-1.TRBJ2-5.TRBD1.TRBC2	TGTGCAGCAAGTAAGAGTTCTTCTGGTTCTGCAAGGCAACTGACCTTT_TGCAGTGCGGGGGCCCAGTACTTC	CAASKSSSGSARQLTF_CSAGAQYF	TRAV13-1.TRAJ22.TRAC_TGTGCAGCAAGTAAGAGTTCTTCTGGTTCTGCAAGGCAACTGACCTTT_TRBV20-1.TRBJ2-5.TRBD1.TRBC2_TGCAGTGCGGGGGCCCAGTACTTC
P1_P_CACAGGCTCATCTGTT	P1	P	TRAV20.TRAJ30.TRAC	CAVRARDDKIIF	TGTGCTGTGCGCGCCAGAGATGACAAGATCATCTTT	TRBV11-2.TRBJ2-4.TRBD1.TRBC2	CASSLAQWKNIQYF	TGTGCCAGCAGCTTAGCTCAGTGGAAAAACATTCAGTACTTC	TRAV20.TRAJ30.TRAC_TRBV11-2.TRBJ2-4.TRBD1.TRBC2	TGTGCTGTGCGCGCCAGAGATGACAAGATCATCTTT_TGTGCCAGCAGCTTAGCTCAGTGGAAAAACATTCAGTACTTC	CAVRARDDKIIF_CASSLAQWKNIQYF	TRAV20.TRAJ30.TRAC_TGTGCTGTGCGCGCCAGAGATGACAAGATCATCTTT_TRBV11-2.TRBJ2-4.TRBD1.TRBC2_TGTGCCAGCAGCTTAGCTCAGTGGAAAAACATTCAGTACTTC
P1_P_CACAGGCTCCCTCAGT	P1	P	TRAV14DV4.TRAJ9.TRAC	CAMREGDTGGFKTIF	TGTGCAATGAGAGAGGGCGATACTGGAGGCTTCAAAACTATCTTT	TRBV5-4.TRBJ2-2.TRBD2.TRBC2	CASSEEGGRTGELFF	TGTGCCAGCAGCGAGGAGGGGGGGCGAACCGGGGAGCTGTTTTTT	TRAV14DV4.TRAJ9.TRAC_TRBV5-4.TRBJ2-2.TRBD2.TRBC2	TGTGCAATGAGAGAGGGCGATACTGGAGGCTTCAAAACTATCTTT_TGTGCCAGCAGCGAGGAGGGGGGGCGAACCGGGGAGCTGTTTTTT	CAMREGDTGGFKTIF_CASSEEGGRTGELFF	TRAV14DV4.TRAJ9.TRAC_TGTGCAATGAGAGAGGGCGATACTGGAGGCTTCAAAACTATCTTT_TRBV5-4.TRBJ2-2.TRBD2.TRBC2_TGTGCCAGCAGCGAGGAGGGGGGGCGAACCGGGGAGCTGTTTTTT
P1_P_CACAGTACAACACCTA	P1	P	TRAV29DV5.TRAJ44.TRAC	CAASAPTPGTASKLTF	TGTGCAGCAAGCGCGCCCACCCCCGGCACTGCCAGTAAACTCACCTTT	TRBV3-1.TRBJ2-1.TRBD1.TRBC2	CASSQELSRRRYNEQFF	TGTGCCAGCAGCCAAGAATTGTCGCGGCGGCGATACAATGAGCAGTTCTTC	TRAV29DV5.TRAJ44.TRAC_TRBV3-1.TRBJ2-1.TRBD1.TRBC2	TGTGCAGCAAGCGCGCCCACCCCCGGCACTGCCAGTAAACTCACCTTT_TGTGCCAGCAGCCAAGAATTGTCGCGGCGGCGATACAATGAGCAGTTCTTC	CAASAPTPGTASKLTF_CASSQELSRRRYNEQFF	TRAV29DV5.TRAJ44.TRAC_TGTGCAGCAAGCGCGCCCACCCCCGGCACTGCCAGTAAACTCACCTTT_TRBV3-1.TRBJ2-1.TRBD1.TRBC2_TGTGCCAGCAGCCAAGAATTGTCGCGGCGGCGATACAATGAGCAGTTCTTC
P1_P_CACAGTAGTAAAGGAG	P1	P	TRAV17.TRAJ53.TRAC	CATDSNSGGSNYKLTF	TGTGCTACGGACTCAAATAGTGGAGGTAGCAACTATAAACTGACATTT	TRBV10-3.TRBJ2-2.TRBD2.TRBC2	CAISSGLAANTGELFF	TGTGCCATCAGCTCGGGACTAGCGGCGAACACCGGGGAGCTGTTTTTT	TRAV17.TRAJ53.TRAC_TRBV10-3.TRBJ2-2.TRBD2.TRBC2	TGTGCTACGGACTCAAATAGTGGAGGTAGCAACTATAAACTGACATTT_TGTGCCATCAGCTCGGGACTAGCGGCGAACACCGGGGAGCTGTTTTTT	CATDSNSGGSNYKLTF_CAISSGLAANTGELFF	TRAV17.TRAJ53.TRAC_TGTGCTACGGACTCAAATAGTGGAGGTAGCAACTATAAACTGACATTT_TRBV10-3.TRBJ2-2.TRBD2.TRBC2_TGTGCCATCAGCTCGGGACTAGCGGCGAACACCGGGGAGCTGTTTTTT
P1_P_CACAGTAGTAGGCATG	P1	P	NA	NA	NA	TRBV6-6.TRBJ2-4.TRBD2.TRBC2	CASSNREGKNIQYF	TGTGCCAGCAGTAACAGGGAAGGAAAAAACATTCAGTACTTC	NA_TRBV6-6.TRBJ2-4.TRBD2.TRBC2	NA_TGTGCCAGCAGTAACAGGGAAGGAAAAAACATTCAGTACTTC	NA_CASSNREGKNIQYF	NA_NA_TRBV6-6.TRBJ2-4.TRBD2.TRBC2_TGTGCCAGCAGTAACAGGGAAGGAAAAAACATTCAGTACTTC
P1_P_CACATAGAGCAGACTG	P1	P	TRAV38-2DV8.TRAJ49.TRAC	CAYRINTGNQFYF	TGTGCTTATAGGATTAATACCGGTAACCAGTTCTATTTT	TRBV18.TRBJ2-4.None.TRBC2	CASSPLKGKNIQYF	TGTGCCAGCTCACCATTGAAAGGCAAAAACATTCAGTACTTC	TRAV38-2DV8.TRAJ49.TRAC_TRBV18.TRBJ2-4.None.TRBC2	TGTGCTTATAGGATTAATACCGGTAACCAGTTCTATTTT_TGTGCCAGCTCACCATTGAAAGGCAAAAACATTCAGTACTTC	CAYRINTGNQFYF_CASSPLKGKNIQYF	TRAV38-2DV8.TRAJ49.TRAC_TGTGCTTATAGGATTAATACCGGTAACCAGTTCTATTTT_TRBV18.TRBJ2-4.None.TRBC2_TGTGCCAGCTCACCATTGAAAGGCAAAAACATTCAGTACTTC
P1_P_CACATAGAGCGCTCCA	P1	P	NA	NA	NA	TRBV20-1.TRBJ2-3.TRBD2.TRBC2	CSARVGGVSDTQYF	TGCAGTGCTAGAGTCGGGGGGGTTTCTGATACGCAGTATTTT	NA_TRBV20-1.TRBJ2-3.TRBD2.TRBC2	NA_TGCAGTGCTAGAGTCGGGGGGGTTTCTGATACGCAGTATTTT	NA_CSARVGGVSDTQYF	NA_NA_TRBV20-1.TRBJ2-3.TRBD2.TRBC2_TGCAGTGCTAGAGTCGGGGGGGTTTCTGATACGCAGTATTTT
P1_P_CACATAGCATGACGGA	P1	P	TRAV13-2.TRAJ49.TRAC	CAENIAGGNQFYF	TGTGCAGAGAATATAGCAGGCGGTAACCAGTTCTATTTT	TRBV9.TRBJ2-5.TRBD2.TRBC2	CASSATSGGSRETQYF	TGTGCCAGCAGCGCGACTAGCGGGGGTTCAAGGGAGACCCAGTACTTC	TRAV13-2.TRAJ49.TRAC_TRBV9.TRBJ2-5.TRBD2.TRBC2	TGTGCAGAGAATATAGCAGGCGGTAACCAGTTCTATTTT_TGTGCCAGCAGCGCGACTAGCGGGGGTTCAAGGGAGACCCAGTACTTC	CAENIAGGNQFYF_CASSATSGGSRETQYF	TRAV13-2.TRAJ49.TRAC_TGTGCAGAGAATATAGCAGGCGGTAACCAGTTCTATTTT_TRBV9.TRBJ2-5.TRBD2.TRBC2_TGTGCCAGCAGCGCGACTAGCGGGGGTTCAAGGGAGACCCAGTACTTC
P1_P_CACATAGGTCCAGTAT	P1	P	TRAV8-2.TRAJ31.TRAC	CVVSGSNNARLMF	TGTGTTGTGAGTGGTAGCAACAATGCCAGACTCATGTTT	TRBV18.TRBJ1-3.None.TRBC1	CASSPRFEDISGNTIYF	TGTGCCAGCTCACCAAGGTTCGAGGATATCTCTGGAAACACCATATATTTT	TRAV8-2.TRAJ31.TRAC_TRBV18.TRBJ1-3.None.TRBC1	TGTGTTGTGAGTGGTAGCAACAATGCCAGACTCATGTTT_TGTGCCAGCTCACCAAGGTTCGAGGATATCTCTGGAAACACCATATATTTT	CVVSGSNNARLMF_CASSPRFEDISGNTIYF	TRAV8-2.TRAJ31.TRAC_TGTGTTGTGAGTGGTAGCAACAATGCCAGACTCATGTTT_TRBV18.TRBJ1-3.None.TRBC1_TGTGCCAGCTCACCAAGGTTCGAGGATATCTCTGGAAACACCATATATTTT
P1_P_CACATAGGTCTAAACC	P1	P	NA	NA	NA	TRBV28.TRBJ2-3.TRBD2.TRBC2	CASRAGGAHSTDTQYF	TGTGCCAGCAGGGCCGGAGGAGCGCACAGCACAGATACGCAGTATTTT	NA_TRBV28.TRBJ2-3.TRBD2.TRBC2	NA_TGTGCCAGCAGGGCCGGAGGAGCGCACAGCACAGATACGCAGTATTTT	NA_CASRAGGAHSTDTQYF	NA_NA_TRBV28.TRBJ2-3.TRBD2.TRBC2_TGTGCCAGCAGGGCCGGAGGAGCGCACAGCACAGATACGCAGTATTTT
P1_P_CACATAGGTGTGAATA	P1	P	TRAV12-1.TRAJ9.TRAC	CVVNFSTGGFKTIF	TGTGTGGTGAATTTTTCTACTGGAGGCTTCAAAACTATCTTT	TRBV7-2.TRBJ2-7.TRBD1.TRBC2	CASSLATTGGYEQYF	TGTGCCAGCAGCTTAGCGACGACAGGGGGCTACGAGCAGTACTTC	TRAV12-1.TRAJ9.TRAC_TRBV7-2.TRBJ2-7.TRBD1.TRBC2	TGTGTGGTGAATTTTTCTACTGGAGGCTTCAAAACTATCTTT_TGTGCCAGCAGCTTAGCGACGACAGGGGGCTACGAGCAGTACTTC	CVVNFSTGGFKTIF_CASSLATTGGYEQYF	TRAV12-1.TRAJ9.TRAC_TGTGTGGTGAATTTTTCTACTGGAGGCTTCAAAACTATCTTT_TRBV7-2.TRBJ2-7.TRBD1.TRBC2_TGTGCCAGCAGCTTAGCGACGACAGGGGGCTACGAGCAGTACTTC
P1_P_CACATAGGTTCCATGA	P1	P	NA	NA	NA	TRBV20-1.TRBJ2-1.None.TRBC2	CSARGSSYNEQFF	TGCAGTGCCAGAGGGAGTTCCTACAATGAGCAGTTCTTC	NA_TRBV20-1.TRBJ2-1.None.TRBC2	NA_TGCAGTGCCAGAGGGAGTTCCTACAATGAGCAGTTCTTC	NA_CSARGSSYNEQFF	NA_NA_TRBV20-1.TRBJ2-1.None.TRBC2_TGCAGTGCCAGAGGGAGTTCCTACAATGAGCAGTTCTTC
P1_P_CACATAGGTTCTGGTA	P1	P	TRAV17.TRAJ27.TRAC	CATEGANAGKSTF	TGTGCTACGGAAGGGGCCAATGCAGGCAAATCAACCTTT	TRBV6-1.TRBJ2-3.TRBD2.TRBC2	CASSEQGASGRQDTQYF	TGTGCCAGCAGTGAACAGGGGGCTAGCGGGAGGCAAGATACGCAGTATTTT	TRAV17.TRAJ27.TRAC_TRBV6-1.TRBJ2-3.TRBD2.TRBC2	TGTGCTACGGAAGGGGCCAATGCAGGCAAATCAACCTTT_TGTGCCAGCAGTGAACAGGGGGCTAGCGGGAGGCAAGATACGCAGTATTTT	CATEGANAGKSTF_CASSEQGASGRQDTQYF	TRAV17.TRAJ27.TRAC_TGTGCTACGGAAGGGGCCAATGCAGGCAAATCAACCTTT_TRBV6-1.TRBJ2-3.TRBD2.TRBC2_TGTGCCAGCAGTGAACAGGGGGCTAGCGGGAGGCAAGATACGCAGTATTTT
P1_P_CACATAGTCAAACAAG	P1	P	NA	NA	NA	TRBV5-1.TRBJ2-7.TRBD1.TRBC2	CASSLMPTGTATSYEQYF	TGCGCCAGCAGCTTGATGCCTACCGGGACAGCAACCTCCTACGAGCAGTACTTC	NA_TRBV5-1.TRBJ2-7.TRBD1.TRBC2	NA_TGCGCCAGCAGCTTGATGCCTACCGGGACAGCAACCTCCTACGAGCAGTACTTC	NA_CASSLMPTGTATSYEQYF	NA_NA_TRBV5-1.TRBJ2-7.TRBD1.TRBC2_TGCGCCAGCAGCTTGATGCCTACCGGGACAGCAACCTCCTACGAGCAGTACTTC
P1_P_CACATAGTCGACCAGC	P1	P	TRAV8-4.TRAJ50.TRAC	CAVRPEGSYDKVIF	TGTGCTGTGAGACCCGAGGGCTCCTACGACAAGGTGATATTT	NA	CAVIPYYKTSYDKVIF	TGTGCCGTGATCCCCTACTATAAAACCTCCTACGACAAGGTGATATTT	TRAV8-4.TRAJ50.TRAC_NA	TGTGCTGTGAGACCCGAGGGCTCCTACGACAAGGTGATATTT_TGTGCCGTGATCCCCTACTATAAAACCTCCTACGACAAGGTGATATTT	CAVRPEGSYDKVIF_CAVIPYYKTSYDKVIF	TRAV8-4.TRAJ50.TRAC_TGTGCTGTGAGACCCGAGGGCTCCTACGACAAGGTGATATTT_NA_TGTGCCGTGATCCCCTACTATAAAACCTCCTACGACAAGGTGATATTT
P1_P_CACATTTAGTGTACTC	P1	P	NA	NA	NA	TRBV24-1.TRBJ2-1.TRBD2.TRBC2	CATSDPPTSGRNEQFF	TGTGCCACCAGTGATCCGCCGACTAGCGGGAGGAATGAGCAGTTCTTC	NA_TRBV24-1.TRBJ2-1.TRBD2.TRBC2	NA_TGTGCCACCAGTGATCCGCCGACTAGCGGGAGGAATGAGCAGTTCTTC	NA_CATSDPPTSGRNEQFF	NA_NA_TRBV24-1.TRBJ2-1.TRBD2.TRBC2_TGTGCCACCAGTGATCCGCCGACTAGCGGGAGGAATGAGCAGTTCTTC
P1_P_CACATTTCAACACCTA	P1	P	TRAV16.TRAJ6.TRAC	CAARGGGSYIPTF	TGTGCCGCACGGGGAGGAGGAAGCTACATACCTACATTT	TRBV7-6.TRBJ2-7.TRBD2.TRBC2	CASSASSLSEQYF	TGTGCCAGCAGCGCGAGTAGTTTGAGCGAGCAGTACTTC	TRAV16.TRAJ6.TRAC_TRBV7-6.TRBJ2-7.TRBD2.TRBC2	TGTGCCGCACGGGGAGGAGGAAGCTACATACCTACATTT_TGTGCCAGCAGCGCGAGTAGTTTGAGCGAGCAGTACTTC	CAARGGGSYIPTF_CASSASSLSEQYF	TRAV16.TRAJ6.TRAC_TGTGCCGCACGGGGAGGAGGAAGCTACATACCTACATTT_TRBV7-6.TRBJ2-7.TRBD2.TRBC2_TGTGCCAGCAGCGCGAGTAGTTTGAGCGAGCAGTACTTC
P1_P_CACATTTCACAAGTAA	P1	P	NA	NA	NA	TRBV30.TRBJ1-6.TRBD1.TRBC1	CAWSRSTGPLHF	TGTGCCTGGAGTAGGTCCACAGGTCCCCTCCACTTT	NA_TRBV30.TRBJ1-6.TRBD1.TRBC1	NA_TGTGCCTGGAGTAGGTCCACAGGTCCCCTCCACTTT	NA_CAWSRSTGPLHF	NA_NA_TRBV30.TRBJ1-6.TRBD1.TRBC1_TGTGCCTGGAGTAGGTCCACAGGTCCCCTCCACTTT
P1_P_CACATTTCACAGGAGT	P1	P	NA	NA	NA	TRBV5-6.TRBJ2-7.None.TRBC2	CASSLGQYEQYV	TGTGCCAGCAGCCTAGGGCAGTACGAGCAGTACGTC	NA_TRBV5-6.TRBJ2-7.None.TRBC2	NA_TGTGCCAGCAGCCTAGGGCAGTACGAGCAGTACGTC	NA_CASSLGQYEQYV	NA_NA_TRBV5-6.TRBJ2-7.None.TRBC2_TGTGCCAGCAGCCTAGGGCAGTACGAGCAGTACGTC
P1_P_CACATTTGTCACTTCC	P1	P	TRAV26-2.TRAJ13.TRAC	CILSPQWGGYQKVTF	TGCATCCTGAGCCCCCAATGGGGGGGTTACCAGAAAGTTACCTTT	NA	NA	NA	TRAV26-2.TRAJ13.TRAC_NA	TGCATCCTGAGCCCCCAATGGGGGGGTTACCAGAAAGTTACCTTT_NA	CILSPQWGGYQKVTF_NA	TRAV26-2.TRAJ13.TRAC_TGCATCCTGAGCCCCCAATGGGGGGGTTACCAGAAAGTTACCTTT_NA_NA
P1_P_CACATTTGTTACAGAA	P1	P	NA	NA	NA	TRBV7-2.TRBJ2-7.TRBD2.TRBC2	CASSLASGRYEQYF	TGTGCCAGCAGCTTAGCTAGCGGGAGGTACGAGCAGTACTTC	NA_TRBV7-2.TRBJ2-7.TRBD2.TRBC2	NA_TGTGCCAGCAGCTTAGCTAGCGGGAGGTACGAGCAGTACTTC	NA_CASSLASGRYEQYF	NA_NA_TRBV7-2.TRBJ2-7.TRBD2.TRBC2_TGTGCCAGCAGCTTAGCTAGCGGGAGGTACGAGCAGTACTTC
P1_P_CACATTTTCGTAGATC	P1	P	TRAV12-1.TRAJ23.TRAC	CVVNMMGGKLIF	TGTGTGGTGAACATGATGGGAGGAAAGCTTATCTTC	TRBV5-1.TRBJ2-3.TRBD2.TRBC2	CASSTSGGPGTDTQYF	TGCGCCAGCAGCACCAGCGGGGGCCCTGGCACAGATACGCAGTATTTT	TRAV12-1.TRAJ23.TRAC_TRBV5-1.TRBJ2-3.TRBD2.TRBC2	TGTGTGGTGAACATGATGGGAGGAAAGCTTATCTTC_TGCGCCAGCAGCACCAGCGGGGGCCCTGGCACAGATACGCAGTATTTT	CVVNMMGGKLIF_CASSTSGGPGTDTQYF	TRAV12-1.TRAJ23.TRAC_TGTGTGGTGAACATGATGGGAGGAAAGCTTATCTTC_TRBV5-1.TRBJ2-3.TRBD2.TRBC2_TGCGCCAGCAGCACCAGCGGGGGCCCTGGCACAGATACGCAGTATTTT
P1_P_CACATTTTCTCTGCTG	P1	P	TRAV38-2DV8.TRAJ20.TRAC	CAYRSGSYDYKLSF	TGTGCTTATAGGAGCGGTTCATACGACTACAAGCTCAGCTTT	TRBV29-1.TRBJ1-1.TRBD2.TRBC1	CSVGDVRNTEAFF	TGCAGCGTTGGGGACGTTCGAAACACTGAAGCTTTCTTT	TRAV38-2DV8.TRAJ20.TRAC_TRBV29-1.TRBJ1-1.TRBD2.TRBC1	TGTGCTTATAGGAGCGGTTCATACGACTACAAGCTCAGCTTT_TGCAGCGTTGGGGACGTTCGAAACACTGAAGCTTTCTTT	CAYRSGSYDYKLSF_CSVGDVRNTEAFF	TRAV38-2DV8.TRAJ20.TRAC_TGTGCTTATAGGAGCGGTTCATACGACTACAAGCTCAGCTTT_TRBV29-1.TRBJ1-1.TRBD2.TRBC1_TGCAGCGTTGGGGACGTTCGAAACACTGAAGCTTTCTTT
P1_P_CACATTTTCTTAACCT	P1	P	TRAV2.TRAJ29.TRAC	CAVSSGNTPLVF	TGTGCTGTTTCCTCAGGAAACACACCTCTTGTCTTT	TRBV20-1.TRBJ2-1.TRBD2.TRBC2	CSARTPGGDREQFF	TGCAGTGCTAGAACTCCCGGGGGGGATCGTGAGCAGTTCTTC	TRAV2.TRAJ29.TRAC_TRBV20-1.TRBJ2-1.TRBD2.TRBC2	TGTGCTGTTTCCTCAGGAAACACACCTCTTGTCTTT_TGCAGTGCTAGAACTCCCGGGGGGGATCGTGAGCAGTTCTTC	CAVSSGNTPLVF_CSARTPGGDREQFF	TRAV2.TRAJ29.TRAC_TGTGCTGTTTCCTCAGGAAACACACCTCTTGTCTTT_TRBV20-1.TRBJ2-1.TRBD2.TRBC2_TGCAGTGCTAGAACTCCCGGGGGGGATCGTGAGCAGTTCTTC
P1_P_CACCACTAGCGTGTCC	P1	P	TRAV12-3.TRAJ7.TRAC	CAMSENGNNRLAF	TGTGCAATGAGCGAGAATGGGAACAACAGACTCGCTTTT	TRBV28.TRBJ2-1.TRBD1.TRBC2	CASSPSAGGGWYNEQFF	TGTGCCAGCAGCCCCTCTGCAGGGGGAGGTTGGTACAATGAGCAGTTCTTC	TRAV12-3.TRAJ7.TRAC_TRBV28.TRBJ2-1.TRBD1.TRBC2	TGTGCAATGAGCGAGAATGGGAACAACAGACTCGCTTTT_TGTGCCAGCAGCCCCTCTGCAGGGGGAGGTTGGTACAATGAGCAGTTCTTC	CAMSENGNNRLAF_CASSPSAGGGWYNEQFF	TRAV12-3.TRAJ7.TRAC_TGTGCAATGAGCGAGAATGGGAACAACAGACTCGCTTTT_TRBV28.TRBJ2-1.TRBD1.TRBC2_TGTGCCAGCAGCCCCTCTGCAGGGGGAGGTTGGTACAATGAGCAGTTCTTC
P1_P_CACCACTAGGGTCGAT	P1	P	TRAV14DV4.TRAJ23.TRAC	CAMREVIYNQGGKLIF	TGTGCAATGAGAGAGGTGATTTATAACCAGGGAGGAAAGCTTATCTTC	TRBV7-9.TRBJ1-5.TRBD2.TRBC1	CASSPGTPSNQPQHF	TGTGCCAGCAGCCCCGGGACTCCTAGCAATCAGCCCCAGCATTTT	TRAV14DV4.TRAJ23.TRAC_TRBV7-9.TRBJ1-5.TRBD2.TRBC1	TGTGCAATGAGAGAGGTGATTTATAACCAGGGAGGAAAGCTTATCTTC_TGTGCCAGCAGCCCCGGGACTCCTAGCAATCAGCCCCAGCATTTT	CAMREVIYNQGGKLIF_CASSPGTPSNQPQHF	TRAV14DV4.TRAJ23.TRAC_TGTGCAATGAGAGAGGTGATTTATAACCAGGGAGGAAAGCTTATCTTC_TRBV7-9.TRBJ1-5.TRBD2.TRBC1_TGTGCCAGCAGCCCCGGGACTCCTAGCAATCAGCCCCAGCATTTT
P1_P_CACCACTCACAAGACG	P1	P	TRAV29DV5.TRAJ52.TRAC	CAARTAGGTSYGKLTF	TGTGCAGCACGAACTGCTGGTGGTACTAGCTATGGAAAGCTGACATTT	TRBV6-5.TRBJ1-6.None.TRBC1	CASSYTAVPRANSPLHF	TGTGCCAGCAGTTACACGGCCGTCCCCAGAGCTAATTCACCCCTCCACTTT	TRAV29DV5.TRAJ52.TRAC_TRBV6-5.TRBJ1-6.None.TRBC1	TGTGCAGCACGAACTGCTGGTGGTACTAGCTATGGAAAGCTGACATTT_TGTGCCAGCAGTTACACGGCCGTCCCCAGAGCTAATTCACCCCTCCACTTT	CAARTAGGTSYGKLTF_CASSYTAVPRANSPLHF	TRAV29DV5.TRAJ52.TRAC_TGTGCAGCACGAACTGCTGGTGGTACTAGCTATGGAAAGCTGACATTT_TRBV6-5.TRBJ1-6.None.TRBC1_TGTGCCAGCAGTTACACGGCCGTCCCCAGAGCTAATTCACCCCTCCACTTT
P1_P_CACCACTCAGCCACCA	P1	P	TRAV21.TRAJ44.TRAC	CAVSVSGTASKLTF	TGTGCTGTGAGCGTCTCCGGCACTGCCAGTAAACTCACCTTT	TRBV6-6.TRBJ1-1.TRBD1.TRBC1;TRBV19.TRBJ2-7.TRBD1.TRBC2	CASSYSRTANTEAFF;CASSSLRDRSYEQYF	TGTGCCAGCAGTTACTCGAGGACAGCGAACACTGAAGCTTTCTTT;TGTGCCAGTAGTAGCCTCCGGGACAGGTCCTACGAGCAGTACTTC	TRAV21.TRAJ44.TRAC_TRBV6-6.TRBJ1-1.TRBD1.TRBC1;TRBV19.TRBJ2-7.TRBD1.TRBC2	TGTGCTGTGAGCGTCTCCGGCACTGCCAGTAAACTCACCTTT_TGTGCCAGCAGTTACTCGAGGACAGCGAACACTGAAGCTTTCTTT;TGTGCCAGTAGTAGCCTCCGGGACAGGTCCTACGAGCAGTACTTC	CAVSVSGTASKLTF_CASSYSRTANTEAFF;CASSSLRDRSYEQYF	TRAV21.TRAJ44.TRAC_TGTGCTGTGAGCGTCTCCGGCACTGCCAGTAAACTCACCTTT_TRBV6-6.TRBJ1-1.TRBD1.TRBC1;TRBV19.TRBJ2-7.TRBD1.TRBC2_TGTGCCAGCAGTTACTCGAGGACAGCGAACACTGAAGCTTTCTTT;TGTGCCAGTAGTAGCCTCCGGGACAGGTCCTACGAGCAGTACTTC
P1_P_CACCACTGTAGCGCAA	P1	P	TRAV12-3.TRAJ49.TRAC	CAMSAPNTGNQFYF	TGTGCAATGAGCGCCCCGAACACCGGTAACCAGTTCTATTTT	TRBV18.TRBJ2-2.TRBD1.TRBC2	CASSPQTGSGELFF	TGTGCCAGCTCACCCCAAACAGGGTCCGGGGAGCTGTTTTTT	TRAV12-3.TRAJ49.TRAC_TRBV18.TRBJ2-2.TRBD1.TRBC2	TGTGCAATGAGCGCCCCGAACACCGGTAACCAGTTCTATTTT_TGTGCCAGCTCACCCCAAACAGGGTCCGGGGAGCTGTTTTTT	CAMSAPNTGNQFYF_CASSPQTGSGELFF	TRAV12-3.TRAJ49.TRAC_TGTGCAATGAGCGCCCCGAACACCGGTAACCAGTTCTATTTT_TRBV18.TRBJ2-2.TRBD1.TRBC2_TGTGCCAGCTCACCCCAAACAGGGTCCGGGGAGCTGTTTTTT
P1_P_CACCACTGTCCGTCAG	P1	P	NA	NA	NA	TRBV2.TRBJ2-3.None.TRBC2	CASSAGIDTDTQYF	TGTGCCAGCAGTGCGGGGATCGACACAGATACGCAGTATTTT	NA_TRBV2.TRBJ2-3.None.TRBC2	NA_TGTGCCAGCAGTGCGGGGATCGACACAGATACGCAGTATTTT	NA_CASSAGIDTDTQYF	NA_NA_TRBV2.TRBJ2-3.None.TRBC2_TGTGCCAGCAGTGCGGGGATCGACACAGATACGCAGTATTTT
P1_P_CACCACTGTTAGGGTG	P1	P	NA	NA	NA	TRBV29-1.TRBJ2-1.TRBD1.TRBC2	CSVRQGAFYNEQFF	TGCAGCGTACGACAGGGGGCTTTCTACAATGAGCAGTTCTTC	NA_TRBV29-1.TRBJ2-1.TRBD1.TRBC2	NA_TGCAGCGTACGACAGGGGGCTTTCTACAATGAGCAGTTCTTC	NA_CSVRQGAFYNEQFF	NA_NA_TRBV29-1.TRBJ2-1.TRBD1.TRBC2_TGCAGCGTACGACAGGGGGCTTTCTACAATGAGCAGTTCTTC
P1_P_CACCAGGCACAGTCGC	P1	P	TRAV12-2.TRAJ49.TRAC	CAVTGGNQFYF	TGTGCCGTGACCGGCGGTAACCAGTTCTATTTT	TRBV3-1.TRBJ2-2.TRBD1.TRBC2;TRBV7-9.TRBJ2-1.TRBD2.TRBC2	CASSHRGTGPTGELFF;CASSTPHGLASRNEQFF	TGTGCCAGCAGCCATAGGGGGACAGGGCCCACCGGGGAGCTGTTTTTT;TGTGCCAGCAGCACCCCCCATGGACTAGCTAGCCGCAATGAGCAGTTCTTC	TRAV12-2.TRAJ49.TRAC_TRBV3-1.TRBJ2-2.TRBD1.TRBC2;TRBV7-9.TRBJ2-1.TRBD2.TRBC2	TGTGCCGTGACCGGCGGTAACCAGTTCTATTTT_TGTGCCAGCAGCCATAGGGGGACAGGGCCCACCGGGGAGCTGTTTTTT;TGTGCCAGCAGCACCCCCCATGGACTAGCTAGCCGCAATGAGCAGTTCTTC	CAVTGGNQFYF_CASSHRGTGPTGELFF;CASSTPHGLASRNEQFF	TRAV12-2.TRAJ49.TRAC_TGTGCCGTGACCGGCGGTAACCAGTTCTATTTT_TRBV3-1.TRBJ2-2.TRBD1.TRBC2;TRBV7-9.TRBJ2-1.TRBD2.TRBC2_TGTGCCAGCAGCCATAGGGGGACAGGGCCCACCGGGGAGCTGTTTTTT;TGTGCCAGCAGCACCCCCCATGGACTAGCTAGCCGCAATGAGCAGTTCTTC
P1_P_CACCAGGGTGTAATGA	P1	P	TRAV12-2.TRAJ6.TRAC	CAVKRGGSYIPTF	TGTGCCGTGAAAAGAGGAGGAAGCTACATACCTACATTT	TRBV20-1.TRBJ1-4.TRBD1.TRBC1	CSAPTGLANEKLFF	TGCAGTGCCCCGACCGGTTTGGCTAATGAAAAACTGTTTTTT	TRAV12-2.TRAJ6.TRAC_TRBV20-1.TRBJ1-4.TRBD1.TRBC1	TGTGCCGTGAAAAGAGGAGGAAGCTACATACCTACATTT_TGCAGTGCCCCGACCGGTTTGGCTAATGAAAAACTGTTTTTT	CAVKRGGSYIPTF_CSAPTGLANEKLFF	TRAV12-2.TRAJ6.TRAC_TGTGCCGTGAAAAGAGGAGGAAGCTACATACCTACATTT_TRBV20-1.TRBJ1-4.TRBD1.TRBC1_TGCAGTGCCCCGACCGGTTTGGCTAATGAAAAACTGTTTTTT
P1_P_CACCAGGTCTGCCAGG	P1	P	TRAV2.TRAJ9.TRAC	CAVEDAGGFKTIF	TGTGCTGTGGAGGATGCCGGAGGCTTCAAAACTATCTTT	TRBV7-8.TRBJ2-7.TRBD2.TRBC2	CASSPIAGEGEQYF	TGTGCCAGCAGCCCCATAGCGGGAGAGGGCGAGCAGTACTTC	TRAV2.TRAJ9.TRAC_TRBV7-8.TRBJ2-7.TRBD2.TRBC2	TGTGCTGTGGAGGATGCCGGAGGCTTCAAAACTATCTTT_TGTGCCAGCAGCCCCATAGCGGGAGAGGGCGAGCAGTACTTC	CAVEDAGGFKTIF_CASSPIAGEGEQYF	TRAV2.TRAJ9.TRAC_TGTGCTGTGGAGGATGCCGGAGGCTTCAAAACTATCTTT_TRBV7-8.TRBJ2-7.TRBD2.TRBC2_TGTGCCAGCAGCCCCATAGCGGGAGAGGGCGAGCAGTACTTC
P1_P_CACCAGGTCTGTTTGT	P1	P	NA	NA	NA	TRBV9.TRBJ2-7.TRBD2.TRBC2	CASSDDSGMYF	TGTGCCAGCAGCGACGATAGCGGGATGTACTTC	NA_TRBV9.TRBJ2-7.TRBD2.TRBC2	NA_TGTGCCAGCAGCGACGATAGCGGGATGTACTTC	NA_CASSDDSGMYF	NA_NA_TRBV9.TRBJ2-7.TRBD2.TRBC2_TGTGCCAGCAGCGACGATAGCGGGATGTACTTC
P1_P_CACCAGGTCTTCGAGA	P1	P	TRAV14DV4.TRAJ49.TRAC	CAMREDFGAGNQFYF	TGTGCAATGAGAGAGGACTTCGGGGCCGGTAACCAGTTCTATTTT	TRBV6-1.TRBJ2-5.TRBD2.TRBC2	CASSITGGGGETQYF	TGTGCCAGCAGTATCACCGGGGGGGGGGGAGAGACCCAGTACTTC	TRAV14DV4.TRAJ49.TRAC_TRBV6-1.TRBJ2-5.TRBD2.TRBC2	TGTGCAATGAGAGAGGACTTCGGGGCCGGTAACCAGTTCTATTTT_TGTGCCAGCAGTATCACCGGGGGGGGGGGAGAGACCCAGTACTTC	CAMREDFGAGNQFYF_CASSITGGGGETQYF	TRAV14DV4.TRAJ49.TRAC_TGTGCAATGAGAGAGGACTTCGGGGCCGGTAACCAGTTCTATTTT_TRBV6-1.TRBJ2-5.TRBD2.TRBC2_TGTGCCAGCAGTATCACCGGGGGGGGGGGAGAGACCCAGTACTTC
P1_P_CACCTTGAGAGCAATT	P1	P	TRAV14DV4.TRAJ9.TRAC	CAMREGDTGGFKTIF	TGTGCAATGAGAGAGGGCGATACTGGAGGCTTCAAAACTATCTTT	TRBV6-1.TRBJ1-1.None.TRBC1;TRBV5-4.TRBJ2-2.TRBD2.TRBC2	CASSEAGMNTEAFF;CASSEEGGRTGELFF	TGTGCCAGCAGTGAAGCAGGAATGAACACTGAAGCTTTCTTT;TGTGCCAGCAGCGAGGAGGGGGGGCGAACCGGGGAGCTGTTTTTT	TRAV14DV4.TRAJ9.TRAC_TRBV6-1.TRBJ1-1.None.TRBC1;TRBV5-4.TRBJ2-2.TRBD2.TRBC2	TGTGCAATGAGAGAGGGCGATACTGGAGGCTTCAAAACTATCTTT_TGTGCCAGCAGTGAAGCAGGAATGAACACTGAAGCTTTCTTT;TGTGCCAGCAGCGAGGAGGGGGGGCGAACCGGGGAGCTGTTTTTT	CAMREGDTGGFKTIF_CASSEAGMNTEAFF;CASSEEGGRTGELFF	TRAV14DV4.TRAJ9.TRAC_TGTGCAATGAGAGAGGGCGATACTGGAGGCTTCAAAACTATCTTT_TRBV6-1.TRBJ1-1.None.TRBC1;TRBV5-4.TRBJ2-2.TRBD2.TRBC2_TGTGCCAGCAGTGAAGCAGGAATGAACACTGAAGCTTTCTTT;TGTGCCAGCAGCGAGGAGGGGGGGCGAACCGGGGAGCTGTTTTTT
P1_P_CACCTTGAGCATCATC	P1	P	NA	NA	NA	TRBV6-1.TRBJ1-5.TRBD1.TRBC1	CASSRRQGVMYSNQPQHF	TGTGCCAGCAGCAGAAGACAGGGGGTGATGTATAGCAATCAGCCCCAGCATTTT	NA_TRBV6-1.TRBJ1-5.TRBD1.TRBC1	NA_TGTGCCAGCAGCAGAAGACAGGGGGTGATGTATAGCAATCAGCCCCAGCATTTT	NA_CASSRRQGVMYSNQPQHF	NA_NA_TRBV6-1.TRBJ1-5.TRBD1.TRBC1_TGTGCCAGCAGCAGAAGACAGGGGGTGATGTATAGCAATCAGCCCCAGCATTTT
P1_P_CACCTTGGTATCTGCA	P1	P	TRAV12-2.TRAJ52.TRAC	CAVNPSRGGTSYGKLTF	TGTGCCGTGAACCCTTCGAGAGGTGGTACTAGCTATGGAAAGCTGACATTT	NA	NA	NA	TRAV12-2.TRAJ52.TRAC_NA	TGTGCCGTGAACCCTTCGAGAGGTGGTACTAGCTATGGAAAGCTGACATTT_NA	CAVNPSRGGTSYGKLTF_NA	TRAV12-2.TRAJ52.TRAC_TGTGCCGTGAACCCTTCGAGAGGTGGTACTAGCTATGGAAAGCTGACATTT_NA_NA
P1_P_CACCTTGGTTATTCTC	P1	P	TRAV38-1.TRAJ17.TRAC	CAFMDSWDAGNKLTF	TGTGCTTTCATGGACAGTTGGGATGCAGGCAACAAGCTAACTTTT	NA	NA	NA	TRAV38-1.TRAJ17.TRAC_NA	TGTGCTTTCATGGACAGTTGGGATGCAGGCAACAAGCTAACTTTT_NA	CAFMDSWDAGNKLTF_NA	TRAV38-1.TRAJ17.TRAC_TGTGCTTTCATGGACAGTTGGGATGCAGGCAACAAGCTAACTTTT_NA_NA
P1_P_CACCTTGTCGGTTCGG	P1	P	TRAV9-2.TRAJ44.TRAC	CALRAAGTASKLTF	TGTGCTCTGAGGGCGGCCGGCACTGCCAGTAAACTCACCTTT	TRBV19.TRBJ1-4.TRBD1.TRBC1	CASSIVPQETNEKLFF	TGTGCCAGTAGTATAGTGCCACAGGAGACTAATGAAAAACTGTTTTTT	TRAV9-2.TRAJ44.TRAC_TRBV19.TRBJ1-4.TRBD1.TRBC1	TGTGCTCTGAGGGCGGCCGGCACTGCCAGTAAACTCACCTTT_TGTGCCAGTAGTATAGTGCCACAGGAGACTAATGAAAAACTGTTTTTT	CALRAAGTASKLTF_CASSIVPQETNEKLFF	TRAV9-2.TRAJ44.TRAC_TGTGCTCTGAGGGCGGCCGGCACTGCCAGTAAACTCACCTTT_TRBV19.TRBJ1-4.TRBD1.TRBC1_TGTGCCAGTAGTATAGTGCCACAGGAGACTAATGAAAAACTGTTTTTT
P1_P_CACTCCAAGATGAGAG	P1	P	NA	NA	NA	TRBV7-2.TRBJ1-4.TRBD1.TRBC1	CASSLVSGRANEKLFF	TGTGCCAGCAGCTTAGTTAGTGGACGGGCTAATGAAAAACTGTTTTTT	NA_TRBV7-2.TRBJ1-4.TRBD1.TRBC1	NA_TGTGCCAGCAGCTTAGTTAGTGGACGGGCTAATGAAAAACTGTTTTTT	NA_CASSLVSGRANEKLFF	NA_NA_TRBV7-2.TRBJ1-4.TRBD1.TRBC1_TGTGCCAGCAGCTTAGTTAGTGGACGGGCTAATGAAAAACTGTTTTTT
P1_P_CACTCCAAGTGAATTG	P1	P	NA	NA	NA	TRBV29-1.TRBJ1-1.TRBD1.TRBC1	CSADWGRNTEAFF	TGCAGCGCTGACTGGGGCAGGAACACTGAAGCTTTCTTT	NA_TRBV29-1.TRBJ1-1.TRBD1.TRBC1	NA_TGCAGCGCTGACTGGGGCAGGAACACTGAAGCTTTCTTT	NA_CSADWGRNTEAFF	NA_NA_TRBV29-1.TRBJ1-1.TRBD1.TRBC1_TGCAGCGCTGACTGGGGCAGGAACACTGAAGCTTTCTTT
P1_P_CACTCCACAGACAGGT	P1	P	TRAV38-2DV8.TRAJ43.TRAC	CAYRPYSDRYNNNDMRF	TGTGCTTATAGGCCCTACTCTGACAGGTACAATAACAATGACATGCGCTTT	TRBV19.TRBJ1-1.TRBD1.TRBC1	CASSIDPRTGSAFF	TGTGCCAGTAGTATAGACCCGAGGACCGGCTCGGCTTTCTTT	TRAV38-2DV8.TRAJ43.TRAC_TRBV19.TRBJ1-1.TRBD1.TRBC1	TGTGCTTATAGGCCCTACTCTGACAGGTACAATAACAATGACATGCGCTTT_TGTGCCAGTAGTATAGACCCGAGGACCGGCTCGGCTTTCTTT	CAYRPYSDRYNNNDMRF_CASSIDPRTGSAFF	TRAV38-2DV8.TRAJ43.TRAC_TGTGCTTATAGGCCCTACTCTGACAGGTACAATAACAATGACATGCGCTTT_TRBV19.TRBJ1-1.TRBD1.TRBC1_TGTGCCAGTAGTATAGACCCGAGGACCGGCTCGGCTTTCTTT
P1_P_CACTCCACAGCTGTTA	P1	P	TRAV38-1.TRAJ49.TRAC	CAFMTPNTGNQFYF	TGTGCTTTCATGACCCCGAACACCGGTAACCAGTTCTATTTT	TRBV11-2.TRBJ2-2.TRBD1.TRBC2	CASTHTGQGGTGELFF	TGTGCCAGCACCCACACCGGACAGGGTGGTACCGGGGAGCTGTTTTTT	TRAV38-1.TRAJ49.TRAC_TRBV11-2.TRBJ2-2.TRBD1.TRBC2	TGTGCTTTCATGACCCCGAACACCGGTAACCAGTTCTATTTT_TGTGCCAGCACCCACACCGGACAGGGTGGTACCGGGGAGCTGTTTTTT	CAFMTPNTGNQFYF_CASTHTGQGGTGELFF	TRAV38-1.TRAJ49.TRAC_TGTGCTTTCATGACCCCGAACACCGGTAACCAGTTCTATTTT_TRBV11-2.TRBJ2-2.TRBD1.TRBC2_TGTGCCAGCACCCACACCGGACAGGGTGGTACCGGGGAGCTGTTTTTT
P1_P_CACTCCAGTAACGTTC	P1	P	TRAV36DV7.TRAJ47.TRAC	CAMEYGNKLVF	TGTGCTATGGAATATGGAAACAAACTGGTCTTT	TRBV19.TRBJ1-4.None.TRBC1	CASHTDSNEKLFF	TGTGCCAGCCATACAGACTCAAATGAAAAACTGTTTTTT	TRAV36DV7.TRAJ47.TRAC_TRBV19.TRBJ1-4.None.TRBC1	TGTGCTATGGAATATGGAAACAAACTGGTCTTT_TGTGCCAGCCATACAGACTCAAATGAAAAACTGTTTTTT	CAMEYGNKLVF_CASHTDSNEKLFF	TRAV36DV7.TRAJ47.TRAC_TGTGCTATGGAATATGGAAACAAACTGGTCTTT_TRBV19.TRBJ1-4.None.TRBC1_TGTGCCAGCCATACAGACTCAAATGAAAAACTGTTTTTT
P1_P_CACTCCAGTTTACTCT	P1	P	TRAV38-1.TRAJ28.TRAC	CALVGAGSYQLTF	TGTGCCCTTGTTGGGGCTGGGAGTTACCAACTCACTTTC	TRBV6-5.TRBJ2-1.TRBD2.TRBC2	CASSFSGTSGVHNEQFF	TGTGCCAGCAGTTTCTCCGGGACTAGCGGGGTTCACAATGAGCAGTTCTTC	TRAV38-1.TRAJ28.TRAC_TRBV6-5.TRBJ2-1.TRBD2.TRBC2	TGTGCCCTTGTTGGGGCTGGGAGTTACCAACTCACTTTC_TGTGCCAGCAGTTTCTCCGGGACTAGCGGGGTTCACAATGAGCAGTTCTTC	CALVGAGSYQLTF_CASSFSGTSGVHNEQFF	TRAV38-1.TRAJ28.TRAC_TGTGCCCTTGTTGGGGCTGGGAGTTACCAACTCACTTTC_TRBV6-5.TRBJ2-1.TRBD2.TRBC2_TGTGCCAGCAGTTTCTCCGGGACTAGCGGGGTTCACAATGAGCAGTTCTTC
P1_P_CACTCCATCCAAGTAC	P1	P	TRAV12-2.TRAJ6.TRAC	CAVKRPASGGSYIPTF	TGTGCCGTGAAGAGACCAGCATCAGGAGGAAGCTACATACCTACATTT	TRBV2.TRBJ2-7.TRBD2.TRBC2	CASSGSLAGGGEQYF	TGTGCCAGCAGTGGATCACTAGCGGGAGGGGGCGAGCAGTACTTC	TRAV12-2.TRAJ6.TRAC_TRBV2.TRBJ2-7.TRBD2.TRBC2	TGTGCCGTGAAGAGACCAGCATCAGGAGGAAGCTACATACCTACATTT_TGTGCCAGCAGTGGATCACTAGCGGGAGGGGGCGAGCAGTACTTC	CAVKRPASGGSYIPTF_CASSGSLAGGGEQYF	TRAV12-2.TRAJ6.TRAC_TGTGCCGTGAAGAGACCAGCATCAGGAGGAAGCTACATACCTACATTT_TRBV2.TRBJ2-7.TRBD2.TRBC2_TGTGCCAGCAGTGGATCACTAGCGGGAGGGGGCGAGCAGTACTTC
P1_P_CAGAATCAGAGAACAG	P1	P	NA	NA	NA	TRBV2.TRBJ1-6.TRBD1.TRBC1	CASTLTGGGSPLHF	TGTGCCAGTACACTAACAGGGGGCGGATCACCCCTCCACTTT	NA_TRBV2.TRBJ1-6.TRBD1.TRBC1	NA_TGTGCCAGTACACTAACAGGGGGCGGATCACCCCTCCACTTT	NA_CASTLTGGGSPLHF	NA_NA_TRBV2.TRBJ1-6.TRBD1.TRBC1_TGTGCCAGTACACTAACAGGGGGCGGATCACCCCTCCACTTT
P1_P_CAGAATCAGGCTAGGT	P1	P	TRAV12-1.TRAJ53.TRAC	CVVKRSGGSNYKLTF	TGTGTGGTGAAAAGGAGTGGAGGTAGCAACTATAAACTGACATTT	TRBV5-1.TRBJ2-5.None.TRBC2	CASSLGPPRQQETQYF	TGCGCCAGCAGCTTGGGACCCCCTAGGCAGCAAGAGACCCAGTACTTC	TRAV12-1.TRAJ53.TRAC_TRBV5-1.TRBJ2-5.None.TRBC2	TGTGTGGTGAAAAGGAGTGGAGGTAGCAACTATAAACTGACATTT_TGCGCCAGCAGCTTGGGACCCCCTAGGCAGCAAGAGACCCAGTACTTC	CVVKRSGGSNYKLTF_CASSLGPPRQQETQYF	TRAV12-1.TRAJ53.TRAC_TGTGTGGTGAAAAGGAGTGGAGGTAGCAACTATAAACTGACATTT_TRBV5-1.TRBJ2-5.None.TRBC2_TGCGCCAGCAGCTTGGGACCCCCTAGGCAGCAAGAGACCCAGTACTTC
P1_P_CAGAATCCAACACCTA	P1	P	TRAV3.TRAJ24.TRAC	CAVWITDSWGKLQF	TGTGCTGTTTGGATTACTGACAGCTGGGGGAAATTGCAGTTT	TRBV7-8.TRBJ2-1.TRBD1.TRBC2	CASSLAAGVVYNEQFF	TGTGCCAGCAGCTTAGCGGCAGGGGTGGTCTACAATGAGCAGTTCTTC	TRAV3.TRAJ24.TRAC_TRBV7-8.TRBJ2-1.TRBD1.TRBC2	TGTGCTGTTTGGATTACTGACAGCTGGGGGAAATTGCAGTTT_TGTGCCAGCAGCTTAGCGGCAGGGGTGGTCTACAATGAGCAGTTCTTC	CAVWITDSWGKLQF_CASSLAAGVVYNEQFF	TRAV3.TRAJ24.TRAC_TGTGCTGTTTGGATTACTGACAGCTGGGGGAAATTGCAGTTT_TRBV7-8.TRBJ2-1.TRBD1.TRBC2_TGTGCCAGCAGCTTAGCGGCAGGGGTGGTCTACAATGAGCAGTTCTTC
P1_P_CAGAATCCAATGAATG	P1	P	TRAV3.TRAJ40.TRAC	CAVFSGTYKYIF	TGTGCTGTATTCTCAGGAACCTACAAATACATCTTT	TRBV7-8.TRBJ1-2.None.TRBC1	CASSPRVPHSGYTF	TGTGCCAGCAGCCCCCGCGTCCCTCACTCCGGCTACACCTTC	TRAV3.TRAJ40.TRAC_TRBV7-8.TRBJ1-2.None.TRBC1	TGTGCTGTATTCTCAGGAACCTACAAATACATCTTT_TGTGCCAGCAGCCCCCGCGTCCCTCACTCCGGCTACACCTTC	CAVFSGTYKYIF_CASSPRVPHSGYTF	TRAV3.TRAJ40.TRAC_TGTGCTGTATTCTCAGGAACCTACAAATACATCTTT_TRBV7-8.TRBJ1-2.None.TRBC1_TGTGCCAGCAGCCCCCGCGTCCCTCACTCCGGCTACACCTTC
P1_P_CAGAATCCATGCCTAA	P1	P	NA	NA	NA	TRBV4-1.TRBJ2-1.None.TRBC2	CASSLGGVQFF	TGCGCCAGCAGCCTGGGCGGTGTGCAGTTCTTC	NA_TRBV4-1.TRBJ2-1.None.TRBC2	NA_TGCGCCAGCAGCCTGGGCGGTGTGCAGTTCTTC	NA_CASSLGGVQFF	NA_NA_TRBV4-1.TRBJ2-1.None.TRBC2_TGCGCCAGCAGCCTGGGCGGTGTGCAGTTCTTC
P1_P_CAGAATCGTCAAGCGA	P1	P	TRAV21.TRAJ56.TRAC	CAVGYTGANSKLTF	TGTGCTGTGGGCTATACTGGAGCCAATAGTAAGCTGACATTT	TRBV6-3.TRBJ1-5.None.TRBC1	CASSSYDNQPQHF	TGTGCCAGCAGTTCCTATGATAATCAGCCCCAGCATTTT	TRAV21.TRAJ56.TRAC_TRBV6-3.TRBJ1-5.None.TRBC1	TGTGCTGTGGGCTATACTGGAGCCAATAGTAAGCTGACATTT_TGTGCCAGCAGTTCCTATGATAATCAGCCCCAGCATTTT	CAVGYTGANSKLTF_CASSSYDNQPQHF	TRAV21.TRAJ56.TRAC_TGTGCTGTGGGCTATACTGGAGCCAATAGTAAGCTGACATTT_TRBV6-3.TRBJ1-5.None.TRBC1_TGTGCCAGCAGTTCCTATGATAATCAGCCCCAGCATTTT
P1_P_CAGAATCTCATCACCC	P1	P	TRAV21.TRAJ54.TRAC	CAVNLQGAQKLVF	TGTGCTGTCAACCTTCAGGGAGCCCAGAAGCTGGTATTT	TRBV20-1.TRBJ2-3.TRBD2.TRBC2	CSARVAGTDTQYF	TGCAGTGCTAGGGTCGCGGGGACAGATACGCAGTATTTT	TRAV21.TRAJ54.TRAC_TRBV20-1.TRBJ2-3.TRBD2.TRBC2	TGTGCTGTCAACCTTCAGGGAGCCCAGAAGCTGGTATTT_TGCAGTGCTAGGGTCGCGGGGACAGATACGCAGTATTTT	CAVNLQGAQKLVF_CSARVAGTDTQYF	TRAV21.TRAJ54.TRAC_TGTGCTGTCAACCTTCAGGGAGCCCAGAAGCTGGTATTT_TRBV20-1.TRBJ2-3.TRBD2.TRBC2_TGCAGTGCTAGGGTCGCGGGGACAGATACGCAGTATTTT
P1_P_CAGAATCTCTACTTAC	P1	P	TRAV13-1.TRAJ37.TRAC	CAARGSNTGKLIF	TGTGCAGCAAGGGGGAGCAACACAGGCAAACTAATCTTT	TRBV18.TRBJ2-3.TRBD2.TRBC2	CASSPSSARYGDTQYF	TGTGCCAGCTCCCCGTCTAGCGCCAGATATGGAGATACGCAGTATTTT	TRAV13-1.TRAJ37.TRAC_TRBV18.TRBJ2-3.TRBD2.TRBC2	TGTGCAGCAAGGGGGAGCAACACAGGCAAACTAATCTTT_TGTGCCAGCTCCCCGTCTAGCGCCAGATATGGAGATACGCAGTATTTT	CAARGSNTGKLIF_CASSPSSARYGDTQYF	TRAV13-1.TRAJ37.TRAC_TGTGCAGCAAGGGGGAGCAACACAGGCAAACTAATCTTT_TRBV18.TRBJ2-3.TRBD2.TRBC2_TGTGCCAGCTCCCCGTCTAGCGCCAGATATGGAGATACGCAGTATTTT
P1_P_CAGAATCTCTCCTATA	P1	P	NA	NA	NA	TRBV9.TRBJ2-1.TRBD1.TRBC2	CASSGGQGPLNEQFF	TGTGCCAGCAGTGGGGGACAGGGGCCTTTGAATGAGCAGTTCTTC	NA_TRBV9.TRBJ2-1.TRBD1.TRBC2	NA_TGTGCCAGCAGTGGGGGACAGGGGCCTTTGAATGAGCAGTTCTTC	NA_CASSGGQGPLNEQFF	NA_NA_TRBV9.TRBJ2-1.TRBD1.TRBC2_TGTGCCAGCAGTGGGGGACAGGGGCCTTTGAATGAGCAGTTCTTC
P1_P_CAGAATCTCTGTCAAG	P1	P	TRAV14DV4.TRAJ54.TRAC	CAMSHPVIIQGAQKLVF	TGTGCAATGAGCCACCCAGTTATAATTCAGGGAGCCCAGAAGCTGGTATTT	TRBV7-9.TRBJ1-1.TRBD2.TRBC1	CASSLSGAGTEAFF	TGTGCCAGCAGCTTATCGGGAGCCGGCACTGAAGCTTTCTTT	TRAV14DV4.TRAJ54.TRAC_TRBV7-9.TRBJ1-1.TRBD2.TRBC1	TGTGCAATGAGCCACCCAGTTATAATTCAGGGAGCCCAGAAGCTGGTATTT_TGTGCCAGCAGCTTATCGGGAGCCGGCACTGAAGCTTTCTTT	CAMSHPVIIQGAQKLVF_CASSLSGAGTEAFF	TRAV14DV4.TRAJ54.TRAC_TGTGCAATGAGCCACCCAGTTATAATTCAGGGAGCCCAGAAGCTGGTATTT_TRBV7-9.TRBJ1-1.TRBD2.TRBC1_TGTGCCAGCAGCTTATCGGGAGCCGGCACTGAAGCTTTCTTT
P1_P_CAGAGAGAGAAGGTTT	P1	P	TRAV17.TRAJ20.TRAC	CATFNDYKLSF	TGTGCTACGTTTAACGACTACAAGCTCAGCTTT	TRBV6-3.TRBJ2-1.TRBD2.TRBC2	CASSLAGPNEQFF	TGTGCCAGCAGTTTAGCGGGCCCTAATGAGCAGTTCTTC	TRAV17.TRAJ20.TRAC_TRBV6-3.TRBJ2-1.TRBD2.TRBC2	TGTGCTACGTTTAACGACTACAAGCTCAGCTTT_TGTGCCAGCAGTTTAGCGGGCCCTAATGAGCAGTTCTTC	CATFNDYKLSF_CASSLAGPNEQFF	TRAV17.TRAJ20.TRAC_TGTGCTACGTTTAACGACTACAAGCTCAGCTTT_TRBV6-3.TRBJ2-1.TRBD2.TRBC2_TGTGCCAGCAGTTTAGCGGGCCCTAATGAGCAGTTCTTC
P1_P_CAGAGAGAGCAAATCA	P1	P	NA	NA	NA	TRBV5-5.TRBJ2-5.TRBD2.TRBC2	CASSSQPGLMIYF	TGTGCCAGCAGCTCTCAACCGGGACTGATGATATACTTC	NA_TRBV5-5.TRBJ2-5.TRBD2.TRBC2	NA_TGTGCCAGCAGCTCTCAACCGGGACTGATGATATACTTC	NA_CASSSQPGLMIYF	NA_NA_TRBV5-5.TRBJ2-5.TRBD2.TRBC2_TGTGCCAGCAGCTCTCAACCGGGACTGATGATATACTTC
P1_P_CAGAGAGAGGGTGTTG	P1	P	TRAV21.TRAJ22.TRAC	CAVFSGSARQLTF	TGTGCTGTTTTTTCTGGTTCTGCAAGGCAACTGACCTTT	TRBV29-1.TRBJ2-4.None.TRBC2	CSVEFGVAGQYF	TGCAGCGTTGAATTTGGGGTTGCAGGCCAGTACTTC	TRAV21.TRAJ22.TRAC_TRBV29-1.TRBJ2-4.None.TRBC2	TGTGCTGTTTTTTCTGGTTCTGCAAGGCAACTGACCTTT_TGCAGCGTTGAATTTGGGGTTGCAGGCCAGTACTTC	CAVFSGSARQLTF_CSVEFGVAGQYF	TRAV21.TRAJ22.TRAC_TGTGCTGTTTTTTCTGGTTCTGCAAGGCAACTGACCTTT_TRBV29-1.TRBJ2-4.None.TRBC2_TGCAGCGTTGAATTTGGGGTTGCAGGCCAGTACTTC
P1_P_CAGAGAGAGGTGATAT	P1	P	TRAV19.TRAJ41.TRAC	CALSEGTNSGYALNF	TGTGCTCTGAGTGAGGGGACAAATTCCGGGTATGCACTCAACTTC	TRBV18.TRBJ2-7.TRBD1.TRBC2	CASSRGPGTGYEQYF	TGTGCCAGCTCACGAGGTCCCGGGACAGGTTACGAGCAGTACTTC	TRAV19.TRAJ41.TRAC_TRBV18.TRBJ2-7.TRBD1.TRBC2	TGTGCTCTGAGTGAGGGGACAAATTCCGGGTATGCACTCAACTTC_TGTGCCAGCTCACGAGGTCCCGGGACAGGTTACGAGCAGTACTTC	CALSEGTNSGYALNF_CASSRGPGTGYEQYF	TRAV19.TRAJ41.TRAC_TGTGCTCTGAGTGAGGGGACAAATTCCGGGTATGCACTCAACTTC_TRBV18.TRBJ2-7.TRBD1.TRBC2_TGTGCCAGCTCACGAGGTCCCGGGACAGGTTACGAGCAGTACTTC
P1_P_CAGAGAGCACTAAGTC	P1	P	NA	NA	NA	TRBV7-2.TRBJ2-5.None.TRBC2	CASRLAGIETQYF	TGTGCCAGCAGACTAGCGGGGATAGAGACCCAGTACTTC	NA_TRBV7-2.TRBJ2-5.None.TRBC2	NA_TGTGCCAGCAGACTAGCGGGGATAGAGACCCAGTACTTC	NA_CASRLAGIETQYF	NA_NA_TRBV7-2.TRBJ2-5.None.TRBC2_TGTGCCAGCAGACTAGCGGGGATAGAGACCCAGTACTTC
P1_P_CAGAGAGTCACTCTTA	P1	P	TRAV41.TRAJ42.TRAC	CAVPLGGSQGNLIF	TGTGCTGTCCCCCTAGGAGGAAGCCAAGGAAATCTCATCTTT	TRBV12-3.TRBJ2-2.TRBD2.TRBC2	CASSLSGGITGELFF	TGTGCCAGCAGCTTAAGCGGGGGGATCACCGGGGAGCTGTTTTTT	TRAV41.TRAJ42.TRAC_TRBV12-3.TRBJ2-2.TRBD2.TRBC2	TGTGCTGTCCCCCTAGGAGGAAGCCAAGGAAATCTCATCTTT_TGTGCCAGCAGCTTAAGCGGGGGGATCACCGGGGAGCTGTTTTTT	CAVPLGGSQGNLIF_CASSLSGGITGELFF	TRAV41.TRAJ42.TRAC_TGTGCTGTCCCCCTAGGAGGAAGCCAAGGAAATCTCATCTTT_TRBV12-3.TRBJ2-2.TRBD2.TRBC2_TGTGCCAGCAGCTTAAGCGGGGGGATCACCGGGGAGCTGTTTTTT
P1_P_CAGAGAGTCCGAATGT	P1	P	TRAV13-2.TRAJ42.TRAC	CAETLGGSQGNLIF	TGTGCAGAGACCCTTGGAGGAAGCCAAGGAAATCTCATCTTT	TRBV5-6.TRBJ2-5.TRBD2.TRBC2	CASSLGGGGAWKTQYF	TGTGCCAGCAGCTTGGGTGGCGGGGGGGCCTGGAAGACCCAGTACTTC	TRAV13-2.TRAJ42.TRAC_TRBV5-6.TRBJ2-5.TRBD2.TRBC2	TGTGCAGAGACCCTTGGAGGAAGCCAAGGAAATCTCATCTTT_TGTGCCAGCAGCTTGGGTGGCGGGGGGGCCTGGAAGACCCAGTACTTC	CAETLGGSQGNLIF_CASSLGGGGAWKTQYF	TRAV13-2.TRAJ42.TRAC_TGTGCAGAGACCCTTGGAGGAAGCCAAGGAAATCTCATCTTT_TRBV5-6.TRBJ2-5.TRBD2.TRBC2_TGTGCCAGCAGCTTGGGTGGCGGGGGGGCCTGGAAGACCCAGTACTTC
P1_P_CAGATCAAGTTACGGG	P1	P	TRAV35.TRAJ53.TRAC	CAGPGSGGSNYKLTF	TGTGCTGGGCCGGGTAGTGGAGGTAGCAACTATAAACTGACATTT	TRBV29-1.TRBJ1-5.TRBD1.TRBC1	CSVAAGTGYQPQHF	TGCAGCGTGGCCGCCGGGACAGGGTATCAGCCCCAGCATTTT	TRAV35.TRAJ53.TRAC_TRBV29-1.TRBJ1-5.TRBD1.TRBC1	TGTGCTGGGCCGGGTAGTGGAGGTAGCAACTATAAACTGACATTT_TGCAGCGTGGCCGCCGGGACAGGGTATCAGCCCCAGCATTTT	CAGPGSGGSNYKLTF_CSVAAGTGYQPQHF	TRAV35.TRAJ53.TRAC_TGTGCTGGGCCGGGTAGTGGAGGTAGCAACTATAAACTGACATTT_TRBV29-1.TRBJ1-5.TRBD1.TRBC1_TGCAGCGTGGCCGCCGGGACAGGGTATCAGCCCCAGCATTTT
P1_P_CAGATCATCAACGAAA	P1	P	NA	NA	NA	TRBV28.TRBJ1-1.TRBD1.TRBC1	CASRVLDREGTEAFF	TGTGCCAGCAGGGTCCTGGACAGGGAGGGCACTGAAGCTTTCTTT	NA_TRBV28.TRBJ1-1.TRBD1.TRBC1	NA_TGTGCCAGCAGGGTCCTGGACAGGGAGGGCACTGAAGCTTTCTTT	NA_CASRVLDREGTEAFF	NA_NA_TRBV28.TRBJ1-1.TRBD1.TRBC1_TGTGCCAGCAGGGTCCTGGACAGGGAGGGCACTGAAGCTTTCTTT
P1_P_CAGCAGCCAGATGAGC	P1	P	NA	NA	NA	TRBV19.TRBJ1-1.TRBD1.TRBC1	CASTQGGGDTEAFF	TGTGCCAGTACACAGGGTGGAGGCGACACTGAAGCTTTCTTT	NA_TRBV19.TRBJ1-1.TRBD1.TRBC1	NA_TGTGCCAGTACACAGGGTGGAGGCGACACTGAAGCTTTCTTT	NA_CASTQGGGDTEAFF	NA_NA_TRBV19.TRBJ1-1.TRBD1.TRBC1_TGTGCCAGTACACAGGGTGGAGGCGACACTGAAGCTTTCTTT
P1_P_CAGCAGCCATTCGACA	P1	P	TRAV1-2.TRAJ4.TRAC	CAPWGGYNKLIF	TGTGCCCCTTGGGGTGGCTACAATAAGCTGATTTTT	TRBV28.TRBJ2-7.TRBD2.TRBC2	CASSFTDSGSHPSYEQYF	TGTGCCAGCAGCTTCACCGATAGCGGGAGCCACCCCTCCTACGAGCAGTACTTC	TRAV1-2.TRAJ4.TRAC_TRBV28.TRBJ2-7.TRBD2.TRBC2	TGTGCCCCTTGGGGTGGCTACAATAAGCTGATTTTT_TGTGCCAGCAGCTTCACCGATAGCGGGAGCCACCCCTCCTACGAGCAGTACTTC	CAPWGGYNKLIF_CASSFTDSGSHPSYEQYF	TRAV1-2.TRAJ4.TRAC_TGTGCCCCTTGGGGTGGCTACAATAAGCTGATTTTT_TRBV28.TRBJ2-7.TRBD2.TRBC2_TGTGCCAGCAGCTTCACCGATAGCGGGAGCCACCCCTCCTACGAGCAGTACTTC
P1_P_CAGCAGCTCAGCACAT	P1	P	TRAV12-2.TRAJ49.TRAC	CAVNLGNQFYF	TGTGCCGTGAACTTAGGTAACCAGTTCTATTTT	TRBV20-1.TRBJ2-2.None.TRBC2	CSARGQPGELFF	TGCAGTGCTAGAGGGCAGCCCGGGGAGCTGTTTTTT	TRAV12-2.TRAJ49.TRAC_TRBV20-1.TRBJ2-2.None.TRBC2	TGTGCCGTGAACTTAGGTAACCAGTTCTATTTT_TGCAGTGCTAGAGGGCAGCCCGGGGAGCTGTTTTTT	CAVNLGNQFYF_CSARGQPGELFF	TRAV12-2.TRAJ49.TRAC_TGTGCCGTGAACTTAGGTAACCAGTTCTATTTT_TRBV20-1.TRBJ2-2.None.TRBC2_TGCAGTGCTAGAGGGCAGCCCGGGGAGCTGTTTTTT
P1_P_CAGCATAAGTACGATA	P1	P	TRAV12-1.TRAJ43.TRAC	CVVNRGNNNDMRF	TGTGTGGTGAACCGGGGAAATAACAATGACATGCGCTTT	TRBV11-1.TRBJ1-1.None.TRBC1	CATSSQFEAFF	TGTGCCACTAGCAGTCAGTTCGAAGCTTTCTTT	TRAV12-1.TRAJ43.TRAC_TRBV11-1.TRBJ1-1.None.TRBC1	TGTGTGGTGAACCGGGGAAATAACAATGACATGCGCTTT_TGTGCCACTAGCAGTCAGTTCGAAGCTTTCTTT	CVVNRGNNNDMRF_CATSSQFEAFF	TRAV12-1.TRAJ43.TRAC_TGTGTGGTGAACCGGGGAAATAACAATGACATGCGCTTT_TRBV11-1.TRBJ1-1.None.TRBC1_TGTGCCACTAGCAGTCAGTTCGAAGCTTTCTTT
P1_P_CAGCATAAGTCGATAA	P1	P	TRAV8-3.TRAJ49.TRAC	CAVAGNTGNQFYF	TGTGCTGTGGCCGGGAACACCGGTAACCAGTTCTATTTT	TRBV18.TRBJ1-3.TRBD1.TRBC1	CASTRSGQGTGNTIYF	TGTGCCAGCACGCGATCGGGACAGGGGACCGGAAACACCATATATTTT	TRAV8-3.TRAJ49.TRAC_TRBV18.TRBJ1-3.TRBD1.TRBC1	TGTGCTGTGGCCGGGAACACCGGTAACCAGTTCTATTTT_TGTGCCAGCACGCGATCGGGACAGGGGACCGGAAACACCATATATTTT	CAVAGNTGNQFYF_CASTRSGQGTGNTIYF	TRAV8-3.TRAJ49.TRAC_TGTGCTGTGGCCGGGAACACCGGTAACCAGTTCTATTTT_TRBV18.TRBJ1-3.TRBD1.TRBC1_TGTGCCAGCACGCGATCGGGACAGGGGACCGGAAACACCATATATTTT
P1_P_CAGCATAGTAAATACG	P1	P	TRAV24.TRAJ27.TRAC	CAPLFTNAGKSTF	TGTGCCCCCCTATTTACCAATGCAGGCAAATCAACCTTT	TRBV19.TRBJ2-4.TRBD1.TRBC2	CASSIDRGGENIQYF	TGTGCCAGTAGTATAGATAGGGGGGGCGAAAACATTCAGTACTTC	TRAV24.TRAJ27.TRAC_TRBV19.TRBJ2-4.TRBD1.TRBC2	TGTGCCCCCCTATTTACCAATGCAGGCAAATCAACCTTT_TGTGCCAGTAGTATAGATAGGGGGGGCGAAAACATTCAGTACTTC	CAPLFTNAGKSTF_CASSIDRGGENIQYF	TRAV24.TRAJ27.TRAC_TGTGCCCCCCTATTTACCAATGCAGGCAAATCAACCTTT_TRBV19.TRBJ2-4.TRBD1.TRBC2_TGTGCCAGTAGTATAGATAGGGGGGGCGAAAACATTCAGTACTTC
P1_P_CAGCATAGTACCGAGA	P1	P	TRAV2.TRAJ37.TRAC	CAVEDQDTGKLIF	TGTGCTGTGGAGGATCAGGACACAGGCAAACTAATCTTT	NA	NA	NA	TRAV2.TRAJ37.TRAC_NA	TGTGCTGTGGAGGATCAGGACACAGGCAAACTAATCTTT_NA	CAVEDQDTGKLIF_NA	TRAV2.TRAJ37.TRAC_TGTGCTGTGGAGGATCAGGACACAGGCAAACTAATCTTT_NA_NA
P1_P_CAGCATAGTCCGAACC	P1	P	TRAV12-3.TRAJ20.TRAC	CATYNDYKLSF	TGTGCAACTTATAACGACTACAAGCTCAGCTTT	TRBV19.TRBJ2-1.None.TRBC2	CASSIDQSEQFF	TGTGCCAGTAGTATAGATCAGTCCGAGCAGTTCTTC	TRAV12-3.TRAJ20.TRAC_TRBV19.TRBJ2-1.None.TRBC2	TGTGCAACTTATAACGACTACAAGCTCAGCTTT_TGTGCCAGTAGTATAGATCAGTCCGAGCAGTTCTTC	CATYNDYKLSF_CASSIDQSEQFF	TRAV12-3.TRAJ20.TRAC_TGTGCAACTTATAACGACTACAAGCTCAGCTTT_TRBV19.TRBJ2-1.None.TRBC2_TGTGCCAGTAGTATAGATCAGTCCGAGCAGTTCTTC
[truncated: 12,381 more rows]
