# Supplementary material for: Mapping the immune environment in clear cell renal carcinoma by single-cell genomics
Source: Commun Biol. 2021 Jan 27;4:122. doi: 10.1038/s42003-020-01625-6 (PMC7840906; doi:10.1038/s42003-020-01625-6)
Supplement: Supplementary file 5 — Supplementary Data 2 [file 42003_2020_1625_MOESM5_ESM.xlsx]

## Sheet: SupplementalTable4
p_val	avg_logFC	TI_CD4+	PB_CD4+	p_val_adj	names	Difference
0	3.38751	0.544	0.045	0	HSPA1A	0.499
0	2.81653	0.55	0.014	0	HSPA1B	0.536
0	2.25091	0.725	0.078	0	RGS1	0.647
0	1.95131	0.896	0.456	0	FOS	0.44
0	1.86781	0.955	0.697	0	ZFP36	0.258
0	1.84922	0.896	0.679	0	DNAJB1	0.217
0	1.79022	0.572	0.105	0	CCL5	0.467
0	1.7874	0.81	0.185	0	DUSP2	0.625
0	1.75464	0.702	0.104	0	FOSB	0.598
0	1.64953	0.961	0.788	0	HSP90AA1	0.173
0	1.60584	0.576	0.093	0	HLA-DRB1	0.483
0	1.57021	0.724	0.224	0	DNAJA1	0.5
0	1.57021	0.564	0.035	0	DUSP4	0.529
0	1.55803	0.933	0.707	0	CD74	0.226
0	1.53384	0.499	0.007	0	NR4A1	0.492
0	1.52713	0.912	0.609	0	JUN	0.303
0	1.51451	0.777	0.431	0	HSPE1	0.346
0	1.49475	0.476	0.066	0	GZMA	0.41
0	1.49457	0.963	0.803	0	JUNB	0.16
0	1.48734	0.99	0.707	0	SRGN	0.283
0	1.46408	0.919	0.572	0	DUSP1	0.347
0	1.44425	0.633	0.131	0	CST7	0.502
0	1.4246	0.664	0.195	0	RGCC	0.469
0	1.38825	0.691	0.121	0	NR4A2	0.57
0	1.37984	0.48	0.08	0	LMNA	0.4
0	1.33302	0.94	0.698	0	KLF6	0.242
0	1.3035	0.464	0.018	0	CDKN1A	0.446
0	1.21351	0.467	0.062	0	HLA-DRB5	0.405
0	1.21197	0.418	0.016	0	PHLDA1	0.402
0	1.20471	0.941	0.701	0	CXCR4	0.24
0	1.17659	0.926	0.565	0	TNFAIP3	0.361
0	1.17432	0.604	0.149	0	CREM	0.455
0	1.16125	0.757	0.272	0	S100A11	0.485
0	1.1499	0.353	0.013	0	ATF3	0.34
0	1.09354	0.561	0.124	0	HLA-DPA1	0.437
0	1.09182	0.489	0.081	0	HSPH1	0.408
0	1.09015	0.819	0.386	0	PPP1R15A	0.433
0	1.04384	0.895	0.623	0	SRSF7	0.272
0	0.997242	0.869	0.514	0	CLIC1	0.355
0	0.950276	0.91	0.719	0	UBB	0.191
0	0.946945	0.858	0.54	0	CD2	0.318
0	0.90939	0.491	0.086	0	SH2D2A	0.405
0	0.90432	0.504	0.086	0	TUBB4B	0.418
0	0.834884	0.43	0.051	0	SERTAD1	0.379
0	0.77096	0.969	0.852	0	MYL6	0.117
0	0.767369	0.406	0.038	0	CXCR3	0.368
2.67708e-303	1.01812	0.547	0.129	1.04794e-298	HLA-DPB1	0.418
1.07317e-301	0.775353	0.338	0.015	4.20093e-297	CKS2	0.323
4.15886e-298	1.09812	0.597	0.192	1.62799e-293	ZNF331	0.405
1.8952e-297	1.16491	0.585	0.184	7.41876e-293	CTSC	0.401
2.73018e-292	0.953593	0.489	0.094	1.06873e-287	BHLHE40	0.395
1.10034e-291	0.993921	0.774	0.426	4.30728e-287	CYCS	0.348
1.03923e-290	1.40462	0.327	0.015	4.06808e-286	EGR1	0.312
1.12452e-287	0.880003	0.557	0.139	4.40195e-283	LINC00152	0.418
1.254e-284	0.846126	0.535	0.135	4.9088e-280	DYNLL1	0.4
1.57385e-282	0.943625	0.611	0.207	6.16084e-278	SAMSN1	0.404
3.0666e-279	0.964266	0.401	0.054	1.20042e-274	RGS2	0.347
1.05712e-276	1.11736	0.866	0.631	4.1381e-272	NFKBIA	0.235
1.12006e-269	1.20028	0.421	0.065	4.38446e-265	HLA-DRA	0.356
1.31424e-267	1.25258	0.925	0.801	5.14461e-263	CD69	0.124
2.84493e-265	0.837023	0.539	0.145	1.11365e-260	FAM46C	0.394
5.74467e-261	1.1047	0.364	0.04	2.24875e-256	HLA-DQA1	0.324
3.45746e-259	1.04811	0.541	0.154	1.35342e-254	ID2	0.387
1.8039e-258	1.76823	0.291	0.012	7.06135e-254	CCL4	0.279
2.56864e-257	0.922715	0.693	0.317	1.00549e-252	TUBA4A	0.376
7.20611e-257	0.629181	0.373	0.047	2.82083e-252	CD58	0.326
5.81062e-254	0.785076	0.529	0.147	2.27457e-249	CSRNP1	0.382
8.7864e-252	1.16348	0.53	0.166	3.43944e-247	BATF	0.364
2.13291e-247	1.04706	0.76	0.438	8.34927e-243	BTG2	0.322
3.37809e-240	0.850113	0.736	0.409	1.32235e-235	MCL1	0.327
6.63322e-240	1.07025	0.519	0.148	2.59657e-235	PMAIP1	0.371
1.19775e-232	0.946872	0.779	0.498	4.68858e-228	YPEL5	0.281
8.7196e-229	0.802018	0.479	0.132	3.41329e-224	PDE4B	0.347
4.30874e-222	0.765211	0.576	0.224	1.68666e-217	CKLF	0.352
5.7793e-221	0.94901	0.734	0.427	2.26231e-216	ZFP36L1	0.307
5.14802e-220	1.59216	0.378	0.068	2.01519e-215	GZMK	0.31
5.42667e-220	0.746205	0.409	0.091	2.12427e-215	NAMPT	0.318
1.99314e-214	0.647942	0.223	0.003	7.80214e-210	TNFRSF9	0.22
7.07229e-208	0.650049	0.383	0.079	2.76845e-203	IL2RB	0.304
1.845e-207	0.77162	0.515	0.174	7.22226e-203	PTGER4	0.341
2.0124e-206	0.828763	0.35	0.06	7.87753e-202	HLA-DQB1	0.29
1.08515e-205	0.72257	0.361	0.068	4.2478e-201	EIF4A3	0.293
5.80955e-204	0.709406	0.519	0.181	2.27415e-199	ZFAND5	0.338
1.87674e-200	0.583782	0.334	0.054	7.34651e-196	RHOC	0.28
1.59397e-199	0.666474	0.551	0.211	6.23958e-195	PPP1R18	0.34
1.80354e-197	0.735511	0.285	0.033	7.05998e-193	CD83	0.252
2.98544e-197	0.544441	0.303	0.04	1.16865e-192	SKIL	0.263
2.7827e-196	0.702938	0.653	0.33	1.08929e-191	GNG2	0.323
3.61577e-195	0.958498	0.807	0.577	1.41539e-190	SAT1	0.23
3.00846e-194	0.721813	0.551	0.218	1.17766e-189	FAM177A1	0.333
4.46276e-194	0.560491	0.927	0.774	1.74695e-189	OAZ1	0.153
3.39595e-189	0.524744	0.199	0.003	1.32935e-184	CXCR6	0.196
1.48375e-188	0.67351	0.439	0.129	5.80813e-184	IFRD1	0.31
6.18812e-188	0.702344	0.241	0.018	2.42234e-183	MIR155HG	0.223
7.70916e-188	0.685678	0.381	0.09	3.01775e-183	TNFRSF1B	0.291
8.69544e-188	0.582592	0.824	0.594	3.40383e-183	UBL5	0.23
1.82526e-187	0.640161	0.703	0.394	7.14499e-183	CD53	0.309
1.07641e-186	0.77979	0.289	0.039	4.21362e-182	TIGIT	0.25
6.27262e-186	0.675671	0.292	0.041	2.45542e-181	SOCS1	0.251
2.76905e-184	0.616794	0.316	0.051	1.08395e-179	MIR4435-2HG	0.265
3.29135e-183	0.659491	0.804	0.564	1.2884e-178	ARPC1B	0.24
5.02483e-183	0.638354	0.391	0.1	1.96697e-178	APOBEC3G	0.291
8.60322e-183	0.764322	0.625	0.318	3.36773e-178	ADGRE5	0.307
3.72574e-182	0.828034	0.21	0.008	1.45844e-177	IFNG	0.202
1.91186e-179	0.931284	0.612	0.295	7.48396e-175	MT2A	0.317
1.6867e-178	0.69941	0.429	0.129	6.60259e-174	ARL4A	0.3
2.5843e-178	0.669347	0.655	0.353	1.01162e-173	IDS	0.302
3.82618e-178	0.666661	0.604	0.296	1.49776e-173	PRDX1	0.308
8.73562e-178	1.04367	0.725	0.435	3.41956e-173	IER2	0.29
6.35771e-177	0.870927	0.745	0.485	2.48872e-172	DDIT4	0.26
3.30555e-173	0.603119	0.632	0.33	1.29396e-168	TRMT112	0.302
9.0243e-173	0.624014	0.333	0.069	3.53256e-168	NEDD9	0.264
2.39996e-172	0.644714	0.274	0.037	9.39466e-168	PRF1	0.237
4.56569e-171	0.592361	0.239	0.024	1.78724e-166	NEU1	0.215
1.75868e-168	0.836418	0.773	0.567	6.88435e-164	SLC2A3	0.206
1.2189e-166	0.722564	0.638	0.329	4.77139e-162	IRF1	0.309
1.01628e-164	0.536549	0.267	0.038	3.97822e-160	PNP	0.229
1.03155e-161	0.849625	0.246	0.031	4.038e-157	TNFRSF18	0.215
8.39208e-161	0.566383	0.446	0.151	3.28508e-156	TAP1	0.295
2.3943e-158	0.647937	0.497	0.197	9.37248e-154	REL	0.3
4.4749e-157	0.867343	0.291	0.056	1.7517e-152	CTLA4	0.235
2.3041e-153	0.567386	0.507	0.215	9.01939e-149	LPXN	0.292
6.73249e-153	0.626277	0.673	0.399	2.63543e-148	STK17A	0.274
1.6933e-152	0.516411	0.899	0.788	6.62843e-148	RAC2	0.111
5.15361e-151	0.53477	0.862	0.701	2.01738e-146	IL2RG	0.161
5.48286e-151	0.829985	0.563	0.299	2.14627e-146	CACYBP	0.264
1.25701e-150	0.88283	0.643	0.341	4.92058e-146	LGALS1	0.302
1.81271e-150	0.610878	0.687	0.43	7.09584e-146	EZR	0.257
2.17493e-147	0.526749	0.298	0.063	8.51376e-143	PTTG1	0.235
2.18829e-146	0.652803	0.177	0.009	8.56605e-142	GZMH	0.168
3.24517e-145	0.543066	0.282	0.055	1.27032e-140	HLA-DMA	0.227
5.58722e-145	0.572271	0.401	0.134	2.18712e-140	SIT1	0.267
1.51617e-144	0.565472	0.479	0.197	5.93506e-140	ARF4	0.282
1.6933e-144	0.618694	0.418	0.142	6.62841e-140	GBP5	0.276
7.94832e-144	0.821668	0.313	0.074	3.11137e-139	RHOB	0.239
8.54993e-144	0.50678	0.801	0.599	3.34687e-139	CALM2	0.202
1.2997e-143	0.86842	0.569	0.311	5.08768e-139	HSPD1	0.258
7.23383e-143	0.783073	0.491	0.218	2.83168e-138	CARD16	0.273
1.01456e-142	0.536953	0.174	0.009	3.97151e-138	RGS16	0.165
1.40614e-141	0.645951	0.61	0.32	5.50433e-137	HERPUD1	0.29
4.84034e-141	0.86004	0.218	0.027	1.89475e-136	FOXP3	0.191
6.87658e-141	0.532514	0.2	0.019	2.69184e-136	HLA-DQA2	0.181
2.34883e-140	0.529357	0.425	0.155	9.19449e-136	HN1	0.27
4.40945e-139	0.581481	0.54	0.268	1.72608e-134	CTSD	0.272
1.09863e-137	1.29804	0.307	0.075	4.30059e-133	NKG7	0.232
2.18465e-137	0.604241	0.7	0.468	8.55183e-133	PSMB9	0.232
4.6265e-136	0.718381	0.455	0.185	1.81105e-131	MYADM	0.27
9.29285e-136	0.555166	0.39	0.132	3.63769e-131	IVNS1ABP	0.258
1.03991e-133	0.501671	0.9	0.78	4.07074e-129	SUB1	0.12
2.88735e-131	0.52888	0.521	0.24	1.13025e-126	JUND	0.281
4.26815e-130	0.636543	0.207	0.027	1.67077e-125	AC133644.2	0.18
3.57904e-128	0.543136	0.653	0.407	1.40102e-123	MAP1LC3B	0.246
5.58365e-128	0.53964	0.26	0.053	2.18572e-123	DNAJB4	0.207
9.03024e-127	0.56885	0.779	0.595	3.53489e-122	LCP1	0.184
2.18516e-125	0.502609	0.68	0.445	8.55383e-121	RBM8A	0.235
6.40096e-125	0.512895	0.263	0.057	2.50565e-120	SLAMF1	0.206
5.38755e-124	0.561561	0.545	0.281	2.10896e-119	PTP4A1	0.264
1.61473e-122	0.508982	0.746	0.549	6.32085e-118	ARL6IP5	0.197
8.7865e-122	0.699951	0.52	0.267	3.43948e-117	GADD45B	0.253
2.32236e-120	1.40164	0.127	0.001	9.09088e-116	HSPA6	0.126
3.0924e-120	0.601689	0.648	0.418	1.21052e-115	TUBA1B	0.23
3.6548e-120	0.54294	0.496	0.238	1.43067e-115	BRD2	0.258
3.6708e-120	0.517056	0.65	0.406	1.43694e-115	ACTR3	0.244
1.52453e-119	0.518925	0.321	0.097	5.96776e-115	TUBA1C	0.224
6.25241e-118	0.546791	0.453	0.196	2.4475e-113	BTG3	0.257
9.62678e-118	0.509164	0.601	0.358	3.7684e-113	SHFM1	0.243
4.87387e-117	0.50221	0.681	0.448	1.90788e-112	LCP2	0.233
8.92596e-117	0.555911	0.333	0.108	3.49407e-112	CHMP1B	0.225
3.05679e-114	0.555615	0.44	0.196	1.19658e-109	DOK2	0.244
1.39048e-113	0.621439	0.41	0.173	5.44305e-109	ICOS	0.237
4.96505e-112	0.505364	0.218	0.041	1.94357e-107	SGK1	0.177
9.23231e-110	0.501357	0.164	0.018	3.61399e-105	LAIR2	0.146
3.4404e-108	0.622945	0.284	0.079	1.34675e-103	CMC1	0.205
4.07117e-108	0.526611	0.608	0.382	1.59366e-103	CD96	0.226
1.23867e-107	0.794531	0.224	0.046	4.84877e-103	TNF	0.178
6.45939e-107	0.551742	0.585	0.359	2.52853e-102	SQSTM1	0.226
1.52183e-105	0.513104	0.382	0.156	5.95721e-101	TPM4	0.226
3.56182e-104	0.511608	0.575	0.337	1.39427e-99	TXN	0.238
2.85366e-103	0.510585	0.417	0.186	1.11706e-98	CD82	0.231
1.5402e-102	0.524866	0.821	0.706	6.02913e-98	LDHA	0.115
1.05674e-101	0.570816	0.641	0.43	4.13661e-97	CCNH	0.211
1.18745e-99	0.52183	0.271	0.08	4.64829e-95	LYST	0.191
1.42123e-96	0.50321	0.671	0.475	5.56342e-92	EIF5	0.196
4.62251e-94	0.56121	0.369	0.158	1.80948e-89	PLIN2	0.211
1.03373e-92	0.545863	0.595	0.397	4.04655e-88	LINC-PINT	0.198
1.56587e-88	0.519815	0.52	0.309	6.12958e-84	HMGB2	0.211
2.7715e-87	0.52673	0.459	0.237	1.0849e-82	PRDM1	0.222
1.74316e-82	0.578215	0.603	0.419	6.82359e-78	ITM2A	0.184
9.06085e-80	0.506186	0.648	0.467	3.54687e-75	HSPA5	0.181
1.85529e-79	0.506764	0.691	0.54	7.26252e-75	CORO1B	0.151
4.73884e-78	0.510687	0.121	0.014	1.85502e-73	LAG3	0.107
1.15919e-75	0.771744	0.235	0.079	4.53764e-71	TNFRSF4	0.156
5.41111e-74	0.752413	0.16	0.034	2.11818e-69	CD8A	0.126
5.46613e-74	0.532002	0.321	0.145	2.13972e-69	CAPG	0.176
1.95495e-71	0.573163	0.475	0.302	7.65264e-67	ALOX5AP	0.173
2.40298e-70	0.57293	0.683	0.511	9.40646e-66	TUBA1A	0.172
2.36482e-65	0.629477	0.269	0.111	9.2571e-61	AREG	0.158
2.78063e-60	0.646263	0.525	0.396	1.08848e-55	CD27	0.129
5.71572e-60	0.68976	0.308	0.15	2.23742e-55	ZFAND2A	0.158
2.60542e-49	0.529019	0.481	0.341	1.01989e-44	BIRC3	0.14
4.52008e-44	0.632238	0.246	0.122	1.76939e-39	BAG3	0.124
1.36466e-41	0.507399	0.499	0.359	5.34196e-37	COTL1	0.14
5.91018e-31	0.551916	0.431	0.32	2.31354e-26	CITED2	0.111
