# Supplementary material for: Mapping the immune environment in clear cell renal carcinoma by single-cell genomics
Source: Commun Biol. 2021 Jan 27;4:122. doi: 10.1038/s42003-020-01625-6 (PMC7840906; doi:10.1038/s42003-020-01625-6)
Supplement: Supplementary file 6 — Supplementary Data 3 [file 42003_2020_1625_MOESM6_ESM.xlsx]

## Sheet: Sheet1
Sample	Tissue	Number of Cells	Mean Features
N1	Peripheral Blood	7726	1781.5
N2	Kidney	1011	1419.9
N3	Kidney	888	1304.4
N4	Kidney	1757	1481.7
P1	Peripheral Blood	5850	1611.1
P2	Peripheral Blood	2459	1429.8
P3	Peripheral Blood	5125	1303.4
P1	Tumor	4844	1946.9
P2	Tumor	2715	1785.1
P3	Tumor	4680	1995.3
