# Supplementary material for: Mapping the immune environment in clear cell renal carcinoma by single-cell genomics
Source: Commun Biol. 2021 Jan 27;4:122. doi: 10.1038/s42003-020-01625-6 (PMC7840906; doi:10.1038/s42003-020-01625-6)
Supplement: Supplementary file 7 — Supplementary Data 4 [file 42003_2020_1625_MOESM7_ESM.xlsx]

## Sheet: Sheet1
	PCA	RunUMAP	FindNeighbors	Resolution
CD4 T cells	40	35	40	0.4
CD8 T Cells	40	40	40	0.8
Myeloid/APC	40	30	35	0.5
