# Supplementary material for: Mapping the immune environment in clear cell renal carcinoma by single-cell genomics
Source: Commun Biol. 2021 Jan 27;4:122. doi: 10.1038/s42003-020-01625-6 (PMC7840906; doi:10.1038/s42003-020-01625-6)
Supplement: Supplementary file 8 — Supplementary Data 5 [file 42003_2020_1625_MOESM8_ESM.xlsx]

## Sheet: Sheet1
B.Cell	DC	T.Cell	NK.Cells	Myeloid
CD79A	CD209A	CD3D	KLRA7	ITGAM
CD79B	ITGAX	CD3E	KLRA8	ADGRE1
MS4A1	PTPRC	CD3G	KLRA9	FCGR1A
CD19	CD8A	PTPRC	KLRC1	FCGR3A
TNFRSF13C	ITGAM	CD247	KLRC2	FCGR2B
PTPRC	LY75	TRBC1	NKG7	PTPRC
FOXP1	CCR2	TRBC2	LY6C2	CD163
LY6D	NAPSA	LCK	NCR1	LILRA5
BANK1	ITGAE	SKAP1	KLRE1	LTC4S
CR2	CD209A	TCF7	KLRD1	LY96
FCMR	FLT3	LAT	KLRK1	MGL2
	CLEC4C	CD4	DOK2	P2RX4
	NRP1	SELL	CD244	P2RY6
	THBD	CCR7	GZMA	PLA2G15
	CD1C	IL7R	EOMES	PLTP
	CLEC4A4	FOXP3		SCPEP1
	CLEC10A	IL2RA		TIMD4
	SIRPA	FAS		TMEM106A
	BST2	CTLA4		TNFAIP812
	XCR1	PDCD1		C3ARL
		HAVCR2		LYVEL
		ICOS		DAB2
		TIGIT		MRC1
		ENTPD1		MSR1
		CD244		SIRPA
		EOMES		STAB1
				TREM2
				CXCL16
				CSF1R
				CX3CR1
				ADGRE1
				CD68
				CD14
